# Supplementary material for: Enabling high-throughput enzyme discovery and engineering with a low-cost, robot-assisted pipeline
Source: Sci Rep. 2024 Jun 24;14:14449. doi: 10.1038/s41598-024-64938-0 (PMC11196671; doi:10.1038/s41598-024-64938-0)
Supplement: Supplementary file 2 — Source Data. [file 41598_2024_64938_MOESM2_ESM.xlsx]

## Sheet: Expression
Well	Sample	Round 1	Round 2	Round 3		in mg/mL final concentration after protease cleavage
A1	LCC	0.266817	0.0655434	0.227114
A2	LCC	0.160433	0.0856434	0.26599
A3	LCC	0.183597	0.0480652	0.239391
A4	LCC	0.120968	0.0865173	0.240414
A5	611	0.820183	1.34145	1.11613
A6	611	0.742969	1.21911	1.03531
A7	611	0.636479	1.20865	0.905533
A8	611	0.773726	1.14508	1.09231
A9	RFP	0.627902	1.17313	0.783816
A10	RFP	0.594448	0.892699	0.877202
A11	RFP	0.604741	1.08433	0.82159
A12	RFP	0.554132	0.845026	0.780668
B1	LCC-ICCG	0.872517	1.13783	1.11511
B2	LCC-ICCG	0.720663	1.12997	1.2123
B3	LCC-ICCG	0.772139	0.970042	1.20105
B4	LCC-ICCG	0.795303	1.00937	1.03327
B5	CaPETaseM9	0.89225	1.35456	1.21332
B6	CaPETaseM9	0.742969	1.407	0.924826
B7	CaPETaseM9	0.622755	1.02917	0.926519
B8	CaPETaseM9	0.844064	1.31241	0.837329
B9	IsPETase	0.0643342	0.0738463	0.112273
B10	IsPETase	0.060903	0.0429991	0.093386
B11	IsPETase	0.060903	0.0934763	0.122766
B12	IsPETase	0.0694809	0.0888025	0.086041
C1	LCC-ICCG RIP	0.918845	1.06355	1.0568
C2	LCC-ICCG RIP	0.746401	1.05831	0.890043
C3	LCC-ICCG RIP	0.689778	1.12385	0.694643
C4	LCC-ICCG RIP	0.703504	1.01811	1.01588
C5	Cut190*SS	0.712084	0.565421	1.17342
C6	Cut190*SS	0.561946	0.309365	1.0926
C7	Cut190*SS	0.429752	0.635639	0.918124
C8	Cut190*SS	0.488082	0.779592	1.05978
C9	ThermoPETase	0.457202	1.18808	0.556121
C10	ThermoPETase	0.444335	1.2236	0.604388
C11	ThermoPETase	0.478646	0.832874	0.666296
C12	ThermoPETase	0.507811	1.22921	0.635867
D1	LCC-ICCG DAQI	0.597121	0.783025	0.826614
D2	LCC-ICCG DAQI	0.400654	0.727095	0.534026
D3	LCC-ICCG DAQI	0.205904	0.628343	0.467528
D4	LCC-ICCG DAQI	0.283976	0.537456	0.58927
D5	PES-H1	0.0411807	0.00524347	0.065474
D6	PES-H1	0.0283118	-0.0367043	0.064451
D7	PES-H1	0.0600452	-0.0233691	0.078696
D8	PES-H1	0.0591874	0.00373905	0.077647
D9	DuraPETase	0.630475	1.01328	1.0262
D10	DuraPETase	0.582439	0.964675	1.09965
D11	DuraPETase	0.675938	1.01141	1.12483
D12	DuraPETase	0.751423	1.04787	0.969539
E1	LCC-ICCG_I6M	0.345747	0.353934	0.545279
E2	LCC-ICCG_I6M	0.295129	0.263047	0.326349
E3	LCC-ICCG_I6M	0.276254	0.200126	0.326349
E4	LCC-ICCG_I6M	0.224778	0.217604	0.316119
E5	PES-H1 L92F/Q94Y	0.0480442	0.0270913	0.140156
E6	PES-H1 L92F/Q94Y	0.0308856	-0.0279652	0.159594
E7	PES-H1 L92F/Q94Y	0.0600452	-0.0691725	0.090239
E8	PES-H1 L92F/Q94Y	0.0643342	0.00373905	0.083943
E9	FAST-PETase	1.0079	1.70033	0.782767
E10	FAST-PETase	0.93499	1.44327	1.23186
E11	FAST-PETase	1.03449	1.55638	1.41234
E12	FAST-PETase	0.959008	1.44608	1.26754
F1	LCC-A2	0.707794	0.938581	0.780578
F2	LCC-A2	0.597979	0.828468	0.839914
F3	LCC-A2	0.562804	0.765547	0.786716
F4	LCC-A2	0.519907	0.716608	0.650652
F5	TfCut2	0.994343	1.23746	1.37394
F6	TfCut2	0.828763	1.28727	1.0568
F7	TfCut2	0.886096	1.45356	1.02095
F8	TfCut2	1.05937	1.59377	1.4627
F9	HotPETase	1.26352	1.877	1.36827
F10	HotPETase	1.27467	1.8097	1.45011
F11	HotPETase	1.34244	1.91253	1.44487
F12	HotPETase	1.20862	1.75829	1.14162
G1	BhrPETase	0.0394649	0.0218478	0.062405
G2	BhrPETase	0.0326014	0.000873912	0.042968
G3	BhrPETase	0.0265959	-0.0201	0.048083
G4	BhrPETase	0.0240221	0.0148565	0.048083
G5	TfCut2 S121P/D174S/D204P	1.04239	1.26892	1.41998
G6	TfCut2 S121P/D174S/D204P	0.814178	1.41748	1.37394
G7	TfCut2 S121P/D174S/D204P	0.922123	1.31989	1.42598
G8	TfCut2 S121P/D174S/D204P	1.06452	1.31708	1.45326
G9	DepoPETase	0.760859	1.24604	0.943307
G10	DepoPETase	0.69824	1.04413	1.03459
G11	DepoPETase	0.790024	1.1993	1.10804
G12	DepoPETase	0.831198	1.20024	1.0262
H1	TurboPETase	0.0471863	-0.115356	0.078774
H2	TurboPETase	0.0343173	-0.171287	0.077751
H3	TurboPETase	0.0317435	-0.0288391	0.060359
H4	TurboPETase	0.0240221	0.0620477	0.071613
H5	TfCut2 L32E/S113E/T237Q	1.09558	1.28203	1.43532
H6	TfCut2 L32E/S113E/T237Q	1.04496	1.56343	1.01792
H7	TfCut2 L32E/S113E/T237Q	0.918692	1.47599	0.9538
H8	TfCut2 L32E/S113E/T237Q	1.02077	1.65547	1.35987
H9	Z1-PETase	1.27039	1.60966	1.52986
H10	Z1-PETase	1.25151	1.74427	1.66417
H11	Z1-PETase	1.15716	1.75081	1.56553
H12	Z1-PETase	1.29526	1.77792	1.5351

## Sheet: Tm
Well	Sample	Tm (°C)
A1	LCC	85.6
A2	LCC	85.3
A3	LCC	85.6
A4	LCC	85
A5	611	73.9
A6	611	73.3
A7	611	73.9
A8	611	73.9
A9	RFP
A10	RFP
A11	RFP
A12	RFP
B1	LCC-ICCG	93.7
B2	LCC-ICCG	93.7
B3	LCC-ICCG	93.4
B4	LCC-ICCG	93.7
B5	CaPETaseM9	85.3
B6	CaPETaseM9	85.3
B7	CaPETaseM9	85.3
B8	CaPETaseM9	85.6
B9	IsPETase	47.8
B10	IsPETase	47.2
B11	IsPETase	46.9
B12	IsPETase	47.5
C1	LCC-ICCG RIP	97
C2	LCC-ICCG RIP	96.4
C3	LCC-ICCG RIP	97.3
C4	LCC-ICCG RIP	96.7
C5	Cut190*SS	78.7
C6	Cut190*SS	78.7
C7	Cut190*SS	78.7
C8	Cut190*SS	78.7
C9	ThermoPETase	58.3
C10	ThermoPETase	58.6
C11	ThermoPETase	57.1
C12	ThermoPETase	58
D1	LCC-ICCG DAQI	95.8
D2	LCC-ICCG DAQI	95.8
D3	LCC-ICCG DAQI	96.4
D4	LCC-ICCG DAQI	95.2
D5	PES-H1
D6	PES-H1
D7	PES-H1
D8	PES-H1
D9	DuraPETase	74.8
D10	DuraPETase
D11	DuraPETase	75.4
D12	DuraPETase	75.1
E1	LCC-ICCG_I6M	94.3
E2	LCC-ICCG_I6M	94
E3	LCC-ICCG_I6M	94.3
E4	LCC-ICCG_I6M	93.4
E5	PES-H1 L92F/Q94Y	77.5
E6	PES-H1 L92F/Q94Y	77.5
E7	PES-H1 L92F/Q94Y
E8	PES-H1 L92F/Q94Y	76.9
E9	FAST-PETase	62.2
E10	FAST-PETase	62.2
E11	FAST-PETase	62.2
E12	FAST-PETase	62.2
F1	LCC-A2	96.7
F2	LCC-A2	96.4
F3	LCC-A2	97
F4	LCC-A2	97
F5	TfCut2	72.4
F6	TfCut2	72.7
F7	TfCut2	73
F8	TfCut2	73.3
F9	HotPETase	83.5
F10	HotPETase	83.5
F11	HotPETase	83.5
F12	HotPETase	83.8
G1	BhrPETase
G2	BhrPETase
G3	BhrPETase
G4	BhrPETase
G5	TfCut2 S121P/D174S/D204P	79
G6	TfCut2 S121P/D174S/D204P	80.5
G7	TfCut2 S121P/D174S/D204P	79.9
G8	TfCut2 S121P/D174S/D204P	80.5
G9	DepoPETase	62.8
G10	DepoPETase	63.1
G11	DepoPETase	61.9
G12	DepoPETase	63.1
H1	TurboPETase	82.3
H2	TurboPETase	81.4
H3	TurboPETase	82
H4	TurboPETase	80.5
H5	TfCut2 L32E/S113E/T237Q	72.7
H6	TfCut2 L32E/S113E/T237Q	73
H7	TfCut2 L32E/S113E/T237Q	73.6
H8	TfCut2 L32E/S113E/T237Q	72.7
H9	Z1-PETase	75.1
H10	Z1-PETase	75.1
H11	Z1-PETase	75.1
H12	Z1-PETase	75.1

## Sheet: Activity Data 2 h
dataset	plate	filename	well	reaction_vol_mL	PET_loading_mg	solids_loading_wtpercent	enzyme_loading_ug	mg_enzyme_per_g_PET	substrate	temperature_c	time_h	pH	pathlength and dilution corrected A260	pathlength and dilution corrected A280	pathlength and dilution corrected A300	dilution	dilution_factor	mM_product	ug_per_mL_product_avgTPAMHET	mg_TPAeq	percent_depolymerization	mM_product_per_mg_enzyme	mmol_product_per_mg_enzyme	mg_TPAeq_per_mg_enzyme	source_well	sample_id
litPETases	plate1	2023-11-08-litPETases_high_cryPOW_60C_2h_rep1_1A.xlsx	1A-G1	0.5	3.5	0.7	2.5	0.71	cryPow	60	2	4.5	0	0	0	FALSE	1	0	0	0	0	0	0	0	G1	611
litPETases	plate1	2023-11-08-litPETases_high_cryPOW_60C_2h_rep1_1A.xlsx	1A-G3	0.5	3.5	0.7	2.5	0.71	cryPow	60	2	5.5	0	0	0	FALSE	1	0	0	0	0	0	0	0	G1	611
litPETases	plate1	2023-11-08-litPETases_high_cryPOW_60C_2h_rep1_1A.xlsx	1A-G5	0.5	3.5	0.7	2.5	0.71	cryPow	60	2	6.5	0	0	0	FALSE	1	0	0	0	0	0	0	0	G1	611
litPETases	plate1	2023-11-08-litPETases_high_cryPOW_60C_2h_rep1_1A.xlsx	1A-G9	0.5	3.5	0.7	2.5	0.71	cryPow	60	2	8.5	0	0	0	FALSE	1	0	0	0	0	0	0	0	G1	611
litPETases	plate1	2023-11-08-litPETases_high_cryPOW_60C_2h_rep1_1A.xlsx	1A-G11	0.5	3.5	0.7	2.5	0.71	cryPow	60	2	9.5	0	0	0	FALSE	1	0	0	0	0	0	0	0	G1	611
litPETases	plate1	2023-11-08-litPETases_high_cryPOW_60C_2h_rep2_1B.xlsx	1B-G1	0.5	3.5	0.7	2.5	0.71	cryPow	60	2	4.5	0	0	0	FALSE	1	0	0	0	0	0	0	0	G1	611
litPETases	plate1	2023-11-08-litPETases_high_cryPOW_60C_2h_rep2_1B.xlsx	1B-G3	0.5	3.5	0.7	2.5	0.71	cryPow	60	2	5.5	0	0	0	FALSE	1	0	0	0	0	0	0	0	G1	611
litPETases	plate1	2023-11-08-litPETases_high_cryPOW_60C_2h_rep2_1B.xlsx	1B-G5	0.5	3.5	0.7	2.5	0.71	cryPow	60	2	6.5	0	0	0	FALSE	1	0	0	0	0	0	0	0	G1	611
litPETases	plate1	2023-11-08-litPETases_high_cryPOW_60C_2h_rep2_1B.xlsx	1B-G9	0.5	3.5	0.7	2.5	0.71	cryPow	60	2	8.5	0	0	0	FALSE	1	0	0	0	0	0	0	0	G1	611
litPETases	plate1	2023-11-08-litPETases_high_cryPOW_60C_2h_rep2_1B.xlsx	1B-G11	0.5	3.5	0.7	2.5	0.71	cryPow	60	2	9.5	0	0	0.02	FALSE	1	0	0	0	0	0	0	0	G1	611
litPETases	plate1	2023-11-08-litPETases_high_cryPOW_70C_2h_rep1_2A.xlsx	2A-G1	0.5	3.5	0.7	2.5	0.71	cryPow	70	2	4.5	0	0	0	FALSE	1	0	0	0	0	0	0	0	G1	611
litPETases	plate1	2023-11-08-litPETases_high_cryPOW_70C_2h_rep1_2A.xlsx	2A-G3	0.5	3.5	0.7	2.5	0.71	cryPow	70	2	5.5	0	0	0	FALSE	1	0	0	0	0	0	0	0	G1	611
litPETases	plate1	2023-11-08-litPETases_high_cryPOW_70C_2h_rep1_2A.xlsx	2A-G5	0.5	3.5	0.7	2.5	0.71	cryPow	70	2	6.5	0	0	0	FALSE	1	0	0	0	0	0	0	0	G1	611
litPETases	plate1	2023-11-08-litPETases_high_cryPOW_70C_2h_rep1_2A.xlsx	2A-G9	0.5	3.5	0.7	2.5	0.71	cryPow	70	2	8.5	0	0	0	FALSE	1	0	0	0	0	0	0	0	G1	611
litPETases	plate1	2023-11-08-litPETases_high_cryPOW_70C_2h_rep1_2A.xlsx	2A-G11	0.5	3.5	0.7	2.5	0.71	cryPow	70	2	9.5	0	0	0	FALSE	1	0	0	0	0	0	0	0	G1	611
litPETases	plate1	2023-11-08-litPETases_high_cryPOW_70C_2h_rep2_2B.xlsx	2B-G1	0.5	3.5	0.7	2.5	0.71	cryPow	70	2	4.5	0	0	0	FALSE	1	0	0	0	0	0	0	0	G1	611
litPETases	plate1	2023-11-08-litPETases_high_cryPOW_70C_2h_rep2_2B.xlsx	2B-G3	0.5	3.5	0.7	2.5	0.71	cryPow	70	2	5.5	0	0	0	FALSE	1	0	0	0	0	0	0	0	G1	611
litPETases	plate1	2023-11-08-litPETases_high_cryPOW_70C_2h_rep2_2B.xlsx	2B-G5	0.5	3.5	0.7	2.5	0.71	cryPow	70	2	6.5	0	0	0	FALSE	1	0	0	0	0	0	0	0	G1	611
litPETases	plate1	2023-11-08-litPETases_high_cryPOW_70C_2h_rep2_2B.xlsx	2B-G9	0.5	3.5	0.7	2.5	0.71	cryPow	70	2	8.5	0	0	0	FALSE	1	0	0	0	0	0	0	0	G1	611
litPETases	plate1	2023-11-08-litPETases_high_cryPOW_70C_2h_rep2_2B.xlsx	2B-G11	0.5	3.5	0.7	2.5	0.71	cryPow	70	2	9.5	0	0	0.04	FALSE	1	0	0	0	0	0	0	0	G1	611
litPETases	plate1	2023-11-08-litPETases_high_aFilm_60C_2h_rep1_3A.xlsx	3A-G1	0.5	3.5	0.7	2.5	0.71	aFilm	60	2	4.5	0	0	0	FALSE	1	0	0	0	0	0	0	0	G1	611
litPETases	plate1	2023-11-08-litPETases_high_aFilm_60C_2h_rep1_3A.xlsx	3A-G3	0.5	3.5	0.7	2.5	0.71	aFilm	60	2	5.5	0	0	0	FALSE	1	0	0	0	0	0	0	0	G1	611
litPETases	plate1	2023-11-08-litPETases_high_aFilm_60C_2h_rep1_3A.xlsx	3A-G5	0.5	3.5	0.7	2.5	0.71	aFilm	60	2	6.5	0	0	0	FALSE	1	0	0	0	0	0	0	0	G1	611
litPETases	plate1	2023-11-08-litPETases_high_aFilm_60C_2h_rep1_3A.xlsx	3A-G9	0.5	3.5	0.7	2.5	0.71	aFilm	60	2	8.5	0	0	0	FALSE	1	0	0	0	0	0	0	0	G1	611
litPETases	plate1	2023-11-08-litPETases_high_aFilm_60C_2h_rep1_3A.xlsx	3A-G11	0.5	3.5	0.7	2.5	0.71	aFilm	60	2	9.5	0	0	0	FALSE	1	0	0	0	0	0	0	0	G1	611
litPETases	plate1	2023-11-08-litPETases_high_aFilm_60C_2h_rep2_3B.xlsx	3B-G1	0.5	3.5	0.7	2.5	0.71	aFilm	60	2	4.5	0	0	0	FALSE	1	0	0	0	0	0	0	0	G1	611
litPETases	plate1	2023-11-08-litPETases_high_aFilm_60C_2h_rep2_3B.xlsx	3B-G3	0.5	3.5	0.7	2.5	0.71	aFilm	60	2	5.5	0	0	0	FALSE	1	0	0	0	0	0	0	0	G1	611
litPETases	plate1	2023-11-08-litPETases_high_aFilm_60C_2h_rep2_3B.xlsx	3B-G5	0.5	3.5	0.7	2.5	0.71	aFilm	60	2	6.5	0	0	0	FALSE	1	0	0	0	0	0	0	0	G1	611
litPETases	plate1	2023-11-08-litPETases_high_aFilm_60C_2h_rep2_3B.xlsx	3B-G9	0.5	3.5	0.7	2.5	0.71	aFilm	60	2	8.5	0	0	0	FALSE	1	0	0	0	0	0	0	0	G1	611
litPETases	plate1	2023-11-08-litPETases_high_aFilm_60C_2h_rep2_3B.xlsx	3B-G11	0.5	3.5	0.7	2.5	0.71	aFilm	60	2	9.5	0	0	0	FALSE	1	0	0	0	0	0	0	0	G1	611
litPETases	plate1	2023-11-08-litPETases_high_aFilm_70C_2h_rep1_4A.xlsx	4A-G1	0.5	3.5	0.7	2.5	0.71	aFilm	70	2	4.5	0	0	0	FALSE	1	0	0	0	0	0	0	0	G1	611
litPETases	plate1	2023-11-08-litPETases_high_aFilm_70C_2h_rep1_4A.xlsx	4A-G3	0.5	3.5	0.7	2.5	0.71	aFilm	70	2	5.5	0	0	0	FALSE	1	0	0	0	0	0	0	0	G1	611
litPETases	plate1	2023-11-08-litPETases_high_aFilm_70C_2h_rep1_4A.xlsx	4A-G5	0.5	3.5	0.7	2.5	0.71	aFilm	70	2	6.5	0	0	0	FALSE	1	0	0	0	0	0	0	0	G1	611
litPETases	plate1	2023-11-08-litPETases_high_aFilm_70C_2h_rep2_4B.xlsx	4B-G1	0.5	3.5	0.7	2.5	0.71	aFilm	70	2	4.5	0	0	0	FALSE	1	0	0	0	0	0	0	0	G1	611
litPETases	plate1	2023-11-08-litPETases_high_aFilm_70C_2h_rep2_4B.xlsx	4B-G3	0.5	3.5	0.7	2.5	0.71	aFilm	70	2	5.5	0	0	0	FALSE	1	0	0	0	0	0	0	0	G1	611
litPETases	plate1	2023-11-08-litPETases_high_aFilm_70C_2h_rep2_4B.xlsx	4B-G5	0.5	3.5	0.7	2.5	0.71	aFilm	70	2	6.5	0	0	0	FALSE	1	0	0	0	0	0	0	0	G1	611
litPETases	plate1	2023-11-08-litPETases_high_aFilm_70C_2h_rep1_4A.xlsx	4A-G7	0.5	3.5	0.7	2.5	0.71	aFilm	70	2	7.5	0	0	0	FALSE	1	0	0	0	0	0	0	0	G1	611
litPETases	plate1	2023-11-08-litPETases_high_aFilm_70C_2h_rep1_4A.xlsx	4A-G9	0.5	3.5	0.7	2.5	0.71	aFilm	70	2	8.5	0	0	0	FALSE	1	0	0	0	0	0	0	0	G1	611
litPETases	plate1	2023-11-08-litPETases_high_aFilm_70C_2h_rep1_4A.xlsx	4A-G11	0.5	3.5	0.7	2.5	0.71	aFilm	70	2	9.5	0	0	0	FALSE	1	0	0	0	0	0	0	0	G1	611
litPETases	plate1	2023-11-08-litPETases_high_aFilm_70C_2h_rep2_4B.xlsx	4B-G7	0.5	3.5	0.7	2.5	0.71	aFilm	70	2	7.5	0	0	0	FALSE	1	0	0	0	0	0	0	0	G1	611
litPETases	plate1	2023-11-08-litPETases_high_aFilm_70C_2h_rep2_4B.xlsx	4B-G9	0.5	3.5	0.7	2.5	0.71	aFilm	70	2	8.5	0	0	0	FALSE	1	0	0	0	0	0	0	0	G1	611
litPETases	plate1	2023-11-08-litPETases_high_aFilm_70C_2h_rep2_4B.xlsx	4B-G11	0.5	3.5	0.7	2.5	0.71	aFilm	70	2	9.5	0	0	0	FALSE	1	0	0	0	0	0	0	0	G1	611
litPETases	plate1	2023-11-08-litPETases_high_aFilm_60C_2h_rep1_3A.xlsx	3A-G7	0.5	3.5	0.7	2.5	0.71	aFilm	60	2	7.5	0	0	0	FALSE	1	0	0	0	0	0	0	0	G1	611
litPETases	plate1	2023-11-08-litPETases_high_cryPOW_70C_2h_rep1_2A.xlsx	2A-G7	0.5	3.5	0.7	2.5	0.71	cryPow	70	2	7.5	0	0	0	FALSE	1	0	0	0	0	0	0	0	G1	611
litPETases	plate1	2023-11-08-litPETases_high_cryPOW_70C_2h_rep2_2B.xlsx	2B-G7	0.5	3.5	0.7	2.5	0.71	cryPow	70	2	7.5	0	0	0	FALSE	1	0	0	0	0	0	0	0	G1	611
litPETases	plate1	2023-11-08-litPETases_high_aFilm_60C_2h_rep2_3B.xlsx	3B-G7	0.5	3.5	0.7	2.5	0.71	aFilm	60	2	7.5	0	0	0	FALSE	1	0	0	0	0	0	0	0	G1	611
litPETases	plate1	2023-11-08-litPETases_high_cryPOW_60C_2h_rep1_1A.xlsx	1A-G7	0.5	3.5	0.7	2.5	0.71	cryPow	60	2	7.5	0	0	0	FALSE	1	0	0	0	0	0	0	0	G1	611
litPETases	plate1	2023-11-08-litPETases_high_cryPOW_60C_2h_rep2_1B.xlsx	1B-G7	0.5	3.5	0.7	2.5	0.71	cryPow	60	2	7.5	0	0	0.08	FALSE	1	0	0	0	0	0	0	0	G1	611
litPETases	plate1	2023-11-08-litPETases_high_cryPOW_60C_2h_rep1_1A.xlsx	1A-A1	0.5	3.5	0.7	2.5	0.71	cryPow	60	2	4.5	0	0	0	FALSE	1	0	0	0	0	0	0	0	blank	blank
litPETases	plate1	2023-11-08-litPETases_high_cryPOW_60C_2h_rep1_1A.xlsx	1A-A3	0.5	3.5	0.7	2.5	0.71	cryPow	60	2	5.5	0	0	0	FALSE	1	0	0	0	0	0	0	0	blank	blank
litPETases	plate1	2023-11-08-litPETases_high_cryPOW_60C_2h_rep1_1A.xlsx	1A-A5	0.5	3.5	0.7	2.5	0.71	cryPow	60	2	6.5	0	0	0	FALSE	1	0	0	0	0	0	0	0	blank	blank
litPETases	plate1	2023-11-08-litPETases_high_cryPOW_60C_2h_rep1_1A.xlsx	1A-A9	0.5	3.5	0.7	2.5	0.71	cryPow	60	2	8.5	0	0	0	FALSE	1	0	0	0	0	0	0	0	blank	blank
litPETases	plate1	2023-11-08-litPETases_high_cryPOW_60C_2h_rep1_1A.xlsx	1A-A11	0.5	3.5	0.7	2.5	0.71	cryPow	60	2	9.5	0	0	0	FALSE	1	0	0	0	0	0	0	0	blank	blank
litPETases	plate1	2023-11-08-litPETases_high_cryPOW_60C_2h_rep2_1B.xlsx	1B-A1	0.5	3.5	0.7	2.5	0.71	cryPow	60	2	4.5	0	0	0	FALSE	1	0	0	0	0	0	0	0	blank	blank
litPETases	plate1	2023-11-08-litPETases_high_cryPOW_60C_2h_rep2_1B.xlsx	1B-A3	0.5	3.5	0.7	2.5	0.71	cryPow	60	2	5.5	0	0	0	FALSE	1	0	0	0	0	0	0	0	blank	blank
litPETases	plate1	2023-11-08-litPETases_high_cryPOW_60C_2h_rep2_1B.xlsx	1B-A5	0.5	3.5	0.7	2.5	0.71	cryPow	60	2	6.5	0	0	0	FALSE	1	0	0	0	0	0	0	0	blank	blank
litPETases	plate1	2023-11-08-litPETases_high_cryPOW_60C_2h_rep2_1B.xlsx	1B-A9	0.5	3.5	0.7	2.5	0.71	cryPow	60	2	8.5	0	0	0	FALSE	1	0	0	0	0	0	0	0	blank	blank
litPETases	plate1	2023-11-08-litPETases_high_cryPOW_60C_2h_rep2_1B.xlsx	1B-A11	0.5	3.5	0.7	2.5	0.71	cryPow	60	2	9.5	0	0	0	FALSE	1	0	0	0	0	0	0	0	blank	blank
litPETases	plate1	2023-11-08-litPETases_high_cryPOW_70C_2h_rep1_2A.xlsx	2A-A1	0.5	3.5	0.7	2.5	0.71	cryPow	70	2	4.5	0	0	0	FALSE	1	0	0	0	0	0	0	0	blank	blank
litPETases	plate1	2023-11-08-litPETases_high_cryPOW_70C_2h_rep1_2A.xlsx	2A-A3	0.5	3.5	0.7	2.5	0.71	cryPow	70	2	5.5	0	0	0	FALSE	1	0	0	0	0	0	0	0	blank	blank
litPETases	plate1	2023-11-08-litPETases_high_cryPOW_70C_2h_rep1_2A.xlsx	2A-A5	0.5	3.5	0.7	2.5	0.71	cryPow	70	2	6.5	0	0	0	FALSE	1	0	0	0	0	0	0	0	blank	blank
litPETases	plate1	2023-11-08-litPETases_high_cryPOW_70C_2h_rep1_2A.xlsx	2A-A9	0.5	3.5	0.7	2.5	0.71	cryPow	70	2	8.5	0	0	0	FALSE	1	0	0	0	0	0	0	0	blank	blank
litPETases	plate1	2023-11-08-litPETases_high_cryPOW_70C_2h_rep1_2A.xlsx	2A-A11	0.5	3.5	0.7	2.5	0.71	cryPow	70	2	9.5	0	0	0	FALSE	1	0	0	0	0	0	0	0	blank	blank
litPETases	plate1	2023-11-08-litPETases_high_cryPOW_70C_2h_rep2_2B.xlsx	2B-A1	0.5	3.5	0.7	2.5	0.71	cryPow	70	2	4.5	0	0	0	FALSE	1	0	0	0	0	0	0	0	blank	blank
litPETases	plate1	2023-11-08-litPETases_high_cryPOW_70C_2h_rep2_2B.xlsx	2B-A3	0.5	3.5	0.7	2.5	0.71	cryPow	70	2	5.5	0	0	0	FALSE	1	0	0	0	0	0	0	0	blank	blank
litPETases	plate1	2023-11-08-litPETases_high_cryPOW_70C_2h_rep2_2B.xlsx	2B-A5	0.5	3.5	0.7	2.5	0.71	cryPow	70	2	6.5	0	0	0	FALSE	1	0	0	0	0	0	0	0	blank	blank
litPETases	plate1	2023-11-08-litPETases_high_cryPOW_70C_2h_rep2_2B.xlsx	2B-A9	0.5	3.5	0.7	2.5	0.71	cryPow	70	2	8.5	0	0	0	FALSE	1	0	0	0	0	0	0	0	blank	blank
litPETases	plate1	2023-11-08-litPETases_high_cryPOW_70C_2h_rep2_2B.xlsx	2B-A11	0.5	3.5	0.7	2.5	0.71	cryPow	70	2	9.5	0	0	0	FALSE	1	0	0	0	0	0	0	0	blank	blank
litPETases	plate1	2023-11-08-litPETases_high_aFilm_60C_2h_rep1_3A.xlsx	3A-A1	0.5	3.5	0.7	2.5	0.71	aFilm	60	2	4.5	0	0	0	FALSE	1	0	0	0	0	0	0	0	blank	blank
litPETases	plate1	2023-11-08-litPETases_high_aFilm_60C_2h_rep1_3A.xlsx	3A-A3	0.5	3.5	0.7	2.5	0.71	aFilm	60	2	5.5	0	0	0	FALSE	1	0	0	0	0	0	0	0	blank	blank
litPETases	plate1	2023-11-08-litPETases_high_aFilm_60C_2h_rep1_3A.xlsx	3A-A5	0.5	3.5	0.7	2.5	0.71	aFilm	60	2	6.5	0	0	0	FALSE	1	0	0	0	0	0	0	0	blank	blank
litPETases	plate1	2023-11-08-litPETases_high_aFilm_60C_2h_rep1_3A.xlsx	3A-A9	0.5	3.5	0.7	2.5	0.71	aFilm	60	2	8.5	0	0	0	FALSE	1	0	0	0	0	0	0	0	blank	blank
litPETases	plate1	2023-11-08-litPETases_high_aFilm_60C_2h_rep1_3A.xlsx	3A-A11	0.5	3.5	0.7	2.5	0.71	aFilm	60	2	9.5	0	0	0	FALSE	1	0	0	0	0	0	0	0	blank	blank
litPETases	plate1	2023-11-08-litPETases_high_aFilm_60C_2h_rep2_3B.xlsx	3B-A1	0.5	3.5	0.7	2.5	0.71	aFilm	60	2	4.5	0	0	0	FALSE	1	0	0	0	0	0	0	0	blank	blank
litPETases	plate1	2023-11-08-litPETases_high_aFilm_60C_2h_rep2_3B.xlsx	3B-A3	0.5	3.5	0.7	2.5	0.71	aFilm	60	2	5.5	0	0	0	FALSE	1	0	0	0	0	0	0	0	blank	blank
litPETases	plate1	2023-11-08-litPETases_high_aFilm_60C_2h_rep2_3B.xlsx	3B-A5	0.5	3.5	0.7	2.5	0.71	aFilm	60	2	6.5	0	0	0	FALSE	1	0	0	0	0	0	0	0	blank	blank
litPETases	plate1	2023-11-08-litPETases_high_aFilm_60C_2h_rep2_3B.xlsx	3B-A9	0.5	3.5	0.7	2.5	0.71	aFilm	60	2	8.5	0	0	0	FALSE	1	0	0	0	0	0	0	0	blank	blank
litPETases	plate1	2023-11-08-litPETases_high_aFilm_60C_2h_rep2_3B.xlsx	3B-A11	0.5	3.5	0.7	2.5	0.71	aFilm	60	2	9.5	0	0	0	FALSE	1	0	0	0	0	0	0	0	blank	blank
litPETases	plate1	2023-11-08-litPETases_high_aFilm_70C_2h_rep1_4A.xlsx	4A-A1	0.5	3.5	0.7	2.5	0.71	aFilm	70	2	4.5	0	0	0	FALSE	1	0	0	0	0	0	0	0	blank	blank
litPETases	plate1	2023-11-08-litPETases_high_aFilm_70C_2h_rep1_4A.xlsx	4A-A3	0.5	3.5	0.7	2.5	0.71	aFilm	70	2	5.5	0	0	0	FALSE	1	0	0	0	0	0	0	0	blank	blank
litPETases	plate1	2023-11-08-litPETases_high_aFilm_70C_2h_rep1_4A.xlsx	4A-A5	0.5	3.5	0.7	2.5	0.71	aFilm	70	2	6.5	0	0	0	FALSE	1	0	0	0	0	0	0	0	blank	blank
litPETases	plate1	2023-11-08-litPETases_high_aFilm_70C_2h_rep2_4B.xlsx	4B-A1	0.5	3.5	0.7	2.5	0.71	aFilm	70	2	4.5	0	0	0	FALSE	1	0	0	0	0	0	0	0	blank	blank
litPETases	plate1	2023-11-08-litPETases_high_aFilm_70C_2h_rep2_4B.xlsx	4B-A3	0.5	3.5	0.7	2.5	0.71	aFilm	70	2	5.5	0	0	0	FALSE	1	0	0	0	0	0	0	0	blank	blank
litPETases	plate1	2023-11-08-litPETases_high_aFilm_70C_2h_rep2_4B.xlsx	4B-A5	0.5	3.5	0.7	2.5	0.71	aFilm	70	2	6.5	0	0	0	FALSE	1	0	0	0	0	0	0	0	blank	blank
litPETases	plate1	2023-11-08-litPETases_high_aFilm_70C_2h_rep1_4A.xlsx	4A-A7	0.5	3.5	0.7	2.5	0.71	aFilm	70	2	7.5	0	0	0	FALSE	1	0	0	0	0	0	0	0	blank	blank
litPETases	plate1	2023-11-08-litPETases_high_aFilm_70C_2h_rep1_4A.xlsx	4A-A9	0.5	3.5	0.7	2.5	0.71	aFilm	70	2	8.5	0	0	0	FALSE	1	0	0	0	0	0	0	0	blank	blank
litPETases	plate1	2023-11-08-litPETases_high_aFilm_70C_2h_rep1_4A.xlsx	4A-A11	0.5	3.5	0.7	2.5	0.71	aFilm	70	2	9.5	0	0	0	FALSE	1	0	0	0	0	0	0	0	blank	blank
litPETases	plate1	2023-11-08-litPETases_high_aFilm_70C_2h_rep2_4B.xlsx	4B-A7	0.5	3.5	0.7	2.5	0.71	aFilm	70	2	7.5	0	0	0	FALSE	1	0	0	0	0	0	0	0	blank	blank
litPETases	plate1	2023-11-08-litPETases_high_aFilm_70C_2h_rep2_4B.xlsx	4B-A9	0.5	3.5	0.7	2.5	0.71	aFilm	70	2	8.5	0	0	0	FALSE	1	0	0	0	0	0	0	0	blank	blank
litPETases	plate1	2023-11-08-litPETases_high_aFilm_70C_2h_rep2_4B.xlsx	4B-A11	0.5	3.5	0.7	2.5	0.71	aFilm	70	2	9.5	0	0	0	FALSE	1	0	0	0	0	0	0	0	blank	blank
litPETases	plate1	2023-11-08-litPETases_high_aFilm_60C_2h_rep1_3A.xlsx	3A-A7	0.5	3.5	0.7	2.5	0.71	aFilm	60	2	7.5	0	0	0	FALSE	1	0	0	0	0	0	0	0	blank	blank
litPETases	plate1	2023-11-08-litPETases_high_cryPOW_70C_2h_rep1_2A.xlsx	2A-A7	0.5	3.5	0.7	2.5	0.71	cryPow	70	2	7.5	0	0	0	FALSE	1	0	0	0	0	0	0	0	blank	blank
litPETases	plate1	2023-11-08-litPETases_high_cryPOW_70C_2h_rep2_2B.xlsx	2B-A7	0.5	3.5	0.7	2.5	0.71	cryPow	70	2	7.5	0	0	0	FALSE	1	0	0	0	0	0	0	0	blank	blank
litPETases	plate1	2023-11-08-litPETases_high_aFilm_60C_2h_rep2_3B.xlsx	3B-A7	0.5	3.5	0.7	2.5	0.71	aFilm	60	2	7.5	0	0	0	FALSE	1	0	0	0	0	0	0	0	blank	blank
litPETases	plate1	2023-11-08-litPETases_high_cryPOW_60C_2h_rep1_1A.xlsx	1A-A7	0.5	3.5	0.7	2.5	0.71	cryPow	60	2	7.5	0	0	0	FALSE	1	0	0	0	0	0	0	0	blank	blank
litPETases	plate1	2023-11-08-litPETases_high_cryPOW_60C_2h_rep2_1B.xlsx	1B-A7	0.5	3.5	0.7	2.5	0.71	cryPow	60	2	7.5	0	0	0	FALSE	1	0	0	0	0	0	0	0	blank	blank
litPETases	plate1	2023-11-08-litPETases_high_cryPOW_60C_2h_rep2_1B.xlsx	1B-B8	0.5	3.5	0.7	2.5	0.71	cryPow	60	2	7.5	2.05	0.54	0.13	FALSE	1	0.35	66.24	0.03	0.97	140.85	0.070425	11.7	B2	CaPETaseM9
litPETases	plate1	2023-11-08-litPETases_high_cryPOW_60C_2h_rep1_1A.xlsx	1A-B8	0.5	3.5	0.7	2.5	0.71	cryPow	60	2	7.5	1.9	0.5	0.12	FALSE	1	0.34	64.19	0.03	0.94	136.49	0.068245	11.34	B2	CaPETaseM9
litPETases	plate1	2023-11-08-litPETases_high_cryPOW_60C_2h_rep1_1A.xlsx	1A-B12	0.5	3.5	0.7	2.5	0.71	cryPow	60	2	9.5	1.47	0.38	0.09	FALSE	1	0.26	49.69	0.02	0.73	105.66	0.05283	8.78	B2	CaPETaseM9
litPETases	plate1	2023-11-08-litPETases_high_cryPOW_60C_2h_rep1_1A.xlsx	1A-B6	0.5	3.5	0.7	2.5	0.71	cryPow	60	2	6.5	1.24	0.32	0.08	FALSE	1	0.22	41.9	0.02	0.61	89.1	0.04455	7.4	B2	CaPETaseM9
litPETases	plate1	2023-11-08-litPETases_high_cryPOW_60C_2h_rep2_1B.xlsx	1B-B10	0.5	3.5	0.7	2.5	0.71	cryPow	60	2	8.5	1.11	0.29	0.07	FALSE	1	0.2	37.63	0.02	0.55	80.02	0.04001	6.65	B2	CaPETaseM9
litPETases	plate1	2023-11-08-litPETases_high_cryPOW_60C_2h_rep1_1A.xlsx	1A-B10	0.5	3.5	0.7	2.5	0.71	cryPow	60	2	8.5	1.01	0.26	0.07	FALSE	1	0.18	34.21	0.02	0.5	72.75	0.036375	6.04	B2	CaPETaseM9
litPETases	plate1	2023-11-08-litPETases_high_cryPOW_60C_2h_rep2_1B.xlsx	1B-B12	0.5	3.5	0.7	2.5	0.71	cryPow	60	2	9.5	0.96	0.25	0.06	FALSE	1	0.17	32.35	0.01	0.47	68.79	0.034395	5.71	B2	CaPETaseM9
litPETases	plate1	2023-11-08-litPETases_high_cryPOW_60C_2h_rep1_1A.xlsx	1A-B4	0.5	3.5	0.7	2.5	0.71	cryPow	60	2	5.5	0.95	0.25	0.06	FALSE	1	0.17	32.21	0.01	0.47	68.5	0.03425	5.69	B2	CaPETaseM9
litPETases	plate1	2023-11-08-litPETases_high_cryPOW_70C_2h_rep2_2B.xlsx	2B-B8	0.5	3.5	0.7	2.5	0.71	cryPow	70	2	7.5	0.95	0.25	0.06	FALSE	1	0.17	32.11	0.01	0.47	68.28	0.03414	5.67	B2	CaPETaseM9
litPETases	plate1	2023-11-08-litPETases_high_cryPOW_60C_2h_rep2_1B.xlsx	1B-B6	0.5	3.5	0.7	2.5	0.71	cryPow	60	2	6.5	0.9	0.23	0.06	FALSE	1	0.16	30.32	0.01	0.44	64.46	0.03223	5.35	B2	CaPETaseM9
litPETases	plate1	2023-11-08-litPETases_high_cryPOW_60C_2h_rep2_1B.xlsx	1B-B4	0.5	3.5	0.7	2.5	0.71	cryPow	60	2	5.5	0.75	0.2	0.04	FALSE	1	0.13	25.37	0.01	0.37	53.95	0.026975	4.48	B2	CaPETaseM9
litPETases	plate1	2023-11-08-litPETases_high_cryPOW_70C_2h_rep1_2A.xlsx	2A-B8	0.5	3.5	0.7	2.5	0.71	cryPow	70	2	7.5	0.68	0.18	0.04	FALSE	1	0.12	23	0.01	0.34	48.91	0.024455	4.06	B2	CaPETaseM9
litPETases	plate1	2023-11-08-litPETases_high_cryPOW_70C_2h_rep2_2B.xlsx	2B-B12	0.5	3.5	0.7	2.5	0.71	cryPow	70	2	9.5	0.53	0	0.03	FALSE	1	0.1	17.95	0.01	0.26	38.17	0.019085	3.17	B2	CaPETaseM9
litPETases	plate1	2023-11-08-litPETases_high_cryPOW_70C_2h_rep1_2A.xlsx	2A-B12	0.5	3.5	0.7	2.5	0.71	cryPow	70	2	9.5	0.48	0	0.03	FALSE	1	0.09	16.39	0.01	0.24	34.86	0.01743	2.9	B2	CaPETaseM9
litPETases	plate1	2023-11-08-litPETases_high_cryPOW_70C_2h_rep2_2B.xlsx	2B-B10	0.5	3.5	0.7	2.5	0.71	cryPow	70	2	8.5	0.47	0	0.03	FALSE	1	0.08	15.82	0.01	0.23	33.64	0.01682	2.79	B2	CaPETaseM9
litPETases	plate1	2023-11-08-litPETases_high_aFilm_60C_2h_rep2_3B.xlsx	3B-B10	0.5	3.5	0.7	2.5	0.71	aFilm	60	2	8.5	0.46	0	0.03	FALSE	1	0.08	15.45	0.01	0.23	32.84	0.01642	2.73	B2	CaPETaseM9
litPETases	plate1	2023-11-08-litPETases_high_cryPOW_70C_2h_rep1_2A.xlsx	2A-B10	0.5	3.5	0.7	2.5	0.71	cryPow	70	2	8.5	0.39	0	0.02	FALSE	1	0.07	13.35	0.01	0.19	28.38	0.01419	2.36	B2	CaPETaseM9
litPETases	plate1	2023-11-08-litPETases_high_aFilm_60C_2h_rep1_3A.xlsx	3A-B10	0.5	3.5	0.7	2.5	0.71	aFilm	60	2	8.5	0.39	0	0.02	FALSE	1	0.07	13.11	0.01	0.19	27.87	0.013935	2.32	B2	CaPETaseM9
litPETases	plate1	2023-11-08-litPETases_high_cryPOW_70C_2h_rep2_2B.xlsx	2B-B6	0.5	3.5	0.7	2.5	0.71	cryPow	70	2	6.5	0.38	0	0.03	FALSE	1	0.07	12.97	0.01	0.19	27.59	0.013795	2.29	B2	CaPETaseM9
litPETases	plate1	2023-11-08-litPETases_high_cryPOW_70C_2h_rep1_2A.xlsx	2A-B6	0.5	3.5	0.7	2.5	0.71	cryPow	70	2	6.5	0.36	0	0.02	FALSE	1	0.07	12.26	0.01	0.18	26.07	0.013035	2.17	B2	CaPETaseM9
litPETases	plate1	2023-11-08-litPETases_high_cryPOW_60C_2h_rep1_1A.xlsx	1A-B2	0.5	3.5	0.7	2.5	0.71	cryPow	60	2	4.5	0.36	0	0.03	FALSE	1	0.06	12.02	0.01	0.18	25.57	0.012785	2.12	B2	CaPETaseM9
litPETases	plate1	2023-11-08-litPETases_high_cryPOW_60C_2h_rep2_1B.xlsx	1B-B2	0.5	3.5	0.7	2.5	0.71	cryPow	60	2	4.5	0.29	0	0.02	FALSE	1	0.05	9.79	0	0.14	20.82	0.01041	1.73	B2	CaPETaseM9
litPETases	plate1	2023-11-08-litPETases_high_cryPOW_70C_2h_rep2_2B.xlsx	2B-B4	0.5	3.5	0.7	2.5	0.71	cryPow	70	2	5.5	0.27	0	0	FALSE	1	0.05	9.21	0	0.13	19.59	0.009795	1.63	B2	CaPETaseM9
litPETases	plate1	2023-11-08-litPETases_high_aFilm_60C_2h_rep2_3B.xlsx	3B-B6	0.5	3.5	0.7	2.5	0.71	aFilm	60	2	6.5	0.21	0	0	FALSE	1	0.04	6.98	0	0.1	14.84	0.00742	1.23	B2	CaPETaseM9
litPETases	plate1	2023-11-08-litPETases_high_cryPOW_70C_2h_rep1_2A.xlsx	2A-B4	0.5	3.5	0.7	2.5	0.71	cryPow	70	2	5.5	0.19	0	0	FALSE	1	0.03	6.37	0	0.09	13.54	0.00677	1.12	B2	CaPETaseM9
litPETases	plate1	2023-11-08-litPETases_high_aFilm_60C_2h_rep2_3B.xlsx	3B-B8	0.5	3.5	0.7	2.5	0.71	aFilm	60	2	7.5	0.18	0	0	FALSE	1	0.03	6.03	0	0.09	12.82	0.00641	1.06	B2	CaPETaseM9
litPETases	plate1	2023-11-08-litPETases_high_cryPOW_70C_2h_rep1_2A.xlsx	2A-B2	0.5	3.5	0.7	2.5	0.71	cryPow	70	2	4.5	0	0	0	FALSE	1	0	0	0	0	0	0	0	B2	CaPETaseM9
litPETases	plate1	2023-11-08-litPETases_high_cryPOW_70C_2h_rep2_2B.xlsx	2B-B2	0.5	3.5	0.7	2.5	0.71	cryPow	70	2	4.5	0	0	0	FALSE	1	0	0	0	0	0	0	0	B2	CaPETaseM9
litPETases	plate1	2023-11-08-litPETases_high_aFilm_60C_2h_rep1_3A.xlsx	3A-B2	0.5	3.5	0.7	2.5	0.71	aFilm	60	2	4.5	0	0	0	FALSE	1	0	0	0	0	0	0	0	B2	CaPETaseM9
litPETases	plate1	2023-11-08-litPETases_high_aFilm_60C_2h_rep1_3A.xlsx	3A-B4	0.5	3.5	0.7	2.5	0.71	aFilm	60	2	5.5	0	0	0	FALSE	1	0	0	0	0	0	0	0	B2	CaPETaseM9
litPETases	plate1	2023-11-08-litPETases_high_aFilm_60C_2h_rep1_3A.xlsx	3A-B6	0.5	3.5	0.7	2.5	0.71	aFilm	60	2	6.5	0	0	0	FALSE	1	0	0	0	0	0	0	0	B2	CaPETaseM9
litPETases	plate1	2023-11-08-litPETases_high_aFilm_60C_2h_rep1_3A.xlsx	3A-B12	0.5	3.5	0.7	2.5	0.71	aFilm	60	2	9.5	0	0	0	FALSE	1	0	0	0	0	0	0	0	B2	CaPETaseM9
litPETases	plate1	2023-11-08-litPETases_high_aFilm_60C_2h_rep2_3B.xlsx	3B-B2	0.5	3.5	0.7	2.5	0.71	aFilm	60	2	4.5	0	0	0	FALSE	1	0	0	0	0	0	0	0	B2	CaPETaseM9
litPETases	plate1	2023-11-08-litPETases_high_aFilm_60C_2h_rep2_3B.xlsx	3B-B4	0.5	3.5	0.7	2.5	0.71	aFilm	60	2	5.5	0	0	0	FALSE	1	0	0	0	0	0	0	0	B2	CaPETaseM9
litPETases	plate1	2023-11-08-litPETases_high_aFilm_60C_2h_rep2_3B.xlsx	3B-B12	0.5	3.5	0.7	2.5	0.71	aFilm	60	2	9.5	0	0	0	FALSE	1	0	0	0	0	0	0	0	B2	CaPETaseM9
litPETases	plate1	2023-11-08-litPETases_high_aFilm_70C_2h_rep1_4A.xlsx	4A-B2	0.5	3.5	0.7	2.5	0.71	aFilm	70	2	4.5	0	0	0	FALSE	1	0	0	0	0	0	0	0	B2	CaPETaseM9
litPETases	plate1	2023-11-08-litPETases_high_aFilm_70C_2h_rep1_4A.xlsx	4A-B4	0.5	3.5	0.7	2.5	0.71	aFilm	70	2	5.5	0	0	0	FALSE	1	0	0	0	0	0	0	0	B2	CaPETaseM9
litPETases	plate1	2023-11-08-litPETases_high_aFilm_70C_2h_rep1_4A.xlsx	4A-B6	0.5	3.5	0.7	2.5	0.71	aFilm	70	2	6.5	0	0	0	FALSE	1	0	0	0	0	0	0	0	B2	CaPETaseM9
litPETases	plate1	2023-11-08-litPETases_high_aFilm_70C_2h_rep2_4B.xlsx	4B-B2	0.5	3.5	0.7	2.5	0.71	aFilm	70	2	4.5	0	0	0	FALSE	1	0	0	0	0	0	0	0	B2	CaPETaseM9
litPETases	plate1	2023-11-08-litPETases_high_aFilm_70C_2h_rep2_4B.xlsx	4B-B4	0.5	3.5	0.7	2.5	0.71	aFilm	70	2	5.5	0	0	0	FALSE	1	0	0	0	0	0	0	0	B2	CaPETaseM9
litPETases	plate1	2023-11-08-litPETases_high_aFilm_70C_2h_rep2_4B.xlsx	4B-B6	0.5	3.5	0.7	2.5	0.71	aFilm	70	2	6.5	0	0	0	FALSE	1	0	0	0	0	0	0	0	B2	CaPETaseM9
litPETases	plate1	2023-11-08-litPETases_high_aFilm_70C_2h_rep1_4A.xlsx	4A-B8	0.5	3.5	0.7	2.5	0.71	aFilm	70	2	7.5	0	0	0	FALSE	1	0	0	0	0	0	0	0	B2	CaPETaseM9
litPETases	plate1	2023-11-08-litPETases_high_aFilm_70C_2h_rep1_4A.xlsx	4A-B10	0.5	3.5	0.7	2.5	0.71	aFilm	70	2	8.5	0	0	0	FALSE	1	0	0	0	0	0	0	0	B2	CaPETaseM9
litPETases	plate1	2023-11-08-litPETases_high_aFilm_70C_2h_rep1_4A.xlsx	4A-B12	0.5	3.5	0.7	2.5	0.71	aFilm	70	2	9.5	0	0	0	FALSE	1	0	0	0	0	0	0	0	B2	CaPETaseM9
litPETases	plate1	2023-11-08-litPETases_high_aFilm_70C_2h_rep2_4B.xlsx	4B-B8	0.5	3.5	0.7	2.5	0.71	aFilm	70	2	7.5	0	0	0	FALSE	1	0	0	0	0	0	0	0	B2	CaPETaseM9
litPETases	plate1	2023-11-08-litPETases_high_aFilm_70C_2h_rep2_4B.xlsx	4B-B10	0.5	3.5	0.7	2.5	0.71	aFilm	70	2	8.5	0	0	0	FALSE	1	0	0	0	0	0	0	0	B2	CaPETaseM9
litPETases	plate1	2023-11-08-litPETases_high_aFilm_70C_2h_rep2_4B.xlsx	4B-B12	0.5	3.5	0.7	2.5	0.71	aFilm	70	2	9.5	0	0	0	FALSE	1	0	0	0	0	0	0	0	B2	CaPETaseM9
litPETases	plate1	2023-11-08-litPETases_high_aFilm_60C_2h_rep1_3A.xlsx	3A-B8	0.5	3.5	0.7	2.5	0.71	aFilm	60	2	7.5	0	0	0	FALSE	1	0	0	0	0	0	0	0	B2	CaPETaseM9
litPETases	plate1	2023-11-08-litPETases_high_cryPOW_60C_2h_rep1_1A.xlsx	1A-H7	0.5	3.5	0.7	2.5	0.71	cryPow	60	2	7.5	0.97	0.24	0.08	FALSE	1	0.17	32.82	0.01	0.48	69.79	0.034895	5.8	H1	Cut190*SS
litPETases	plate1	2023-11-08-litPETases_high_aFilm_70C_2h_rep2_4B.xlsx	4B-H11	0.5	3.5	0.7	2.5	0.71	aFilm	70	2	9.5	0.6	0	0.04	FALSE	1	0.11	20.43	0.01	0.3	43.43	0.021715	3.61	H1	Cut190*SS
litPETases	plate1	2023-11-08-litPETases_high_aFilm_70C_2h_rep1_4A.xlsx	4A-H11	0.5	3.5	0.7	2.5	0.71	aFilm	70	2	9.5	0.59	0	0.04	FALSE	1	0.11	20.05	0.01	0.29	42.64	0.02132	3.54	H1	Cut190*SS
litPETases	plate1	2023-11-08-litPETases_high_cryPOW_60C_2h_rep2_1B.xlsx	1B-H7	0.5	3.5	0.7	2.5	0.71	cryPow	60	2	7.5	0.46	0	0.04	FALSE	1	0.08	15.68	0.01	0.23	33.35	0.016675	2.77	H1	Cut190*SS
litPETases	plate1	2023-11-08-litPETases_high_cryPOW_60C_2h_rep1_1A.xlsx	1A-H11	0.5	3.5	0.7	2.5	0.71	cryPow	60	2	9.5	0.39	0	0.03	FALSE	1	0.07	13.35	0.01	0.19	28.38	0.01419	2.36	H1	Cut190*SS
litPETases	plate1	2023-11-08-litPETases_high_aFilm_60C_2h_rep1_3A.xlsx	3A-H7	0.5	3.5	0.7	2.5	0.71	aFilm	60	2	7.5	0.37	0	0.02	FALSE	1	0.07	12.63	0.01	0.18	26.87	0.013435	2.23	H1	Cut190*SS
litPETases	plate1	2023-11-08-litPETases_high_cryPOW_60C_2h_rep1_1A.xlsx	1A-H9	0.5	3.5	0.7	2.5	0.71	cryPow	60	2	8.5	0.34	0	0.03	FALSE	1	0.06	11.45	0.01	0.17	24.35	0.012175	2.02	H1	Cut190*SS
litPETases	plate1	2023-11-08-litPETases_high_aFilm_60C_2h_rep1_3A.xlsx	3A-H11	0.5	3.5	0.7	2.5	0.71	aFilm	60	2	9.5	0.33	0	0.03	FALSE	1	0.06	11.11	0	0.16	23.62	0.01181	1.96	H1	Cut190*SS
litPETases	plate1	2023-11-08-litPETases_high_cryPOW_60C_2h_rep1_1A.xlsx	1A-H5	0.5	3.5	0.7	2.5	0.71	cryPow	60	2	6.5	0.32	0	0.02	FALSE	1	0.06	10.74	0	0.16	22.83	0.011415	1.9	H1	Cut190*SS
litPETases	plate1	2023-11-08-litPETases_high_cryPOW_70C_2h_rep1_2A.xlsx	2A-H11	0.5	3.5	0.7	2.5	0.71	cryPow	70	2	9.5	0.29	0	0.02	FALSE	1	0.05	9.79	0	0.14	20.82	0.01041	1.73	H1	Cut190*SS
litPETases	plate1	2023-11-08-litPETases_high_aFilm_60C_2h_rep2_3B.xlsx	3B-H11	0.5	3.5	0.7	2.5	0.71	aFilm	60	2	9.5	0.26	0	0.02	FALSE	1	0.05	8.84	0	0.13	18.8	0.0094	1.56	H1	Cut190*SS
litPETases	plate1	2023-11-08-litPETases_high_cryPOW_70C_2h_rep1_2A.xlsx	2A-H7	0.5	3.5	0.7	2.5	0.71	cryPow	70	2	7.5	0.26	0	0	FALSE	1	0.05	8.74	0	0.13	18.58	0.00929	1.54	H1	Cut190*SS
litPETases	plate1	2023-11-08-litPETases_high_cryPOW_60C_2h_rep2_1B.xlsx	1B-H9	0.5	3.5	0.7	2.5	0.71	cryPow	60	2	8.5	0.24	0	0.02	FALSE	1	0.04	8.27	0	0.12	17.57	0.008785	1.46	H1	Cut190*SS
litPETases	plate1	2023-11-08-litPETases_high_cryPOW_70C_2h_rep2_2B.xlsx	2B-H7	0.5	3.5	0.7	2.5	0.71	cryPow	70	2	7.5	0.24	0	0	FALSE	1	0.04	8.27	0	0.12	17.57	0.008785	1.46	H1	Cut190*SS
litPETases	plate1	2023-11-08-litPETases_high_cryPOW_60C_2h_rep2_1B.xlsx	1B-H5	0.5	3.5	0.7	2.5	0.71	cryPow	60	2	6.5	0.22	0	0	FALSE	1	0.04	7.32	0	0.11	15.56	0.00778	1.29	H1	Cut190*SS
litPETases	plate1	2023-11-08-litPETases_high_cryPOW_60C_2h_rep2_1B.xlsx	1B-H11	0.5	3.5	0.7	2.5	0.71	cryPow	60	2	9.5	0.21	0	0.02	FALSE	1	0.04	7.21	0	0.11	15.34	0.00767	1.27	H1	Cut190*SS
litPETases	plate1	2023-11-08-litPETases_high_aFilm_70C_2h_rep2_4B.xlsx	4B-H7	0.5	3.5	0.7	2.5	0.71	aFilm	70	2	7.5	0.21	0	0	FALSE	1	0.04	7.08	0	0.1	15.05	0.007525	1.25	H1	Cut190*SS
litPETases	plate1	2023-11-08-litPETases_high_cryPOW_60C_2h_rep1_1A.xlsx	1A-H1	0.5	3.5	0.7	2.5	0.71	cryPow	60	2	4.5	0	0	0	FALSE	1	0	0	0	0	0	0	0	H1	Cut190*SS
litPETases	plate1	2023-11-08-litPETases_high_cryPOW_60C_2h_rep1_1A.xlsx	1A-H3	0.5	3.5	0.7	2.5	0.71	cryPow	60	2	5.5	0	0	0	FALSE	1	0	0	0	0	0	0	0	H1	Cut190*SS
litPETases	plate1	2023-11-08-litPETases_high_cryPOW_60C_2h_rep2_1B.xlsx	1B-H1	0.5	3.5	0.7	2.5	0.71	cryPow	60	2	4.5	0	0	0	FALSE	1	0	0	0	0	0	0	0	H1	Cut190*SS
litPETases	plate1	2023-11-08-litPETases_high_cryPOW_60C_2h_rep2_1B.xlsx	1B-H3	0.5	3.5	0.7	2.5	0.71	cryPow	60	2	5.5	0	0	0	FALSE	1	0	0	0	0	0	0	0	H1	Cut190*SS
litPETases	plate1	2023-11-08-litPETases_high_cryPOW_70C_2h_rep1_2A.xlsx	2A-H1	0.5	3.5	0.7	2.5	0.71	cryPow	70	2	4.5	0	0	0	FALSE	1	0	0	0	0	0	0	0	H1	Cut190*SS
litPETases	plate1	2023-11-08-litPETases_high_cryPOW_70C_2h_rep1_2A.xlsx	2A-H3	0.5	3.5	0.7	2.5	0.71	cryPow	70	2	5.5	0	0	0	FALSE	1	0	0	0	0	0	0	0	H1	Cut190*SS
litPETases	plate1	2023-11-08-litPETases_high_cryPOW_70C_2h_rep1_2A.xlsx	2A-H5	0.5	3.5	0.7	2.5	0.71	cryPow	70	2	6.5	0	0	0	FALSE	1	0	0	0	0	0	0	0	H1	Cut190*SS
litPETases	plate1	2023-11-08-litPETases_high_cryPOW_70C_2h_rep1_2A.xlsx	2A-H9	0.5	3.5	0.7	2.5	0.71	cryPow	70	2	8.5	0	0	0	FALSE	1	0	0	0	0	0	0	0	H1	Cut190*SS
litPETases	plate1	2023-11-08-litPETases_high_cryPOW_70C_2h_rep2_2B.xlsx	2B-H1	0.5	3.5	0.7	2.5	0.71	cryPow	70	2	4.5	0	0	0	FALSE	1	0	0	0	0	0	0	0	H1	Cut190*SS
litPETases	plate1	2023-11-08-litPETases_high_cryPOW_70C_2h_rep2_2B.xlsx	2B-H3	0.5	3.5	0.7	2.5	0.71	cryPow	70	2	5.5	0	0	0	FALSE	1	0	0	0	0	0	0	0	H1	Cut190*SS
litPETases	plate1	2023-11-08-litPETases_high_cryPOW_70C_2h_rep2_2B.xlsx	2B-H5	0.5	3.5	0.7	2.5	0.71	cryPow	70	2	6.5	0	0	0	FALSE	1	0	0	0	0	0	0	0	H1	Cut190*SS
litPETases	plate1	2023-11-08-litPETases_high_cryPOW_70C_2h_rep2_2B.xlsx	2B-H9	0.5	3.5	0.7	2.5	0.71	cryPow	70	2	8.5	0	0	0	FALSE	1	0	0	0	0	0	0	0	H1	Cut190*SS
litPETases	plate1	2023-11-08-litPETases_high_cryPOW_70C_2h_rep2_2B.xlsx	2B-H11	0.5	3.5	0.7	2.5	0.71	cryPow	70	2	9.5	0	0	0	FALSE	1	0	0	0	0	0	0	0	H1	Cut190*SS
litPETases	plate1	2023-11-08-litPETases_high_aFilm_60C_2h_rep1_3A.xlsx	3A-H1	0.5	3.5	0.7	2.5	0.71	aFilm	60	2	4.5	0	0	0	FALSE	1	0	0	0	0	0	0	0	H1	Cut190*SS
litPETases	plate1	2023-11-08-litPETases_high_aFilm_60C_2h_rep1_3A.xlsx	3A-H3	0.5	3.5	0.7	2.5	0.71	aFilm	60	2	5.5	0	0	0	FALSE	1	0	0	0	0	0	0	0	H1	Cut190*SS
litPETases	plate1	2023-11-08-litPETases_high_aFilm_60C_2h_rep1_3A.xlsx	3A-H5	0.5	3.5	0.7	2.5	0.71	aFilm	60	2	6.5	0	0	0	FALSE	1	0	0	0	0	0	0	0	H1	Cut190*SS
litPETases	plate1	2023-11-08-litPETases_high_aFilm_60C_2h_rep1_3A.xlsx	3A-H9	0.5	3.5	0.7	2.5	0.71	aFilm	60	2	8.5	0	0	0	FALSE	1	0	0	0	0	0	0	0	H1	Cut190*SS
litPETases	plate1	2023-11-08-litPETases_high_aFilm_60C_2h_rep2_3B.xlsx	3B-H1	0.5	3.5	0.7	2.5	0.71	aFilm	60	2	4.5	0	0	0	FALSE	1	0	0	0	0	0	0	0	H1	Cut190*SS
litPETases	plate1	2023-11-08-litPETases_high_aFilm_60C_2h_rep2_3B.xlsx	3B-H3	0.5	3.5	0.7	2.5	0.71	aFilm	60	2	5.5	0	0	0	FALSE	1	0	0	0	0	0	0	0	H1	Cut190*SS
litPETases	plate1	2023-11-08-litPETases_high_aFilm_60C_2h_rep2_3B.xlsx	3B-H5	0.5	3.5	0.7	2.5	0.71	aFilm	60	2	6.5	0	0	0	FALSE	1	0	0	0	0	0	0	0	H1	Cut190*SS
litPETases	plate1	2023-11-08-litPETases_high_aFilm_60C_2h_rep2_3B.xlsx	3B-H9	0.5	3.5	0.7	2.5	0.71	aFilm	60	2	8.5	0	0	0	FALSE	1	0	0	0	0	0	0	0	H1	Cut190*SS
litPETases	plate1	2023-11-08-litPETases_high_aFilm_70C_2h_rep1_4A.xlsx	4A-H1	0.5	3.5	0.7	2.5	0.71	aFilm	70	2	4.5	0	0	0	FALSE	1	0	0	0	0	0	0	0	H1	Cut190*SS
litPETases	plate1	2023-11-08-litPETases_high_aFilm_70C_2h_rep1_4A.xlsx	4A-H3	0.5	3.5	0.7	2.5	0.71	aFilm	70	2	5.5	0	0	0	FALSE	1	0	0	0	0	0	0	0	H1	Cut190*SS
litPETases	plate1	2023-11-08-litPETases_high_aFilm_70C_2h_rep1_4A.xlsx	4A-H5	0.5	3.5	0.7	2.5	0.71	aFilm	70	2	6.5	0	0	0	FALSE	1	0	0	0	0	0	0	0	H1	Cut190*SS
litPETases	plate1	2023-11-08-litPETases_high_aFilm_70C_2h_rep2_4B.xlsx	4B-H1	0.5	3.5	0.7	2.5	0.71	aFilm	70	2	4.5	0	0	0.02	FALSE	1	0	0	0	0	0	0	0	H1	Cut190*SS
litPETases	plate1	2023-11-08-litPETases_high_aFilm_70C_2h_rep2_4B.xlsx	4B-H3	0.5	3.5	0.7	2.5	0.71	aFilm	70	2	5.5	0	0	0	FALSE	1	0	0	0	0	0	0	0	H1	Cut190*SS
litPETases	plate1	2023-11-08-litPETases_high_aFilm_70C_2h_rep2_4B.xlsx	4B-H5	0.5	3.5	0.7	2.5	0.71	aFilm	70	2	6.5	0	0	0	FALSE	1	0	0	0	0	0	0	0	H1	Cut190*SS
litPETases	plate1	2023-11-08-litPETases_high_aFilm_70C_2h_rep1_4A.xlsx	4A-H7	0.5	3.5	0.7	2.5	0.71	aFilm	70	2	7.5	0	0	0	FALSE	1	0	0	0	0	0	0	0	H1	Cut190*SS
litPETases	plate1	2023-11-08-litPETases_high_aFilm_70C_2h_rep1_4A.xlsx	4A-H9	0.5	3.5	0.7	2.5	0.71	aFilm	70	2	8.5	0	0	0	FALSE	1	0	0	0	0	0	0	0	H1	Cut190*SS
litPETases	plate1	2023-11-08-litPETases_high_aFilm_70C_2h_rep2_4B.xlsx	4B-H9	0.5	3.5	0.7	2.5	0.71	aFilm	70	2	8.5	0	0	0	FALSE	1	0	0	0	0	0	0	0	H1	Cut190*SS
litPETases	plate1	2023-11-08-litPETases_high_aFilm_60C_2h_rep2_3B.xlsx	3B-H7	0.5	3.5	0.7	2.5	0.71	aFilm	60	2	7.5	0	0	0	FALSE	1	0	0	0	0	0	0	0	H1	Cut190*SS
DuraPETaseredo	plate1	2023-12-06-DuraPETaseredo_high_cryPOW_60C_2h_rep1_1A.xlsx	1A-B11	0.5	3.5	0.7	2.5	0.71	cryPow	60	2	9.5	1.96	0.5	0.12	FALSE	1	0.35	66.46	0.03	0.97	141.32	0.07066	11.74	B1	DuraPETase
DuraPETaseredo	plate1	2023-12-06-DuraPETaseredo_high_cryPOW_60C_2h_rep1_1A.xlsx	1A-B12	0.5	3.5	0.7	2.5	0.71	cryPow	60	2	9.5	1.93	0.49	0.11	FALSE	1	0.35	65.38	0.03	0.95	139.01	0.069505	11.55	B2	DuraPETase
DuraPETaseredo	plate1	2023-12-06-DuraPETaseredo_high_cryPOW_60C_2h_rep1_1A.xlsx	1A-B7	0.5	3.5	0.7	2.5	0.71	cryPow	60	2	7.5	1.38	0.35	0.09	FALSE	1	0.25	46.61	0.02	0.68	99.11	0.049555	8.23	B1	DuraPETase
DuraPETaseredo	plate1	2023-12-06-DuraPETaseredo_high_cryPOW_60C_2h_rep1_1A.xlsx	1A-B8	0.5	3.5	0.7	2.5	0.71	cryPow	60	2	7.5	1.38	0.35	0.09	FALSE	1	0.25	46.61	0.02	0.68	99.11	0.049555	8.23	B2	DuraPETase
DuraPETaseredo	plate1	2023-12-06-DuraPETaseredo_high_cryPOW_70C_2h_rep1_3A.xlsx	3A-B7	0.5	3.5	0.7	2.5	0.71	cryPow	70	2	7.5	1.26	0.3	0.06	FALSE	1	0.23	42.85	0.02	0.63	91.11	0.045555	7.57	B1	DuraPETase
DuraPETaseredo	plate1	2023-12-06-DuraPETaseredo_high_cryPOW_70C_2h_rep1_3A.xlsx	3A-B8	0.5	3.5	0.7	2.5	0.71	cryPow	70	2	7.5	1.22	0.29	0.06	FALSE	1	0.22	41.19	0.02	0.6	87.58	0.04379	7.28	B2	DuraPETase
DuraPETaseredo	plate1	2023-12-06-DuraPETaseredo_high_cryPOW_70C_2h_rep1_3A.xlsx	3A-B12	0.5	3.5	0.7	2.5	0.71	cryPow	70	2	9.5	1.06	0.26	0.05	FALSE	1	0.19	36.01	0.02	0.53	76.56	0.03828	6.36	B2	DuraPETase
DuraPETaseredo	plate1	2023-12-06-DuraPETaseredo_high_cryPOW_60C_2h_rep1_1A.xlsx	1A-B9	0.5	3.5	0.7	2.5	0.71	cryPow	60	2	8.5	0.91	0.24	0.06	FALSE	1	0.16	30.79	0.01	0.45	65.47	0.032735	5.44	B1	DuraPETase
DuraPETaseredo	plate1	2023-12-06-DuraPETaseredo_high_cryPOW_60C_2h_rep1_1A.xlsx	1A-B10	0.5	3.5	0.7	2.5	0.71	cryPow	60	2	8.5	0.87	0.19	0.04	FALSE	1	0.16	29.4	0.01	0.43	62.52	0.03126	5.19	B2	DuraPETase
DuraPETaseredo	plate1	2023-12-06-DuraPETaseredo_high_aFilm_60C_2h_rep1_2A.xlsx	2A-B11	0.5	3.5	0.7	2.5	0.71	aFilm	60	2	9.5	0.66	0	0.03	FALSE	1	0.12	22.19	0.01	0.32	47.18	0.02359	3.92	B1	DuraPETase
DuraPETaseredo	plate1	2023-12-06-DuraPETaseredo_high_aFilm_60C_2h_rep1_2A.xlsx	2A-B12	0.5	3.5	0.7	2.5	0.71	aFilm	60	2	9.5	0.58	0	0.02	FALSE	1	0.11	19.82	0.01	0.29	42.14	0.02107	3.5	B2	DuraPETase
DuraPETaseredo	plate1	2023-12-06-DuraPETaseredo_high_aFilm_70C_2h_rep1_4A.xlsx	4A-B12	0.5	3.5	0.7	2.5	0.71	aFilm	70	2	9.5	0.55	0	0.02	FALSE	1	0.1	18.66	0.01	0.27	39.69	0.019845	3.3	B2	DuraPETase
DuraPETaseredo	plate1	2023-12-06-DuraPETaseredo_high_cryPOW_70C_2h_rep1_3A.xlsx	3A-B9	0.5	3.5	0.7	2.5	0.71	cryPow	70	2	8.5	0.52	0	0	FALSE	1	0.09	17.58	0.01	0.26	37.38	0.01869	3.11	B1	DuraPETase
DuraPETaseredo	plate1	2023-12-06-DuraPETaseredo_high_aFilm_70C_2h_rep1_4A.xlsx	4A-B11	0.5	3.5	0.7	2.5	0.71	aFilm	70	2	9.5	0.51	0	0	FALSE	1	0.09	17.34	0.01	0.25	36.88	0.01844	3.06	B1	DuraPETase
DuraPETaseredo	plate1	2023-12-06-DuraPETaseredo_high_cryPOW_70C_2h_rep1_3A.xlsx	3A-B10	0.5	3.5	0.7	2.5	0.71	cryPow	70	2	8.5	0.32	0	0	FALSE	1	0.06	10.87	0	0.16	23.12	0.01156	1.92	B2	DuraPETase
DuraPETaseredo	plate1	2023-12-06-DuraPETaseredo_high_aFilm_60C_2h_rep1_2A.xlsx	2A-B1	0.5	3.5	0.7	2.5	0.71	aFilm	60	2	4.5	0	0	0	FALSE	1	0	0	0	0	0	0	0	B1	DuraPETase
DuraPETaseredo	plate1	2023-12-06-DuraPETaseredo_high_aFilm_60C_2h_rep1_2A.xlsx	2A-B2	0.5	3.5	0.7	2.5	0.71	aFilm	60	2	4.5	0	0	0	FALSE	1	0	0	0	0	0	0	0	B2	DuraPETase
DuraPETaseredo	plate1	2023-12-06-DuraPETaseredo_high_aFilm_60C_2h_rep1_2A.xlsx	2A-B3	0.5	3.5	0.7	2.5	0.71	aFilm	60	2	5.5	0	0	0	FALSE	1	0	0	0	0	0	0	0	B1	DuraPETase
DuraPETaseredo	plate1	2023-12-06-DuraPETaseredo_high_aFilm_60C_2h_rep1_2A.xlsx	2A-B4	0.5	3.5	0.7	2.5	0.71	aFilm	60	2	5.5	0	0	0	FALSE	1	0	0	0	0	0	0	0	B2	DuraPETase
DuraPETaseredo	plate1	2023-12-06-DuraPETaseredo_high_aFilm_60C_2h_rep1_2A.xlsx	2A-B5	0.5	3.5	0.7	2.5	0.71	aFilm	60	2	6.5	0	0	0	FALSE	1	0	0	0	0	0	0	0	B1	DuraPETase
DuraPETaseredo	plate1	2023-12-06-DuraPETaseredo_high_aFilm_60C_2h_rep1_2A.xlsx	2A-B6	0.5	3.5	0.7	2.5	0.71	aFilm	60	2	6.5	0	0	0	FALSE	1	0	0	0	0	0	0	0	B2	DuraPETase
DuraPETaseredo	plate1	2023-12-06-DuraPETaseredo_high_aFilm_60C_2h_rep1_2A.xlsx	2A-B9	0.5	3.5	0.7	2.5	0.71	aFilm	60	2	8.5	0	0	0	FALSE	1	0	0	0	0	0	0	0	B1	DuraPETase
DuraPETaseredo	plate1	2023-12-06-DuraPETaseredo_high_aFilm_60C_2h_rep1_2A.xlsx	2A-B10	0.5	3.5	0.7	2.5	0.71	aFilm	60	2	8.5	0	0	0	FALSE	1	0	0	0	0	0	0	0	B2	DuraPETase
DuraPETaseredo	plate1	2023-12-06-DuraPETaseredo_high_aFilm_70C_2h_rep1_4A.xlsx	4A-B1	0.5	3.5	0.7	2.5	0.71	aFilm	70	2	4.5	0	0	0	FALSE	1	0	0	0	0	0	0	0	B1	DuraPETase
DuraPETaseredo	plate1	2023-12-06-DuraPETaseredo_high_aFilm_70C_2h_rep1_4A.xlsx	4A-B2	0.5	3.5	0.7	2.5	0.71	aFilm	70	2	4.5	0	0	0	FALSE	1	0	0	0	0	0	0	0	B2	DuraPETase
DuraPETaseredo	plate1	2023-12-06-DuraPETaseredo_high_aFilm_70C_2h_rep1_4A.xlsx	4A-B3	0.5	3.5	0.7	2.5	0.71	aFilm	70	2	5.5	0	0	0	FALSE	1	0	0	0	0	0	0	0	B1	DuraPETase
DuraPETaseredo	plate1	2023-12-06-DuraPETaseredo_high_aFilm_70C_2h_rep1_4A.xlsx	4A-B4	0.5	3.5	0.7	2.5	0.71	aFilm	70	2	5.5	0	0	0	FALSE	1	0	0	0	0	0	0	0	B2	DuraPETase
DuraPETaseredo	plate1	2023-12-06-DuraPETaseredo_high_aFilm_70C_2h_rep1_4A.xlsx	4A-B5	0.5	3.5	0.7	2.5	0.71	aFilm	70	2	6.5	0	0	0	FALSE	1	0	0	0	0	0	0	0	B1	DuraPETase
DuraPETaseredo	plate1	2023-12-06-DuraPETaseredo_high_aFilm_70C_2h_rep1_4A.xlsx	4A-B6	0.5	3.5	0.7	2.5	0.71	aFilm	70	2	6.5	0	0	0	FALSE	1	0	0	0	0	0	0	0	B2	DuraPETase
DuraPETaseredo	plate1	2023-12-06-DuraPETaseredo_high_cryPOW_60C_2h_rep1_1A.xlsx	1A-B1	0.5	3.5	0.7	2.5	0.71	cryPow	60	2	4.5	0	0	0	FALSE	1	0	0	0	0	0	0	0	B1	DuraPETase
DuraPETaseredo	plate1	2023-12-06-DuraPETaseredo_high_cryPOW_60C_2h_rep1_1A.xlsx	1A-B2	0.5	3.5	0.7	2.5	0.71	cryPow	60	2	4.5	0	0	0	FALSE	1	0	0	0	0	0	0	0	B2	DuraPETase
DuraPETaseredo	plate1	2023-12-06-DuraPETaseredo_high_cryPOW_60C_2h_rep1_1A.xlsx	1A-B3	0.5	3.5	0.7	2.5	0.71	cryPow	60	2	5.5	0	0	0	FALSE	1	0	0	0	0	0	0	0	B1	DuraPETase
DuraPETaseredo	plate1	2023-12-06-DuraPETaseredo_high_cryPOW_60C_2h_rep1_1A.xlsx	1A-B4	0.5	3.5	0.7	2.5	0.71	cryPow	60	2	5.5	0	0	0	FALSE	1	0	0	0	0	0	0	0	B2	DuraPETase
DuraPETaseredo	plate1	2023-12-06-DuraPETaseredo_high_cryPOW_60C_2h_rep1_1A.xlsx	1A-B5	0.5	3.5	0.7	2.5	0.71	cryPow	60	2	6.5	0	0	0	FALSE	1	0	0	0	0	0	0	0	B1	DuraPETase
DuraPETaseredo	plate1	2023-12-06-DuraPETaseredo_high_cryPOW_60C_2h_rep1_1A.xlsx	1A-B6	0.5	3.5	0.7	2.5	0.71	cryPow	60	2	6.5	0	0	0	FALSE	1	0	0	0	0	0	0	0	B2	DuraPETase
DuraPETaseredo	plate1	2023-12-06-DuraPETaseredo_high_cryPOW_70C_2h_rep1_3A.xlsx	3A-B1	0.5	3.5	0.7	2.5	0.71	cryPow	70	2	4.5	0	0	0	FALSE	1	0	0	0	0	0	0	0	B1	DuraPETase
DuraPETaseredo	plate1	2023-12-06-DuraPETaseredo_high_cryPOW_70C_2h_rep1_3A.xlsx	3A-B2	0.5	3.5	0.7	2.5	0.71	cryPow	70	2	4.5	0	0	0	FALSE	1	0	0	0	0	0	0	0	B2	DuraPETase
DuraPETaseredo	plate1	2023-12-06-DuraPETaseredo_high_cryPOW_70C_2h_rep1_3A.xlsx	3A-B3	0.5	3.5	0.7	2.5	0.71	cryPow	70	2	5.5	0	0	0	FALSE	1	0	0	0	0	0	0	0	B1	DuraPETase
DuraPETaseredo	plate1	2023-12-06-DuraPETaseredo_high_cryPOW_70C_2h_rep1_3A.xlsx	3A-B4	0.5	3.5	0.7	2.5	0.71	cryPow	70	2	5.5	0	0	0	FALSE	1	0	0	0	0	0	0	0	B2	DuraPETase
DuraPETaseredo	plate1	2023-12-06-DuraPETaseredo_high_cryPOW_70C_2h_rep1_3A.xlsx	3A-B5	0.5	3.5	0.7	2.5	0.71	cryPow	70	2	6.5	0	0	0	FALSE	1	0	0	0	0	0	0	0	B1	DuraPETase
DuraPETaseredo	plate1	2023-12-06-DuraPETaseredo_high_cryPOW_70C_2h_rep1_3A.xlsx	3A-B6	0.5	3.5	0.7	2.5	0.71	cryPow	70	2	6.5	0	0	0	FALSE	1	0	0	0	0	0	0	0	B2	DuraPETase
DuraPETaseredo	plate1	2023-12-06-DuraPETaseredo_high_cryPOW_70C_2h_rep1_3A.xlsx	3A-B11	0.5	3.5	0.7	2.5	0.71	cryPow	70	2	9.5	0	0	0	FALSE	1	0	0	0	0	0	0	0	B1	DuraPETase
DuraPETaseredo	plate1	2023-12-06-DuraPETaseredo_high_aFilm_70C_2h_rep1_4A.xlsx	4A-B7	0.5	3.5	0.7	2.5	0.71	aFilm	70	2	7.5	0	0	0	FALSE	1	0	0	0	0	0	0	0	B1	DuraPETase
DuraPETaseredo	plate1	2023-12-06-DuraPETaseredo_high_aFilm_70C_2h_rep1_4A.xlsx	4A-B8	0.5	3.5	0.7	2.5	0.71	aFilm	70	2	7.5	0	0	0	FALSE	1	0	0	0	0	0	0	0	B2	DuraPETase
DuraPETaseredo	plate1	2023-12-06-DuraPETaseredo_high_aFilm_70C_2h_rep1_4A.xlsx	4A-B9	0.5	3.5	0.7	2.5	0.71	aFilm	70	2	8.5	0	0	0	FALSE	1	0	0	0	0	0	0	0	B1	DuraPETase
DuraPETaseredo	plate1	2023-12-06-DuraPETaseredo_high_aFilm_70C_2h_rep1_4A.xlsx	4A-B10	0.5	3.5	0.7	2.5	0.71	aFilm	70	2	8.5	0	0	0	FALSE	1	0	0	0	0	0	0	0	B2	DuraPETase
DuraPETaseredo	plate1	2023-12-06-DuraPETaseredo_high_aFilm_60C_2h_rep1_2A.xlsx	2A-B7	0.5	3.5	0.7	2.5	0.71	aFilm	60	2	7.5	0	0	0	FALSE	1	0	0	0	0	0	0	0	B1	DuraPETase
DuraPETaseredo	plate1	2023-12-06-DuraPETaseredo_high_aFilm_60C_2h_rep1_2A.xlsx	2A-B8	0.5	3.5	0.7	2.5	0.71	aFilm	60	2	7.5	0	0	0	FALSE	1	0	0	0	0	0	0	0	B2	DuraPETase
litPETases	plate1	2023-11-08-litPETases_high_cryPOW_60C_2h_rep1_1A.xlsx	1A-G8	0.5	3.5	0.7	2.5	0.71	cryPow	60	2	7.5	4.45	1.19	0.24	FALSE	1	0.77	145.73	0.06	2.13	309.88	0.15494	25.74	G2	HotPETase
litPETases	plate1	2023-11-08-litPETases_high_cryPOW_60C_2h_rep1_1A.xlsx	1A-G6	0.5	3.5	0.7	2.5	0.71	cryPow	60	2	6.5	3.7	0.98	0.21	FALSE	1	0.64	120.58	0.05	1.76	256.41	0.128205	21.3	G2	HotPETase
litPETases	plate1	2023-11-08-litPETases_high_aFilm_60C_2h_rep1_3A.xlsx	3A-G12	0.5	3.5	0.7	2.5	0.71	aFilm	60	2	9.5	3.61	0.93	0.2	FALSE	1	0.61	114.08	0.05	1.67	242.58	0.12129	20.15	G2	HotPETase
litPETases	plate1	2023-11-08-litPETases_high_cryPOW_70C_2h_rep2_2B.xlsx	2B-G8	0.5	3.5	0.7	2.5	0.71	cryPow	70	2	7.5	3.31	0.88	0.17	FALSE	1	0.58	108.2	0.05	1.58	230.06	0.11503	19.11	G2	HotPETase
litPETases	plate1	2023-11-08-litPETases_high_aFilm_70C_2h_rep1_4A.xlsx	4A-G12	0.5	3.5	0.7	2.5	0.71	aFilm	70	2	9.5	3.2	0.83	0.16	FALSE	1	0.54	102.18	0.05	1.49	217.28	0.10864	18.05	G2	HotPETase
litPETases	plate1	2023-11-08-litPETases_high_cryPOW_60C_2h_rep2_1B.xlsx	1B-G8	0.5	3.5	0.7	2.5	0.71	cryPow	60	2	7.5	3.08	0.83	0.16	FALSE	1	0.54	101.33	0.04	1.48	215.45	0.107725	17.9	G2	HotPETase
litPETases	plate1	2023-11-08-litPETases_high_cryPOW_70C_2h_rep1_2A.xlsx	2A-G8	0.5	3.5	0.7	2.5	0.71	cryPow	70	2	7.5	2.99	0.79	0.16	FALSE	1	0.52	97.4	0.04	1.42	207.11	0.103555	17.2	G2	HotPETase
litPETases	plate1	2023-11-08-litPETases_high_cryPOW_60C_2h_rep1_1A.xlsx	1A-G12	0.5	3.5	0.7	2.5	0.71	cryPow	60	2	9.5	2.94	0.78	0.16	FALSE	1	0.51	96.17	0.04	1.4	204.5	0.10225	16.99	G2	HotPETase
litPETases	plate1	2023-11-08-litPETases_high_cryPOW_60C_2h_rep1_1A.xlsx	1A-G4	0.5	3.5	0.7	2.5	0.71	cryPow	60	2	5.5	2.59	0.69	0.15	FALSE	1	0.45	85.01	0.04	1.24	180.76	0.09038	15.02	G2	HotPETase
litPETases	plate1	2023-11-08-litPETases_high_cryPOW_70C_2h_rep2_2B.xlsx	2B-G12	0.5	3.5	0.7	2.5	0.71	cryPow	70	2	9.5	2.56	0.69	0.14	FALSE	1	0.45	84.15	0.04	1.23	178.94	0.08947	14.86	G2	HotPETase
litPETases	plate1	2023-11-08-litPETases_high_cryPOW_60C_2h_rep2_1B.xlsx	1B-G12	0.5	3.5	0.7	2.5	0.71	cryPow	60	2	9.5	2.54	0.68	0.14	FALSE	1	0.44	83.29	0.04	1.22	177.11	0.088555	14.71	G2	HotPETase
litPETases	plate1	2023-11-08-litPETases_high_cryPOW_60C_2h_rep2_1B.xlsx	1B-G6	0.5	3.5	0.7	2.5	0.71	cryPow	60	2	6.5	2.37	0.64	0.13	FALSE	1	0.42	78.26	0.03	1.14	166.42	0.08321	13.82	G2	HotPETase
litPETases	plate1	2023-11-08-litPETases_high_aFilm_60C_2h_rep1_3A.xlsx	3A-G8	0.5	3.5	0.7	2.5	0.71	aFilm	60	2	7.5	2.31	0.6	0.12	FALSE	1	0.39	73.48	0.03	1.07	156.24	0.07812	12.98	G2	HotPETase
litPETases	plate1	2023-11-08-litPETases_high_cryPOW_70C_2h_rep2_2B.xlsx	2B-G6	0.5	3.5	0.7	2.5	0.71	cryPow	70	2	6.5	2.24	0.6	0.13	FALSE	1	0.39	73.11	0.03	1.07	155.46	0.07773	12.91	G2	HotPETase
litPETases	plate1	2023-11-08-litPETases_high_cryPOW_60C_2h_rep1_1A.xlsx	1A-G10	0.5	3.5	0.7	2.5	0.71	cryPow	60	2	8.5	2.22	0.59	0.12	FALSE	1	0.38	72.25	0.03	1.05	153.64	0.07682	12.76	G2	HotPETase
litPETases	plate1	2023-11-08-litPETases_high_aFilm_70C_2h_rep2_4B.xlsx	4B-G12	0.5	3.5	0.7	2.5	0.71	aFilm	70	2	9.5	2.24	0.58	0.11	FALSE	1	0.38	70.9	0.03	1.03	150.77	0.075385	12.52	G2	HotPETase
litPETases	plate1	2023-11-08-litPETases_high_cryPOW_70C_2h_rep1_2A.xlsx	2A-G6	0.5	3.5	0.7	2.5	0.71	cryPow	70	2	6.5	2.07	0.55	0.11	FALSE	1	0.36	67.59	0.03	0.99	143.72	0.07186	11.94	G2	HotPETase
litPETases	plate1	2023-11-08-litPETases_high_aFilm_60C_2h_rep2_3B.xlsx	3B-G12	0.5	3.5	0.7	2.5	0.71	aFilm	60	2	9.5	2.1	0.54	0.11	FALSE	1	0.35	66.73	0.03	0.97	141.9	0.07095	11.79	G2	HotPETase
litPETases	plate1	2023-11-08-litPETases_high_cryPOW_60C_2h_rep2_1B.xlsx	1B-G10	0.5	3.5	0.7	2.5	0.71	cryPow	60	2	8.5	2.01	0.54	0.12	FALSE	1	0.35	66.24	0.03	0.97	140.85	0.070425	11.7	G2	HotPETase
litPETases	plate1	2023-11-08-litPETases_high_cryPOW_70C_2h_rep1_2A.xlsx	2A-G12	0.5	3.5	0.7	2.5	0.71	cryPow	70	2	9.5	1.94	0.52	0.1	FALSE	1	0.35	65.61	0.03	0.96	139.52	0.06976	11.59	G2	HotPETase
litPETases	plate1	2023-11-08-litPETases_high_cryPOW_70C_2h_rep1_2A.xlsx	2A-G10	0.5	3.5	0.7	2.5	0.71	cryPow	70	2	8.5	1.92	0.51	0.11	FALSE	1	0.35	65.04	0.03	0.95	138.29	0.069145	11.49	G2	HotPETase
litPETases	plate1	2023-11-08-litPETases_high_cryPOW_70C_2h_rep2_2B.xlsx	2B-G10	0.5	3.5	0.7	2.5	0.71	cryPow	70	2	8.5	1.85	0.51	0.15	FALSE	1	0.33	62.56	0.03	0.91	133.03	0.066515	11.05	G2	HotPETase
litPETases	plate1	2023-11-08-litPETases_high_cryPOW_60C_2h_rep2_1B.xlsx	1B-G4	0.5	3.5	0.7	2.5	0.71	cryPow	60	2	5.5	1.79	0.48	0.1	FALSE	1	0.32	60.77	0.03	0.89	129.22	0.06461	10.73	G2	HotPETase
litPETases	plate1	2023-11-08-litPETases_high_aFilm_60C_2h_rep2_3B.xlsx	3B-G8	0.5	3.5	0.7	2.5	0.71	aFilm	60	2	7.5	1.79	0.47	0.09	FALSE	1	0.32	60.53	0.03	0.88	128.71	0.064355	10.69	G2	HotPETase
litPETases	plate1	2023-11-08-litPETases_high_cryPOW_70C_2h_rep2_2B.xlsx	2B-G4	0.5	3.5	0.7	2.5	0.71	cryPow	70	2	5.5	1.52	0.41	0.08	FALSE	1	0.27	51.59	0.02	0.75	109.7	0.05485	9.11	G2	HotPETase
litPETases	plate1	2023-11-08-litPETases_high_cryPOW_70C_2h_rep1_2A.xlsx	2A-G4	0.5	3.5	0.7	2.5	0.71	cryPow	70	2	5.5	1.52	0.4	0.09	FALSE	1	0.27	51.35	0.02	0.75	109.19	0.054595	9.07	G2	HotPETase
litPETases	plate1	2023-11-08-litPETases_high_aFilm_60C_2h_rep1_3A.xlsx	3A-G10	0.5	3.5	0.7	2.5	0.71	aFilm	60	2	8.5	1.27	0.32	0.07	FALSE	1	0.23	43.09	0.02	0.63	91.62	0.04581	7.61	G2	HotPETase
litPETases	plate1	2023-11-08-litPETases_high_aFilm_60C_2h_rep2_3B.xlsx	3B-G10	0.5	3.5	0.7	2.5	0.71	aFilm	60	2	8.5	1.25	0.32	0.07	FALSE	1	0.23	42.48	0.02	0.62	90.32	0.04516	7.5	G2	HotPETase
litPETases	plate1	2023-11-08-litPETases_high_aFilm_60C_2h_rep2_3B.xlsx	3B-G6	0.5	3.5	0.7	2.5	0.71	aFilm	60	2	6.5	0.74	0.2	0.04	FALSE	1	0.13	25.13	0.01	0.37	53.44	0.02672	4.44	G2	HotPETase
litPETases	plate1	2023-11-08-litPETases_high_aFilm_70C_2h_rep1_4A.xlsx	4A-G10	0.5	3.5	0.7	2.5	0.71	aFilm	70	2	8.5	0.72	0.19	0.04	FALSE	1	0.13	24.42	0.01	0.36	51.93	0.025965	4.31	G2	HotPETase
litPETases	plate1	2023-11-08-litPETases_high_aFilm_60C_2h_rep1_3A.xlsx	3A-G6	0.5	3.5	0.7	2.5	0.71	aFilm	60	2	6.5	0.68	0.18	0.03	FALSE	1	0.12	23.14	0.01	0.34	49.19	0.024595	4.09	G2	HotPETase
litPETases	plate1	2023-11-08-litPETases_high_aFilm_70C_2h_rep1_4A.xlsx	4A-G8	0.5	3.5	0.7	2.5	0.71	aFilm	70	2	7.5	0.63	0	0.03	FALSE	1	0.11	21.48	0.01	0.31	45.66	0.02283	3.79	G2	HotPETase
litPETases	plate1	2023-11-08-litPETases_high_aFilm_70C_2h_rep2_4B.xlsx	4B-G10	0.5	3.5	0.7	2.5	0.71	aFilm	70	2	8.5	0.35	0	0	FALSE	1	0.06	11.92	0.01	0.17	25.35	0.012675	2.11	G2	HotPETase
litPETases	plate1	2023-11-08-litPETases_high_aFilm_70C_2h_rep2_4B.xlsx	4B-G8	0.5	3.5	0.7	2.5	0.71	aFilm	70	2	7.5	0.33	0	0	FALSE	1	0.06	11.21	0	0.16	23.84	0.01192	1.98	G2	HotPETase
litPETases	plate1	2023-11-08-litPETases_high_aFilm_70C_2h_rep2_4B.xlsx	4B-G6	0.5	3.5	0.7	2.5	0.71	aFilm	70	2	6.5	0.21	0	0	FALSE	1	0.04	7.21	0	0.11	15.34	0.00767	1.27	G2	HotPETase
litPETases	plate1	2023-11-08-litPETases_high_cryPOW_60C_2h_rep1_1A.xlsx	1A-G2	0.5	3.5	0.7	2.5	0.71	cryPow	60	2	4.5	0.19	0	0	FALSE	1	0.03	6.37	0	0.09	13.54	0.00677	1.12	G2	HotPETase
litPETases	plate1	2023-11-08-litPETases_high_cryPOW_60C_2h_rep2_1B.xlsx	1B-G2	0.5	3.5	0.7	2.5	0.71	cryPow	60	2	4.5	0	0	0	FALSE	1	0	0	0	0	0	0	0	G2	HotPETase
litPETases	plate1	2023-11-08-litPETases_high_cryPOW_70C_2h_rep1_2A.xlsx	2A-G2	0.5	3.5	0.7	2.5	0.71	cryPow	70	2	4.5	0	0	0	FALSE	1	0	0	0	0	0	0	0	G2	HotPETase
litPETases	plate1	2023-11-08-litPETases_high_cryPOW_70C_2h_rep2_2B.xlsx	2B-G2	0.5	3.5	0.7	2.5	0.71	cryPow	70	2	4.5	0	0	0	FALSE	1	0	0	0	0	0	0	0	G2	HotPETase
litPETases	plate1	2023-11-08-litPETases_high_aFilm_60C_2h_rep1_3A.xlsx	3A-G2	0.5	3.5	0.7	2.5	0.71	aFilm	60	2	4.5	0	0	0	FALSE	1	0	0	0	0	0	0	0	G2	HotPETase
litPETases	plate1	2023-11-08-litPETases_high_aFilm_60C_2h_rep1_3A.xlsx	3A-G4	0.5	3.5	0.7	2.5	0.71	aFilm	60	2	5.5	0	0	0	FALSE	1	0	0	0	0	0	0	0	G2	HotPETase
litPETases	plate1	2023-11-08-litPETases_high_aFilm_60C_2h_rep2_3B.xlsx	3B-G2	0.5	3.5	0.7	2.5	0.71	aFilm	60	2	4.5	0	0	0	FALSE	1	0	0	0	0	0	0	0	G2	HotPETase
litPETases	plate1	2023-11-08-litPETases_high_aFilm_60C_2h_rep2_3B.xlsx	3B-G4	0.5	3.5	0.7	2.5	0.71	aFilm	60	2	5.5	0	0	0	FALSE	1	0	0	0	0	0	0	0	G2	HotPETase
litPETases	plate1	2023-11-08-litPETases_high_aFilm_70C_2h_rep1_4A.xlsx	4A-G2	0.5	3.5	0.7	2.5	0.71	aFilm	70	2	4.5	0	0	0	FALSE	1	0	0	0	0	0	0	0	G2	HotPETase
litPETases	plate1	2023-11-08-litPETases_high_aFilm_70C_2h_rep1_4A.xlsx	4A-G4	0.5	3.5	0.7	2.5	0.71	aFilm	70	2	5.5	0	0	0	FALSE	1	0	0	0	0	0	0	0	G2	HotPETase
litPETases	plate1	2023-11-08-litPETases_high_aFilm_70C_2h_rep1_4A.xlsx	4A-G6	0.5	3.5	0.7	2.5	0.71	aFilm	70	2	6.5	0	0	0	FALSE	1	0	0	0	0	0	0	0	G2	HotPETase
litPETases	plate1	2023-11-08-litPETases_high_aFilm_70C_2h_rep2_4B.xlsx	4B-G2	0.5	3.5	0.7	2.5	0.71	aFilm	70	2	4.5	0	0	0	FALSE	1	0	0	0	0	0	0	0	G2	HotPETase
litPETases	plate1	2023-11-08-litPETases_high_aFilm_70C_2h_rep2_4B.xlsx	4B-G4	0.5	3.5	0.7	2.5	0.71	aFilm	70	2	5.5	0	0	0	FALSE	1	0	0	0	0	0	0	0	G2	HotPETase
litPETases	plate1	2023-11-08-litPETases_high_aFilm_70C_2h_rep2_4B.xlsx	4B-F11	0.5	3.5	0.7	2.5	0.71	aFilm	70	2	9.5	inf	4.08	0.7	FALSE	1	2.66	500.13	0.22	7.3	1063.45	0.531725	88.34	F1	LCC-A2
litPETases	plate1	2023-11-08-litPETases_high_aFilm_70C_2h_rep2_4B.xlsx	4B-F7	0.5	3.5	0.7	2.5	0.71	aFilm	70	2	7.5	13.14	3.59	0.62	FALSE	1	2.34	440.63	0.19	6.43	936.94	0.46847	77.83	F1	LCC-A2
litPETases	plate1	2023-11-08-litPETases_high_aFilm_70C_2h_rep1_4A.xlsx	4A-F7	0.5	3.5	0.7	2.5	0.71	aFilm	70	2	7.5	10.41	2.82	0.47	FALSE	1	1.84	346.18	0.15	5.05	736.09	0.368045	61.14	F1	LCC-A2
litPETases	plate1	2023-11-08-litPETases_high_aFilm_70C_2h_rep1_4A.xlsx	4A-F11	0.5	3.5	0.7	2.5	0.71	aFilm	70	2	9.5	9.11	2.42	0.42	FALSE	1	1.57	296.25	0.13	4.32	629.93	0.314965	52.33	F1	LCC-A2
litPETases	plate1	2023-11-08-litPETases_high_aFilm_60C_2h_rep1_3A.xlsx	3A-F11	0.5	3.5	0.7	2.5	0.71	aFilm	60	2	9.5	5.56	1.46	0.3	FALSE	1	0.95	178.61	0.08	2.61	379.78	0.18989	31.55	F1	LCC-A2
litPETases	plate1	2023-11-08-litPETases_high_aFilm_60C_2h_rep1_3A.xlsx	3A-F7	0.5	3.5	0.7	2.5	0.71	aFilm	60	2	7.5	5.21	1.39	0.23	FALSE	1	0.91	170.51	0.08	2.49	362.57	0.181285	30.12	F1	LCC-A2
litPETases	plate1	2023-11-08-litPETases_high_aFilm_70C_2h_rep2_4B.xlsx	4B-F5	0.5	3.5	0.7	2.5	0.71	aFilm	70	2	6.5	4.28	1.14	0.21	FALSE	1	0.75	140.21	0.06	2.05	298.14	0.14907	24.77	F1	LCC-A2
litPETases	plate1	2023-11-08-litPETases_high_cryPOW_60C_2h_rep2_1B.xlsx	1B-F7	0.5	3.5	0.7	2.5	0.71	cryPow	60	2	7.5	4.26	1.14	0.23	FALSE	1	0.74	139.72	0.06	2.04	297.1	0.14855	24.68	F1	LCC-A2
litPETases	plate1	2023-11-08-litPETases_high_aFilm_70C_2h_rep1_4A.xlsx	4A-F5	0.5	3.5	0.7	2.5	0.71	aFilm	70	2	6.5	3.64	0.98	0.16	FALSE	1	0.64	119.73	0.05	1.75	254.58	0.12729	21.15	F1	LCC-A2
litPETases	plate1	2023-11-08-litPETases_high_aFilm_60C_2h_rep2_3B.xlsx	3B-F11	0.5	3.5	0.7	2.5	0.71	aFilm	60	2	9.5	3.41	0.9	0.16	FALSE	1	0.59	110.28	0.05	1.61	234.5	0.11725	19.48	F1	LCC-A2
litPETases	plate1	2023-11-08-litPETases_high_cryPOW_70C_2h_rep2_2B.xlsx	2B-F7	0.5	3.5	0.7	2.5	0.71	cryPow	70	2	7.5	3.17	0.84	0.17	FALSE	1	0.55	103.04	0.05	1.5	219.11	0.109555	18.2	F1	LCC-A2
litPETases	plate1	2023-11-08-litPETases_high_aFilm_60C_2h_rep2_3B.xlsx	3B-F7	0.5	3.5	0.7	2.5	0.71	aFilm	60	2	7.5	3.02	0.81	0.14	FALSE	1	0.53	99.61	0.04	1.45	211.8	0.1059	17.59	F1	LCC-A2
litPETases	plate1	2023-11-08-litPETases_high_cryPOW_60C_2h_rep1_1A.xlsx	1A-F7	0.5	3.5	0.7	2.5	0.71	cryPow	60	2	7.5	3.06	0.81	0.18	FALSE	1	0.53	99.12	0.04	1.45	210.76	0.10538	17.51	F1	LCC-A2
litPETases	plate1	2023-11-08-litPETases_high_cryPOW_70C_2h_rep1_2A.xlsx	2A-F7	0.5	3.5	0.7	2.5	0.71	cryPow	70	2	7.5	3.01	0.8	0.16	FALSE	1	0.52	97.89	0.04	1.43	208.15	0.104075	17.29	F1	LCC-A2
litPETases	plate1	2023-11-08-litPETases_high_aFilm_70C_2h_rep2_4B.xlsx	4B-F9	0.5	3.5	0.7	2.5	0.71	aFilm	70	2	8.5	2.88	0.76	0.12	FALSE	1	0.5	93.6	0.04	1.37	199.02	0.09951	16.53	F1	LCC-A2
litPETases	plate1	2023-11-08-litPETases_high_cryPOW_70C_2h_rep1_2A.xlsx	2A-F11	0.5	3.5	0.7	2.5	0.71	cryPow	70	2	9.5	2.87	0.76	0.16	FALSE	1	0.5	93.6	0.04	1.37	199.02	0.09951	16.53	F1	LCC-A2
litPETases	plate1	2023-11-08-litPETases_high_cryPOW_60C_2h_rep1_1A.xlsx	1A-F9	0.5	3.5	0.7	2.5	0.71	cryPow	60	2	8.5	2.53	0.68	0.14	FALSE	1	0.44	82.93	0.04	1.21	176.33	0.088165	14.65	F1	LCC-A2
litPETases	plate1	2023-11-08-litPETases_high_aFilm_70C_2h_rep1_4A.xlsx	4A-F3	0.5	3.5	0.7	2.5	0.71	aFilm	70	2	5.5	2.43	0.65	0.12	FALSE	1	0.43	79.98	0.04	1.17	170.07	0.085035	14.13	F1	LCC-A2
litPETases	plate1	2023-11-08-litPETases_high_aFilm_70C_2h_rep1_4A.xlsx	4A-F9	0.5	3.5	0.7	2.5	0.71	aFilm	70	2	8.5	2.31	0.62	0.1	FALSE	1	0.4	75.69	0.03	1.1	160.94	0.08047	13.37	F1	LCC-A2
litPETases	plate1	2023-11-08-litPETases_high_aFilm_60C_2h_rep1_3A.xlsx	3A-F9	0.5	3.5	0.7	2.5	0.71	aFilm	60	2	8.5	2.33	0.62	0.1	FALSE	1	0.4	75.69	0.03	1.1	160.94	0.08047	13.37	F1	LCC-A2
litPETases	plate1	2023-11-08-litPETases_high_cryPOW_70C_2h_rep2_2B.xlsx	2B-F11	0.5	3.5	0.7	2.5	0.71	cryPow	70	2	9.5	2.09	0.55	0.11	FALSE	1	0.36	67.96	0.03	0.99	144.51	0.072255	12	F1	LCC-A2
litPETases	plate1	2023-11-08-litPETases_high_aFilm_60C_2h_rep1_3A.xlsx	3A-F5	0.5	3.5	0.7	2.5	0.71	aFilm	60	2	6.5	2.05	0.54	0.09	FALSE	1	0.35	66.24	0.03	0.97	140.85	0.070425	11.7	F1	LCC-A2
litPETases	plate1	2023-11-08-litPETases_high_cryPOW_70C_2h_rep2_2B.xlsx	2B-F5	0.5	3.5	0.7	2.5	0.71	cryPow	70	2	6.5	1.95	0.52	0.11	FALSE	1	0.35	65.99	0.03	0.96	140.31	0.070155	11.65	F1	LCC-A2
litPETases	plate1	2023-11-08-litPETases_high_aFilm_60C_2h_rep2_3B.xlsx	3B-F9	0.5	3.5	0.7	2.5	0.71	aFilm	60	2	8.5	1.88	0.5	0.08	FALSE	1	0.34	63.85	0.03	0.93	135.77	0.067885	11.28	F1	LCC-A2
litPETases	plate1	2023-11-08-litPETases_high_cryPOW_60C_2h_rep1_1A.xlsx	1A-F5	0.5	3.5	0.7	2.5	0.71	cryPow	60	2	6.5	1.81	0.47	0.1	FALSE	1	0.33	61.38	0.03	0.9	130.51	0.065255	10.84	F1	LCC-A2
litPETases	plate1	2023-11-08-litPETases_high_aFilm_70C_2h_rep2_4B.xlsx	4B-F3	0.5	3.5	0.7	2.5	0.71	aFilm	70	2	5.5	1.8	0.48	0.09	FALSE	1	0.32	60.9	0.03	0.89	129.5	0.06475	10.76	F1	LCC-A2
litPETases	plate1	2023-11-08-litPETases_high_cryPOW_60C_2h_rep2_1B.xlsx	1B-F5	0.5	3.5	0.7	2.5	0.71	cryPow	60	2	6.5	1.63	0.43	0.09	FALSE	1	0.29	55.25	0.02	0.81	117.48	0.05874	9.76	F1	LCC-A2
litPETases	plate1	2023-11-08-litPETases_high_cryPOW_70C_2h_rep1_2A.xlsx	2A-F5	0.5	3.5	0.7	2.5	0.71	cryPow	70	2	6.5	1.61	0.42	0.09	FALSE	1	0.29	54.64	0.02	0.8	116.18	0.05809	9.65	F1	LCC-A2
litPETases	plate1	2023-11-08-litPETases_high_cryPOW_70C_2h_rep1_2A.xlsx	2A-F9	0.5	3.5	0.7	2.5	0.71	cryPow	70	2	8.5	1.58	0.42	0.09	FALSE	1	0.29	53.69	0.02	0.78	114.16	0.05708	9.48	F1	LCC-A2
litPETases	plate1	2023-11-08-litPETases_high_cryPOW_70C_2h_rep2_2B.xlsx	2B-F9	0.5	3.5	0.7	2.5	0.71	cryPow	70	2	8.5	1.58	0.42	0.09	FALSE	1	0.28	53.35	0.02	0.78	113.44	0.05672	9.42	F1	LCC-A2
litPETases	plate1	2023-11-08-litPETases_high_aFilm_60C_2h_rep2_3B.xlsx	3B-F5	0.5	3.5	0.7	2.5	0.71	aFilm	60	2	6.5	1.43	0.39	0.07	FALSE	1	0.26	48.51	0.02	0.71	103.14	0.05157	8.57	F1	LCC-A2
litPETases	plate1	2023-11-08-litPETases_high_cryPOW_60C_2h_rep1_1A.xlsx	1A-F11	0.5	3.5	0.7	2.5	0.71	cryPow	60	2	9.5	1.39	0.37	0.08	FALSE	1	0.25	47.08	0.02	0.69	100.12	0.05006	8.32	F1	LCC-A2
litPETases	plate1	2023-11-08-litPETases_high_cryPOW_60C_2h_rep1_1A.xlsx	1A-F3	0.5	3.5	0.7	2.5	0.71	cryPow	60	2	5.5	1.38	0.37	0.08	FALSE	1	0.25	46.85	0.02	0.68	99.61	0.049805	8.27	F1	LCC-A2
litPETases	plate1	2023-11-08-litPETases_high_cryPOW_60C_2h_rep2_1B.xlsx	1B-F3	0.5	3.5	0.7	2.5	0.71	cryPow	60	2	5.5	1.22	0.32	0.07	FALSE	1	0.22	41.33	0.02	0.6	87.87	0.043935	7.3	F1	LCC-A2
litPETases	plate1	2023-11-08-litPETases_high_cryPOW_60C_2h_rep2_1B.xlsx	1B-F9	0.5	3.5	0.7	2.5	0.71	cryPow	60	2	8.5	1.14	0.3	0.07	FALSE	1	0.2	38.48	0.02	0.56	81.82	0.04091	6.8	F1	LCC-A2
litPETases	plate1	2023-11-08-litPETases_high_aFilm_60C_2h_rep1_3A.xlsx	3A-F3	0.5	3.5	0.7	2.5	0.71	aFilm	60	2	5.5	1.02	0.28	0.04	FALSE	1	0.18	34.69	0.02	0.51	73.76	0.03688	6.13	F1	LCC-A2
litPETases	plate1	2023-11-08-litPETases_high_cryPOW_60C_2h_rep2_1B.xlsx	1B-F11	0.5	3.5	0.7	2.5	0.71	cryPow	60	2	9.5	0.96	0.26	0.06	FALSE	1	0.17	32.69	0.01	0.48	69.51	0.034755	5.77	F1	LCC-A2
litPETases	plate1	2023-11-08-litPETases_high_cryPOW_70C_2h_rep2_2B.xlsx	2B-F3	0.5	3.5	0.7	2.5	0.71	cryPow	70	2	5.5	0.85	0.23	0.04	FALSE	1	0.15	28.69	0.01	0.42	61.01	0.030505	5.07	F1	LCC-A2
litPETases	plate1	2023-11-08-litPETases_high_cryPOW_70C_2h_rep1_2A.xlsx	2A-F3	0.5	3.5	0.7	2.5	0.71	cryPow	70	2	5.5	0.72	0.19	0.04	FALSE	1	0.13	24.42	0.01	0.36	51.93	0.025965	4.31	F1	LCC-A2
litPETases	plate1	2023-11-08-litPETases_high_aFilm_60C_2h_rep2_3B.xlsx	3B-F3	0.5	3.5	0.7	2.5	0.71	aFilm	60	2	5.5	0.7	0.19	0.04	FALSE	1	0.13	23.61	0.01	0.34	50.2	0.0251	4.17	F1	LCC-A2
litPETases	plate1	2023-11-08-litPETases_high_cryPOW_60C_2h_rep1_1A.xlsx	1A-F1	0.5	3.5	0.7	2.5	0.71	cryPow	60	2	4.5	0.62	0	0.05	FALSE	1	0.11	20.9	0.01	0.31	44.44	0.02222	3.69	F1	LCC-A2
litPETases	plate1	2023-11-08-litPETases_high_cryPOW_60C_2h_rep2_1B.xlsx	1B-F1	0.5	3.5	0.7	2.5	0.71	cryPow	60	2	4.5	0.54	0	0.04	FALSE	1	0.1	18.29	0.01	0.27	38.89	0.019445	3.23	F1	LCC-A2
litPETases	plate1	2023-11-08-litPETases_high_cryPOW_70C_2h_rep1_2A.xlsx	2A-F1	0.5	3.5	0.7	2.5	0.71	cryPow	70	2	4.5	0	0	0	FALSE	1	0	0	0	0	0	0	0	F1	LCC-A2
litPETases	plate1	2023-11-08-litPETases_high_cryPOW_70C_2h_rep2_2B.xlsx	2B-F1	0.5	3.5	0.7	2.5	0.71	cryPow	70	2	4.5	0	0	0	FALSE	1	0	0	0	0	0	0	0	F1	LCC-A2
litPETases	plate1	2023-11-08-litPETases_high_aFilm_60C_2h_rep1_3A.xlsx	3A-F1	0.5	3.5	0.7	2.5	0.71	aFilm	60	2	4.5	0	0	0	FALSE	1	0	0	0	0	0	0	0	F1	LCC-A2
litPETases	plate1	2023-11-08-litPETases_high_aFilm_60C_2h_rep2_3B.xlsx	3B-F1	0.5	3.5	0.7	2.5	0.71	aFilm	60	2	4.5	0	0	0	FALSE	1	0	0	0	0	0	0	0	F1	LCC-A2
litPETases	plate1	2023-11-08-litPETases_high_aFilm_70C_2h_rep1_4A.xlsx	4A-F1	0.5	3.5	0.7	2.5	0.71	aFilm	70	2	4.5	0	0	0	FALSE	1	0	0	0	0	0	0	0	F1	LCC-A2
litPETases	plate1	2023-11-08-litPETases_high_aFilm_70C_2h_rep2_4B.xlsx	4B-F1	0.5	3.5	0.7	2.5	0.71	aFilm	70	2	4.5	0	0	0	FALSE	1	0	0	0	0	0	0	0	F1	LCC-A2
litPETases	plate1	2023-11-08-litPETases_high_aFilm_70C_2h_rep2_4B.xlsx	4B-A8	0.5	3.5	0.7	2.5	0.71	aFilm	70	2	7.5	8.04	2.12	0.4	FALSE	1	1.38	260.31	0.11	3.8	553.51	0.276755	45.98	LCC-ICCG	LCC-ICCG
litPETases	plate1	2023-11-08-litPETases_high_aFilm_70C_2h_rep2_4B.xlsx	4B-A12	0.5	3.5	0.7	2.5	0.71	aFilm	70	2	9.5	6.95	1.82	0.34	FALSE	1	1.19	223.51	0.1	3.26	475.25	0.237625	39.48	LCC-ICCG	LCC-ICCG
litPETases	plate1	2023-11-08-litPETases_high_aFilm_70C_2h_rep1_4A.xlsx	4A-A12	0.5	3.5	0.7	2.5	0.71	aFilm	70	2	9.5	6.88	1.82	0.34	FALSE	1	1.18	222.65	0.1	3.25	473.43	0.236715	39.33	LCC-ICCG	LCC-ICCG
litPETases	plate1	2023-11-08-litPETases_high_aFilm_70C_2h_rep1_4A.xlsx	4A-A8	0.5	3.5	0.7	2.5	0.71	aFilm	70	2	7.5	6.79	1.81	0.33	FALSE	1	1.18	222.28	0.1	3.24	472.64	0.23632	39.26	LCC-ICCG	LCC-ICCG
litPETases	plate1	2023-11-08-litPETases_high_aFilm_60C_2h_rep2_3B.xlsx	3B-A12	0.5	3.5	0.7	2.5	0.71	aFilm	60	2	9.5	3.65	0.96	0.18	FALSE	1	0.62	117.52	0.05	1.72	249.89	0.124945	20.76	LCC-ICCG	LCC-ICCG
litPETases	plate1	2023-11-08-litPETases_high_aFilm_60C_2h_rep1_3A.xlsx	3A-A12	0.5	3.5	0.7	2.5	0.71	aFilm	60	2	9.5	3.04	0.79	0.17	FALSE	1	0.51	96.54	0.04	1.41	205.28	0.10264	17.05	LCC-ICCG	LCC-ICCG
litPETases	plate1	2023-11-08-litPETases_high_cryPOW_60C_2h_rep1_1A.xlsx	1A-A8	0.5	3.5	0.7	2.5	0.71	cryPow	60	2	7.5	2.83	0.75	0.16	FALSE	1	0.49	91.51	0.04	1.34	194.59	0.097295	16.16	LCC-ICCG	LCC-ICCG
litPETases	plate1	2023-11-08-litPETases_high_aFilm_60C_2h_rep1_3A.xlsx	3A-A8	0.5	3.5	0.7	2.5	0.71	aFilm	60	2	7.5	2.74	0.72	0.12	FALSE	1	0.47	88.08	0.04	1.29	187.28	0.09364	15.56	LCC-ICCG	LCC-ICCG
litPETases	plate1	2023-11-08-litPETases_high_aFilm_70C_2h_rep2_4B.xlsx	4B-A6	0.5	3.5	0.7	2.5	0.71	aFilm	70	2	6.5	2.59	0.69	0.12	FALSE	1	0.45	84.64	0.04	1.24	179.98	0.08999	14.95	LCC-ICCG	LCC-ICCG
litPETases	plate1	2023-11-08-litPETases_high_aFilm_70C_2h_rep1_4A.xlsx	4A-A6	0.5	3.5	0.7	2.5	0.71	aFilm	70	2	6.5	2.19	0.6	0.11	FALSE	1	0.39	73.48	0.03	1.07	156.24	0.07812	12.98	LCC-ICCG	LCC-ICCG
litPETases	plate1	2023-11-08-litPETases_high_cryPOW_70C_2h_rep1_2A.xlsx	2A-A8	0.5	3.5	0.7	2.5	0.71	cryPow	70	2	7.5	2.1	0.55	0.12	FALSE	1	0.36	67.96	0.03	0.99	144.51	0.072255	12	LCC-ICCG	LCC-ICCG
litPETases	plate1	2023-11-08-litPETases_high_aFilm_70C_2h_rep2_4B.xlsx	4B-A10	0.5	3.5	0.7	2.5	0.71	aFilm	70	2	8.5	1.98	0.52	0.09	FALSE	1	0.36	67.04	0.03	0.98	142.54	0.07127	11.84	LCC-ICCG	LCC-ICCG
litPETases	plate1	2023-11-08-litPETases_high_cryPOW_70C_2h_rep2_2B.xlsx	2B-A8	0.5	3.5	0.7	2.5	0.71	cryPow	70	2	7.5	2.07	0.54	0.12	FALSE	1	0.35	66.73	0.03	0.97	141.9	0.07095	11.79	LCC-ICCG	LCC-ICCG
litPETases	plate1	2023-11-08-litPETases_high_aFilm_60C_2h_rep2_3B.xlsx	3B-A8	0.5	3.5	0.7	2.5	0.71	aFilm	60	2	7.5	1.83	0.49	0.09	FALSE	1	0.33	61.85	0.03	0.9	131.52	0.06576	10.92	LCC-ICCG	LCC-ICCG
litPETases	plate1	2023-11-08-litPETases_high_cryPOW_60C_2h_rep2_1B.xlsx	1B-A8	0.5	3.5	0.7	2.5	0.71	cryPow	60	2	7.5	1.8	0.48	0.11	FALSE	1	0.33	61.14	0.03	0.89	130.01	0.065005	10.8	LCC-ICCG	LCC-ICCG
litPETases	plate1	2023-11-08-litPETases_high_cryPOW_60C_2h_rep2_1B.xlsx	1B-A12	0.5	3.5	0.7	2.5	0.71	cryPow	60	2	9.5	1.75	0.46	0.1	FALSE	1	0.31	59.14	0.03	0.86	125.76	0.06288	10.45	LCC-ICCG	LCC-ICCG
litPETases	plate1	2023-11-08-litPETases_high_aFilm_70C_2h_rep2_4B.xlsx	4B-A4	0.5	3.5	0.7	2.5	0.71	aFilm	70	2	5.5	1.48	0.4	0.07	FALSE	1	0.27	50.17	0.02	0.73	106.67	0.053335	8.86	LCC-ICCG	LCC-ICCG
litPETases	plate1	2023-11-08-litPETases_high_aFilm_60C_2h_rep1_3A.xlsx	3A-A10	0.5	3.5	0.7	2.5	0.71	aFilm	60	2	8.5	1.42	0.37	0.07	FALSE	1	0.26	48.27	0.02	0.7	102.64	0.05132	8.53	LCC-ICCG	LCC-ICCG
litPETases	plate1	2023-11-08-litPETases_high_aFilm_70C_2h_rep1_4A.xlsx	4A-A10	0.5	3.5	0.7	2.5	0.71	aFilm	70	2	8.5	1.41	0.38	0.06	FALSE	1	0.25	47.8	0.02	0.7	101.63	0.050815	8.44	LCC-ICCG	LCC-ICCG
litPETases	plate1	2023-11-08-litPETases_high_cryPOW_60C_2h_rep1_1A.xlsx	1A-A6	0.5	3.5	0.7	2.5	0.71	cryPow	60	2	6.5	1.41	0.37	0.08	FALSE	1	0.25	47.69	0.02	0.7	101.41	0.050705	8.42	LCC-ICCG	LCC-ICCG
litPETases	plate1	2023-11-08-litPETases_high_cryPOW_60C_2h_rep2_1B.xlsx	1B-A6	0.5	3.5	0.7	2.5	0.71	cryPow	60	2	6.5	1.29	0.34	0.08	FALSE	1	0.23	43.56	0.02	0.64	92.63	0.046315	7.69	LCC-ICCG	LCC-ICCG
litPETases	plate1	2023-11-08-litPETases_high_cryPOW_60C_2h_rep1_1A.xlsx	1A-A4	0.5	3.5	0.7	2.5	0.71	cryPow	60	2	5.5	1.27	0.34	0.07	FALSE	1	0.23	42.95	0.02	0.63	91.33	0.045665	7.59	LCC-ICCG	LCC-ICCG
litPETases	plate1	2023-11-08-litPETases_high_cryPOW_70C_2h_rep1_2A.xlsx	2A-A6	0.5	3.5	0.7	2.5	0.71	cryPow	70	2	6.5	1.26	0.33	0.07	FALSE	1	0.23	42.61	0.02	0.62	90.61	0.045305	7.53	LCC-ICCG	LCC-ICCG
litPETases	plate1	2023-11-08-litPETases_high_aFilm_60C_2h_rep1_3A.xlsx	3A-A6	0.5	3.5	0.7	2.5	0.71	aFilm	60	2	6.5	1.22	0.32	0.05	FALSE	1	0.22	41.43	0.02	0.6	88.09	0.044045	7.32	LCC-ICCG	LCC-ICCG
litPETases	plate1	2023-11-08-litPETases_high_cryPOW_70C_2h_rep2_2B.xlsx	2B-A6	0.5	3.5	0.7	2.5	0.71	cryPow	70	2	6.5	1.21	0.32	0.07	FALSE	1	0.22	40.95	0.02	0.6	87.08	0.04354	7.23	LCC-ICCG	LCC-ICCG
litPETases	plate1	2023-11-08-litPETases_high_cryPOW_60C_2h_rep1_1A.xlsx	1A-A12	0.5	3.5	0.7	2.5	0.71	cryPow	60	2	9.5	1.18	0.31	0.07	FALSE	1	0.21	40	0.02	0.58	85.06	0.04253	7.07	LCC-ICCG	LCC-ICCG
litPETases	plate1	2023-11-08-litPETases_high_aFilm_70C_2h_rep1_4A.xlsx	4A-A4	0.5	3.5	0.7	2.5	0.71	aFilm	70	2	5.5	1.04	0.29	0.06	FALSE	1	0.19	35.3	0.02	0.52	75.05	0.037525	6.23	LCC-ICCG	LCC-ICCG
litPETases	plate1	2023-11-08-litPETases_high_cryPOW_60C_2h_rep1_1A.xlsx	1A-A10	0.5	3.5	0.7	2.5	0.71	cryPow	60	2	8.5	1.03	0.27	0.06	FALSE	1	0.19	35.06	0.02	0.51	74.55	0.037275	6.19	LCC-ICCG	LCC-ICCG
litPETases	plate1	2023-11-08-litPETases_high_aFilm_60C_2h_rep2_3B.xlsx	3B-A10	0.5	3.5	0.7	2.5	0.71	aFilm	60	2	8.5	1.02	0.27	0.05	FALSE	1	0.18	34.45	0.02	0.5	73.25	0.036625	6.08	LCC-ICCG	LCC-ICCG
litPETases	plate1	2023-11-08-litPETases_high_cryPOW_70C_2h_rep1_2A.xlsx	2A-A12	0.5	3.5	0.7	2.5	0.71	cryPow	70	2	9.5	0.98	0.25	0.06	FALSE	1	0.18	33.16	0.01	0.48	70.51	0.035255	5.86	LCC-ICCG	LCC-ICCG
litPETases	plate1	2023-11-08-litPETases_high_cryPOW_70C_2h_rep2_2B.xlsx	2B-A12	0.5	3.5	0.7	2.5	0.71	cryPow	70	2	9.5	0.92	0.24	0.05	FALSE	1	0.17	31.16	0.01	0.45	66.26	0.03313	5.5	LCC-ICCG	LCC-ICCG
litPETases	plate1	2023-11-08-litPETases_high_cryPOW_70C_2h_rep1_2A.xlsx	2A-A10	0.5	3.5	0.7	2.5	0.71	cryPow	70	2	8.5	0.89	0.23	0.05	FALSE	1	0.16	30.11	0.01	0.44	64.03	0.032015	5.32	LCC-ICCG	LCC-ICCG
litPETases	plate1	2023-11-08-litPETases_high_cryPOW_60C_2h_rep2_1B.xlsx	1B-A10	0.5	3.5	0.7	2.5	0.71	cryPow	60	2	8.5	0.88	0.23	0.05	FALSE	1	0.16	29.88	0.01	0.44	63.53	0.031765	5.28	LCC-ICCG	LCC-ICCG
litPETases	plate1	2023-11-08-litPETases_high_cryPOW_60C_2h_rep2_1B.xlsx	1B-A4	0.5	3.5	0.7	2.5	0.71	cryPow	60	2	5.5	0.86	0.24	0.05	FALSE	1	0.16	29.27	0.01	0.43	62.23	0.031115	5.17	LCC-ICCG	LCC-ICCG
litPETases	plate1	2023-11-08-litPETases_high_aFilm_60C_2h_rep2_3B.xlsx	3B-A6	0.5	3.5	0.7	2.5	0.71	aFilm	60	2	6.5	0.85	0.23	0.04	FALSE	1	0.15	28.79	0.01	0.42	61.22	0.03061	5.09	LCC-ICCG	LCC-ICCG
litPETases	plate1	2023-11-08-litPETases_high_cryPOW_70C_2h_rep2_2B.xlsx	2B-A10	0.5	3.5	0.7	2.5	0.71	cryPow	70	2	8.5	0.83	0.22	0.05	FALSE	1	0.15	27.98	0.01	0.41	59.49	0.029745	4.94	LCC-ICCG	LCC-ICCG
litPETases	plate1	2023-11-08-litPETases_high_cryPOW_70C_2h_rep1_2A.xlsx	2A-A4	0.5	3.5	0.7	2.5	0.71	cryPow	70	2	5.5	0.75	0.2	0.04	FALSE	1	0.14	25.51	0.01	0.37	54.24	0.02712	4.51	LCC-ICCG	LCC-ICCG
litPETases	plate1	2023-11-08-litPETases_high_cryPOW_70C_2h_rep2_2B.xlsx	2B-A4	0.5	3.5	0.7	2.5	0.71	cryPow	70	2	5.5	0.7	0.18	0.04	FALSE	1	0.13	23.71	0.01	0.35	50.42	0.02521	4.19	LCC-ICCG	LCC-ICCG
litPETases	plate1	2023-11-08-litPETases_high_aFilm_60C_2h_rep1_3A.xlsx	3A-A4	0.5	3.5	0.7	2.5	0.71	aFilm	60	2	5.5	0.56	0	0.03	FALSE	1	0.1	19.1	0.01	0.28	40.62	0.02031	3.37	LCC-ICCG	LCC-ICCG
litPETases	plate1	2023-11-08-litPETases_high_aFilm_60C_2h_rep2_3B.xlsx	3B-A4	0.5	3.5	0.7	2.5	0.71	aFilm	60	2	5.5	0.44	0	0.02	FALSE	1	0.08	14.87	0.01	0.22	31.62	0.01581	2.63	LCC-ICCG	LCC-ICCG
litPETases	plate1	2023-11-08-litPETases_high_cryPOW_60C_2h_rep1_1A.xlsx	1A-A2	0.5	3.5	0.7	2.5	0.71	cryPow	60	2	4.5	0	0	0	FALSE	1	0	0	0	0	0	0	0	LCC-ICCG	LCC-ICCG
litPETases	plate1	2023-11-08-litPETases_high_cryPOW_60C_2h_rep2_1B.xlsx	1B-A2	0.5	3.5	0.7	2.5	0.71	cryPow	60	2	4.5	0	0	0	FALSE	1	0	0	0	0	0	0	0	LCC-ICCG	LCC-ICCG
litPETases	plate1	2023-11-08-litPETases_high_cryPOW_70C_2h_rep1_2A.xlsx	2A-A2	0.5	3.5	0.7	2.5	0.71	cryPow	70	2	4.5	0	0	0	FALSE	1	0	0	0	0	0	0	0	LCC-ICCG	LCC-ICCG
litPETases	plate1	2023-11-08-litPETases_high_cryPOW_70C_2h_rep2_2B.xlsx	2B-A2	0.5	3.5	0.7	2.5	0.71	cryPow	70	2	4.5	0	0	0	FALSE	1	0	0	0	0	0	0	0	LCC-ICCG	LCC-ICCG
litPETases	plate1	2023-11-08-litPETases_high_aFilm_60C_2h_rep1_3A.xlsx	3A-A2	0.5	3.5	0.7	2.5	0.71	aFilm	60	2	4.5	0	0	0	FALSE	1	0	0	0	0	0	0	0	LCC-ICCG	LCC-ICCG
litPETases	plate1	2023-11-08-litPETases_high_aFilm_60C_2h_rep2_3B.xlsx	3B-A2	0.5	3.5	0.7	2.5	0.71	aFilm	60	2	4.5	0	0	0	FALSE	1	0	0	0	0	0	0	0	LCC-ICCG	LCC-ICCG
litPETases	plate1	2023-11-08-litPETases_high_aFilm_70C_2h_rep1_4A.xlsx	4A-A2	0.5	3.5	0.7	2.5	0.71	aFilm	70	2	4.5	0	0	0	FALSE	1	0	0	0	0	0	0	0	LCC-ICCG	LCC-ICCG
litPETases	plate1	2023-11-08-litPETases_high_aFilm_70C_2h_rep2_4B.xlsx	4B-A2	0.5	3.5	0.7	2.5	0.71	aFilm	70	2	4.5	0	0	0	FALSE	1	0	0	0	0	0	0	0	LCC-ICCG	LCC-ICCG
litPETases	plate1	2023-11-08-litPETases_high_aFilm_70C_2h_rep2_4B.xlsx	4B-B11	0.5	3.5	0.7	2.5	0.71	aFilm	70	2	9.5	7.78	2.05	0.39	FALSE	1	1.34	251.72	0.11	3.67	535.25	0.267625	44.46	B1	LCC-ICCG
litPETases	plate1	2023-11-08-litPETases_high_aFilm_70C_2h_rep1_4A.xlsx	4A-B11	0.5	3.5	0.7	2.5	0.71	aFilm	70	2	9.5	7.73	2.04	0.4	FALSE	1	1.33	249.63	0.11	3.64	530.81	0.265405	44.09	B1	LCC-ICCG
litPETases	plate1	2023-11-08-litPETases_high_aFilm_70C_2h_rep2_4B.xlsx	4B-B7	0.5	3.5	0.7	2.5	0.71	aFilm	70	2	7.5	5.79	1.53	0.3	FALSE	1	1	187.69	0.08	2.74	399.09	0.199545	33.15	B1	LCC-ICCG
litPETases	plate1	2023-11-08-litPETases_high_aFilm_70C_2h_rep1_4A.xlsx	4A-B7	0.5	3.5	0.7	2.5	0.71	aFilm	70	2	7.5	5.5	1.46	0.29	FALSE	1	0.95	178.61	0.08	2.61	379.78	0.18989	31.55	B1	LCC-ICCG
litPETases	plate1	2023-11-08-litPETases_high_aFilm_70C_2h_rep1_4A.xlsx	4A-B5	0.5	3.5	0.7	2.5	0.71	aFilm	70	2	6.5	3.02	0.78	0.16	FALSE	1	0.51	96.17	0.04	1.4	204.5	0.10225	16.99	B1	LCC-ICCG
litPETases	plate1	2023-11-08-litPETases_high_aFilm_60C_2h_rep1_3A.xlsx	3A-B7	0.5	3.5	0.7	2.5	0.71	aFilm	60	2	7.5	2.86	0.75	0.14	FALSE	1	0.49	92.37	0.04	1.35	196.41	0.098205	16.32	B1	LCC-ICCG
litPETases	plate1	2023-11-08-litPETases_high_aFilm_70C_2h_rep1_4A.xlsx	4A-B9	0.5	3.5	0.7	2.5	0.71	aFilm	70	2	8.5	2.87	0.74	0.16	FALSE	1	0.48	91.02	0.04	1.33	193.54	0.09677	16.08	B1	LCC-ICCG
litPETases	plate1	2023-11-08-litPETases_high_aFilm_60C_2h_rep1_3A.xlsx	3A-B11	0.5	3.5	0.7	2.5	0.71	aFilm	60	2	9.5	2.41	0.62	0.14	FALSE	1	0.4	76.06	0.03	1.11	161.72	0.08086	13.43	B1	LCC-ICCG
litPETases	plate1	2023-11-08-litPETases_high_aFilm_70C_2h_rep2_4B.xlsx	4B-B5	0.5	3.5	0.7	2.5	0.71	aFilm	70	2	6.5	2.33	0.61	0.13	FALSE	1	0.4	74.34	0.03	1.09	158.07	0.079035	13.13	B1	LCC-ICCG
litPETases	plate1	2023-11-08-litPETases_high_aFilm_60C_2h_rep2_3B.xlsx	3B-B11	0.5	3.5	0.7	2.5	0.71	aFilm	60	2	9.5	2.3	0.6	0.12	FALSE	1	0.39	73.97	0.03	1.08	157.29	0.078645	13.07	B1	LCC-ICCG
litPETases	plate1	2023-11-08-litPETases_high_cryPOW_60C_2h_rep2_1B.xlsx	1B-B7	0.5	3.5	0.7	2.5	0.71	cryPow	60	2	7.5	2.14	0.56	0.13	FALSE	1	0.37	69.19	0.03	1.01	147.11	0.073555	12.22	B1	LCC-ICCG
litPETases	plate1	2023-11-08-litPETases_high_cryPOW_60C_2h_rep1_1A.xlsx	1A-B7	0.5	3.5	0.7	2.5	0.71	cryPow	60	2	7.5	1.99	0.52	0.12	FALSE	1	0.36	67.27	0.03	0.98	143.04	0.07152	11.88	B1	LCC-ICCG
litPETases	plate1	2023-11-08-litPETases_high_aFilm_60C_2h_rep2_3B.xlsx	3B-B7	0.5	3.5	0.7	2.5	0.71	aFilm	60	2	7.5	1.68	0.45	0.09	FALSE	1	0.3	56.87	0.03	0.83	120.93	0.060465	10.05	B1	LCC-ICCG
litPETases	plate1	2023-11-08-litPETases_high_aFilm_70C_2h_rep2_4B.xlsx	4B-B9	0.5	3.5	0.7	2.5	0.71	aFilm	70	2	8.5	1.5	0.39	0.07	FALSE	1	0.27	50.88	0.02	0.74	108.18	0.05409	8.99	B1	LCC-ICCG
litPETases	plate1	2023-11-08-litPETases_high_cryPOW_60C_2h_rep1_1A.xlsx	1A-B3	0.5	3.5	0.7	2.5	0.71	cryPow	60	2	5.5	1.43	0.42	0.14	FALSE	1	0.26	48.4	0.02	0.71	102.93	0.051465	8.55	B1	LCC-ICCG
litPETases	plate1	2023-11-08-litPETases_high_aFilm_60C_2h_rep1_3A.xlsx	3A-B9	0.5	3.5	0.7	2.5	0.71	aFilm	60	2	8.5	1.38	0.36	0.07	FALSE	1	0.25	46.61	0.02	0.68	99.11	0.049555	8.23	B1	LCC-ICCG
litPETases	plate1	2023-11-08-litPETases_high_cryPOW_70C_2h_rep1_2A.xlsx	2A-B7	0.5	3.5	0.7	2.5	0.71	cryPow	70	2	7.5	1.34	0.35	0.08	FALSE	1	0.24	45.56	0.02	0.66	96.88	0.04844	8.05	B1	LCC-ICCG
litPETases	plate1	2023-11-08-litPETases_high_cryPOW_70C_2h_rep2_2B.xlsx	2B-B7	0.5	3.5	0.7	2.5	0.71	cryPow	70	2	7.5	1.32	0.34	0.08	FALSE	1	0.24	44.75	0.02	0.65	95.15	0.047575	7.9	B1	LCC-ICCG
litPETases	plate1	2023-11-08-litPETases_high_cryPOW_60C_2h_rep1_1A.xlsx	1A-B5	0.5	3.5	0.7	2.5	0.71	cryPow	60	2	6.5	1.31	0.34	0.08	FALSE	1	0.24	44.37	0.02	0.65	94.35	0.047175	7.84	B1	LCC-ICCG
litPETases	plate1	2023-11-08-litPETases_high_aFilm_60C_2h_rep2_3B.xlsx	3B-B9	0.5	3.5	0.7	2.5	0.71	aFilm	60	2	8.5	1.3	0.34	0.07	FALSE	1	0.23	44.04	0.02	0.64	93.63	0.046815	7.78	B1	LCC-ICCG
litPETases	plate1	2023-11-08-litPETases_high_aFilm_60C_2h_rep1_3A.xlsx	3A-B5	0.5	3.5	0.7	2.5	0.71	aFilm	60	2	6.5	1.16	0.3	0.06	FALSE	1	0.21	39.43	0.02	0.58	83.84	0.04192	6.96	B1	LCC-ICCG
litPETases	plate1	2023-11-08-litPETases_high_cryPOW_70C_2h_rep1_2A.xlsx	2A-B11	0.5	3.5	0.7	2.5	0.71	cryPow	70	2	9.5	1.07	0.28	0.06	FALSE	1	0.19	36.24	0.02	0.53	77.07	0.038535	6.4	B1	LCC-ICCG
litPETases	plate1	2023-11-08-litPETases_high_cryPOW_70C_2h_rep2_2B.xlsx	2B-B11	0.5	3.5	0.7	2.5	0.71	cryPow	70	2	9.5	1	0.26	0.06	FALSE	1	0.18	33.87	0.01	0.49	72.03	0.036015	5.98	B1	LCC-ICCG
litPETases	plate1	2023-11-08-litPETases_high_cryPOW_60C_2h_rep1_1A.xlsx	1A-B9	0.5	3.5	0.7	2.5	0.71	cryPow	60	2	8.5	1	0.26	0.06	FALSE	1	0.18	33.77	0.01	0.49	71.81	0.035905	5.96	B1	LCC-ICCG
litPETases	plate1	2023-11-08-litPETases_high_cryPOW_60C_2h_rep2_1B.xlsx	1B-B5	0.5	3.5	0.7	2.5	0.71	cryPow	60	2	6.5	1	0.26	0.06	FALSE	1	0.18	33.77	0.01	0.49	71.81	0.035905	5.96	B1	LCC-ICCG
litPETases	plate1	2023-11-08-litPETases_high_aFilm_60C_2h_rep2_3B.xlsx	3B-B5	0.5	3.5	0.7	2.5	0.71	aFilm	60	2	6.5	0.96	0.25	0.05	FALSE	1	0.17	32.35	0.01	0.47	68.79	0.034395	5.71	B1	LCC-ICCG
litPETases	plate1	2023-11-08-litPETases_high_cryPOW_60C_2h_rep2_1B.xlsx	1B-B3	0.5	3.5	0.7	2.5	0.71	cryPow	60	2	5.5	0.95	0.25	0.06	FALSE	1	0.17	32.21	0.01	0.47	68.5	0.03425	5.69	B1	LCC-ICCG
litPETases	plate1	2023-11-08-litPETases_high_cryPOW_60C_2h_rep2_1B.xlsx	1B-B9	0.5	3.5	0.7	2.5	0.71	cryPow	60	2	8.5	0.85	0.22	0.06	FALSE	1	0.15	28.93	0.01	0.42	61.51	0.030755	5.11	B1	LCC-ICCG
litPETases	plate1	2023-11-08-litPETases_high_aFilm_70C_2h_rep2_4B.xlsx	4B-B3	0.5	3.5	0.7	2.5	0.71	aFilm	70	2	5.5	0.84	0.22	0.04	FALSE	1	0.15	28.32	0.01	0.41	60.21	0.030105	5	B1	LCC-ICCG
litPETases	plate1	2023-11-08-litPETases_high_aFilm_70C_2h_rep1_4A.xlsx	4A-B3	0.5	3.5	0.7	2.5	0.71	aFilm	70	2	5.5	0.76	0.21	0.04	FALSE	1	0.14	25.74	0.01	0.38	54.74	0.02737	4.55	B1	LCC-ICCG
litPETases	plate1	2023-11-08-litPETases_high_cryPOW_70C_2h_rep2_2B.xlsx	2B-B9	0.5	3.5	0.7	2.5	0.71	cryPow	70	2	8.5	0.74	0.2	0.07	FALSE	1	0.13	25.13	0.01	0.37	53.44	0.02672	4.44	B1	LCC-ICCG
litPETases	plate1	2023-11-08-litPETases_high_cryPOW_70C_2h_rep1_2A.xlsx	2A-B5	0.5	3.5	0.7	2.5	0.71	cryPow	70	2	6.5	0.73	0.19	0.04	FALSE	1	0.13	24.66	0.01	0.36	52.44	0.02622	4.36	B1	LCC-ICCG
litPETases	plate1	2023-11-08-litPETases_high_cryPOW_70C_2h_rep1_2A.xlsx	2A-B9	0.5	3.5	0.7	2.5	0.71	cryPow	70	2	8.5	0.71	0.18	0.04	FALSE	1	0.13	23.95	0.01	0.35	50.92	0.02546	4.23	B1	LCC-ICCG
litPETases	plate1	2023-11-08-litPETases_high_cryPOW_70C_2h_rep2_2B.xlsx	2B-B5	0.5	3.5	0.7	2.5	0.71	cryPow	70	2	6.5	0.68	0.18	0.04	FALSE	1	0.12	23	0.01	0.34	48.91	0.024455	4.06	B1	LCC-ICCG
litPETases	plate1	2023-11-08-litPETases_high_cryPOW_60C_2h_rep1_1A.xlsx	1A-B11	0.5	3.5	0.7	2.5	0.71	cryPow	60	2	9.5	0.65	0	0.04	FALSE	1	0.12	21.95	0.01	0.32	46.67	0.023335	3.88	B1	LCC-ICCG
litPETases	plate1	2023-11-08-litPETases_high_cryPOW_60C_2h_rep2_1B.xlsx	1B-B11	0.5	3.5	0.7	2.5	0.71	cryPow	60	2	9.5	0.63	0	0.04	FALSE	1	0.11	21.48	0.01	0.31	45.66	0.02283	3.79	B1	LCC-ICCG
litPETases	plate1	2023-11-08-litPETases_high_aFilm_60C_2h_rep1_3A.xlsx	3A-B3	0.5	3.5	0.7	2.5	0.71	aFilm	60	2	5.5	0.54	0	0.03	FALSE	1	0.1	18.29	0.01	0.27	38.89	0.019445	3.23	B1	LCC-ICCG
litPETases	plate1	2023-11-08-litPETases_high_aFilm_60C_2h_rep2_3B.xlsx	3B-B3	0.5	3.5	0.7	2.5	0.71	aFilm	60	2	5.5	0.47	0	0.02	FALSE	1	0.09	16.06	0.01	0.23	34.14	0.01707	2.84	B1	LCC-ICCG
litPETases	plate1	2023-11-08-litPETases_high_cryPOW_70C_2h_rep2_2B.xlsx	2B-B3	0.5	3.5	0.7	2.5	0.71	cryPow	70	2	5.5	0.46	0	0.03	FALSE	1	0.08	15.45	0.01	0.23	32.84	0.01642	2.73	B1	LCC-ICCG
litPETases	plate1	2023-11-08-litPETases_high_cryPOW_70C_2h_rep1_2A.xlsx	2A-B3	0.5	3.5	0.7	2.5	0.71	cryPow	70	2	5.5	0.37	0	0.02	FALSE	1	0.07	12.5	0.01	0.18	26.58	0.01329	2.21	B1	LCC-ICCG
litPETases	plate1	2023-11-08-litPETases_high_cryPOW_60C_2h_rep1_1A.xlsx	1A-B1	0.5	3.5	0.7	2.5	0.71	cryPow	60	2	4.5	0	0	0	FALSE	1	0	0	0	0	0	0	0	B1	LCC-ICCG
litPETases	plate1	2023-11-08-litPETases_high_cryPOW_60C_2h_rep2_1B.xlsx	1B-B1	0.5	3.5	0.7	2.5	0.71	cryPow	60	2	4.5	0	0	0	FALSE	1	0	0	0	0	0	0	0	B1	LCC-ICCG
litPETases	plate1	2023-11-08-litPETases_high_cryPOW_70C_2h_rep1_2A.xlsx	2A-B1	0.5	3.5	0.7	2.5	0.71	cryPow	70	2	4.5	0	0	0	FALSE	1	0	0	0	0	0	0	0	B1	LCC-ICCG
litPETases	plate1	2023-11-08-litPETases_high_cryPOW_70C_2h_rep2_2B.xlsx	2B-B1	0.5	3.5	0.7	2.5	0.71	cryPow	70	2	4.5	0	0	0	FALSE	1	0	0	0	0	0	0	0	B1	LCC-ICCG
litPETases	plate1	2023-11-08-litPETases_high_aFilm_60C_2h_rep1_3A.xlsx	3A-B1	0.5	3.5	0.7	2.5	0.71	aFilm	60	2	4.5	0	0	0	FALSE	1	0	0	0	0	0	0	0	B1	LCC-ICCG
litPETases	plate1	2023-11-08-litPETases_high_aFilm_60C_2h_rep2_3B.xlsx	3B-B1	0.5	3.5	0.7	2.5	0.71	aFilm	60	2	4.5	0	0	0	FALSE	1	0	0	0	0	0	0	0	B1	LCC-ICCG
litPETases	plate1	2023-11-08-litPETases_high_aFilm_70C_2h_rep1_4A.xlsx	4A-B1	0.5	3.5	0.7	2.5	0.71	aFilm	70	2	4.5	0	0	0	FALSE	1	0	0	0	0	0	0	0	B1	LCC-ICCG
litPETases	plate1	2023-11-08-litPETases_high_aFilm_70C_2h_rep2_4B.xlsx	4B-B1	0.5	3.5	0.7	2.5	0.71	aFilm	70	2	4.5	0	0	0	FALSE	1	0	0	0	0	0	0	0	B1	LCC-ICCG
litPETases	plate1	2023-11-08-litPETases_high_aFilm_70C_2h_rep1_4A.xlsx	4A-C11	0.5	3.5	0.7	2.5	0.71	aFilm	70	2	9.5	5.72	1.5	0.3	FALSE	1	0.98	183.76	0.08	2.68	390.74	0.19537	32.46	C1	LCC-ICCG RIP
litPETases	plate1	2023-11-08-litPETases_high_aFilm_70C_2h_rep1_4A.xlsx	4A-C7	0.5	3.5	0.7	2.5	0.71	aFilm	70	2	7.5	5.03	1.32	0.27	FALSE	1	0.86	161.56	0.07	2.36	343.53	0.171765	28.54	C1	LCC-ICCG RIP
litPETases	plate1	2023-11-08-litPETases_high_aFilm_70C_2h_rep2_4B.xlsx	4B-C11	0.5	3.5	0.7	2.5	0.71	aFilm	70	2	9.5	4.56	1.19	0.23	FALSE	1	0.78	146.22	0.06	2.13	310.92	0.15546	25.83	C1	LCC-ICCG RIP
litPETases	plate1	2023-11-08-litPETases_high_aFilm_70C_2h_rep2_4B.xlsx	4B-C7	0.5	3.5	0.7	2.5	0.71	aFilm	70	2	7.5	3.83	1	0.2	FALSE	1	0.65	122.67	0.05	1.79	260.84	0.13042	21.67	C1	LCC-ICCG RIP
litPETases	plate1	2023-11-08-litPETases_high_cryPOW_60C_2h_rep2_1B.xlsx	1B-C7	0.5	3.5	0.7	2.5	0.71	cryPow	60	2	7.5	2.74	0.72	0.16	FALSE	1	0.47	88.45	0.04	1.29	188.07	0.094035	15.62	C1	LCC-ICCG RIP
litPETases	plate1	2023-11-08-litPETases_high_aFilm_60C_2h_rep1_3A.xlsx	3A-C7	0.5	3.5	0.7	2.5	0.71	aFilm	60	2	7.5	2.21	0.57	0.11	FALSE	1	0.37	70.54	0.03	1.03	149.98	0.07499	12.46	C1	LCC-ICCG RIP
litPETases	plate1	2023-11-08-litPETases_high_aFilm_60C_2h_rep1_3A.xlsx	3A-C11	0.5	3.5	0.7	2.5	0.71	aFilm	60	2	9.5	2.17	0.56	0.12	FALSE	1	0.36	68.33	0.03	1	145.29	0.072645	12.07	C1	LCC-ICCG RIP
litPETases	plate1	2023-11-08-litPETases_high_aFilm_70C_2h_rep2_4B.xlsx	4B-C3	0.5	3.5	0.7	2.5	0.71	aFilm	70	2	5.5	2.06	0.54	0.12	FALSE	1	0.35	65.87	0.03	0.96	140.07	0.070035	11.64	C1	LCC-ICCG RIP
litPETases	plate1	2023-11-08-litPETases_high_aFilm_70C_2h_rep1_4A.xlsx	4A-C5	0.5	3.5	0.7	2.5	0.71	aFilm	70	2	6.5	1.8	0.47	0.09	FALSE	1	0.33	61.14	0.03	0.89	130.01	0.065005	10.8	C1	LCC-ICCG RIP
litPETases	plate1	2023-11-08-litPETases_high_aFilm_60C_2h_rep2_3B.xlsx	3B-C7	0.5	3.5	0.7	2.5	0.71	aFilm	60	2	7.5	1.79	0.47	0.09	FALSE	1	0.32	60.53	0.03	0.88	128.71	0.064355	10.69	C1	LCC-ICCG RIP
litPETases	plate1	2023-11-08-litPETases_high_aFilm_70C_2h_rep1_4A.xlsx	4A-C9	0.5	3.5	0.7	2.5	0.71	aFilm	70	2	8.5	1.77	0.46	0.1	FALSE	1	0.32	59.96	0.03	0.88	127.49	0.063745	10.59	C1	LCC-ICCG RIP
litPETases	plate1	2023-11-08-litPETases_high_cryPOW_60C_2h_rep1_1A.xlsx	1A-C9	0.5	3.5	0.7	2.5	0.71	cryPow	60	2	8.5	1.76	0.46	0.1	FALSE	1	0.32	59.72	0.03	0.87	126.98	0.06349	10.55	C1	LCC-ICCG RIP
litPETases	plate1	2023-11-08-litPETases_high_aFilm_60C_2h_rep2_3B.xlsx	3B-C11	0.5	3.5	0.7	2.5	0.71	aFilm	60	2	9.5	1.71	0.45	0.09	FALSE	1	0.31	58.06	0.03	0.85	123.45	0.061725	10.25	C1	LCC-ICCG RIP
litPETases	plate1	2023-11-08-litPETases_high_aFilm_70C_2h_rep2_4B.xlsx	4B-C9	0.5	3.5	0.7	2.5	0.71	aFilm	70	2	8.5	1.63	0.42	0.09	FALSE	1	0.29	55.25	0.02	0.81	117.48	0.05874	9.76	C1	LCC-ICCG RIP
litPETases	plate1	2023-11-08-litPETases_high_aFilm_70C_2h_rep2_4B.xlsx	4B-C5	0.5	3.5	0.7	2.5	0.71	aFilm	70	2	6.5	1.56	0.42	0.08	FALSE	1	0.28	52.88	0.02	0.77	112.43	0.056215	9.34	C1	LCC-ICCG RIP
litPETases	plate1	2023-11-08-litPETases_high_cryPOW_60C_2h_rep1_1A.xlsx	1A-C7	0.5	3.5	0.7	2.5	0.71	cryPow	60	2	7.5	1.34	0.34	0.09	FALSE	1	0.24	45.32	0.02	0.66	96.37	0.048185	8.01	C1	LCC-ICCG RIP
litPETases	plate1	2023-11-08-litPETases_high_cryPOW_70C_2h_rep2_2B.xlsx	2B-C7	0.5	3.5	0.7	2.5	0.71	cryPow	70	2	7.5	1.29	0.33	0.08	FALSE	1	0.23	43.56	0.02	0.64	92.63	0.046315	7.69	C1	LCC-ICCG RIP
litPETases	plate1	2023-11-08-litPETases_high_cryPOW_70C_2h_rep1_2A.xlsx	2A-C7	0.5	3.5	0.7	2.5	0.71	cryPow	70	2	7.5	1.21	0.32	0.07	FALSE	1	0.22	41.09	0.02	0.6	87.37	0.043685	7.26	C1	LCC-ICCG RIP
litPETases	plate1	2023-11-08-litPETases_high_aFilm_60C_2h_rep1_3A.xlsx	3A-C9	0.5	3.5	0.7	2.5	0.71	aFilm	60	2	8.5	1.18	0.31	0.06	FALSE	1	0.21	40.14	0.02	0.59	85.35	0.042675	7.09	C1	LCC-ICCG RIP
litPETases	plate1	2023-11-08-litPETases_high_aFilm_60C_2h_rep1_3A.xlsx	3A-C5	0.5	3.5	0.7	2.5	0.71	aFilm	60	2	6.5	0.98	0.26	0.04	FALSE	1	0.18	33.3	0.01	0.49	70.8	0.0354	5.88	C1	LCC-ICCG RIP
litPETases	plate1	2023-11-08-litPETases_high_aFilm_70C_2h_rep1_4A.xlsx	4A-C3	0.5	3.5	0.7	2.5	0.71	aFilm	70	2	5.5	0.97	0.26	0.05	FALSE	1	0.18	32.92	0.01	0.48	70.01	0.035005	5.82	C1	LCC-ICCG RIP
litPETases	plate1	2023-11-08-litPETases_high_cryPOW_60C_2h_rep1_1A.xlsx	1A-C5	0.5	3.5	0.7	2.5	0.71	cryPow	60	2	6.5	0.92	0.24	0.06	FALSE	1	0.17	31.16	0.01	0.45	66.26	0.03313	5.5	C1	LCC-ICCG RIP
litPETases	plate1	2023-11-08-litPETases_high_cryPOW_60C_2h_rep1_1A.xlsx	1A-C3	0.5	3.5	0.7	2.5	0.71	cryPow	60	2	5.5	0.79	0.21	0.05	FALSE	1	0.14	26.79	0.01	0.39	56.97	0.028485	4.73	C1	LCC-ICCG RIP
litPETases	plate1	2023-11-08-litPETases_high_cryPOW_70C_2h_rep2_2B.xlsx	2B-C5	0.5	3.5	0.7	2.5	0.71	cryPow	70	2	6.5	0.78	0.21	0.05	FALSE	1	0.14	26.32	0.01	0.38	55.96	0.02798	4.65	C1	LCC-ICCG RIP
litPETases	plate1	2023-11-08-litPETases_high_cryPOW_60C_2h_rep2_1B.xlsx	1B-C5	0.5	3.5	0.7	2.5	0.71	cryPow	60	2	6.5	0.77	0.2	0.04	FALSE	1	0.14	26.08	0.01	0.38	55.46	0.02773	4.61	C1	LCC-ICCG RIP
litPETases	plate1	2023-11-08-litPETases_high_cryPOW_70C_2h_rep2_2B.xlsx	2B-C11	0.5	3.5	0.7	2.5	0.71	cryPow	70	2	9.5	0.77	0.2	0.04	FALSE	1	0.14	26.08	0.01	0.38	55.46	0.02773	4.61	C1	LCC-ICCG RIP
litPETases	plate1	2023-11-08-litPETases_high_cryPOW_70C_2h_rep1_2A.xlsx	2A-C11	0.5	3.5	0.7	2.5	0.71	cryPow	70	2	9.5	0.66	0	0.04	FALSE	1	0.12	22.19	0.01	0.32	47.18	0.02359	3.92	C1	LCC-ICCG RIP
litPETases	plate1	2023-11-08-litPETases_high_cryPOW_70C_2h_rep1_2A.xlsx	2A-C5	0.5	3.5	0.7	2.5	0.71	cryPow	70	2	6.5	0.65	0	0.04	FALSE	1	0.12	21.95	0.01	0.32	46.67	0.023335	3.88	C1	LCC-ICCG RIP
litPETases	plate1	2023-11-08-litPETases_high_aFilm_60C_2h_rep2_3B.xlsx	3B-C9	0.5	3.5	0.7	2.5	0.71	aFilm	60	2	8.5	0.62	0	0.04	FALSE	1	0.11	21.14	0.01	0.31	44.94	0.02247	3.73	C1	LCC-ICCG RIP
litPETases	plate1	2023-11-08-litPETases_high_cryPOW_70C_2h_rep1_2A.xlsx	2A-C9	0.5	3.5	0.7	2.5	0.71	cryPow	70	2	8.5	0.6	0	0.04	FALSE	1	0.11	20.43	0.01	0.3	43.43	0.021715	3.61	C1	LCC-ICCG RIP
litPETases	plate1	2023-11-08-litPETases_high_aFilm_60C_2h_rep2_3B.xlsx	3B-C5	0.5	3.5	0.7	2.5	0.71	aFilm	60	2	6.5	0.55	0	0.03	FALSE	1	0.1	18.53	0.01	0.27	39.4	0.0197	3.27	C1	LCC-ICCG RIP
litPETases	plate1	2023-11-08-litPETases_high_cryPOW_70C_2h_rep2_2B.xlsx	2B-C9	0.5	3.5	0.7	2.5	0.71	cryPow	70	2	8.5	0.54	0	0.04	FALSE	1	0.1	18.29	0.01	0.27	38.89	0.019445	3.23	C1	LCC-ICCG RIP
litPETases	plate1	2023-11-08-litPETases_high_cryPOW_70C_2h_rep2_2B.xlsx	2B-C3	0.5	3.5	0.7	2.5	0.71	cryPow	70	2	5.5	0.53	0	0.03	FALSE	1	0.1	18.05	0.01	0.26	38.39	0.019195	3.19	C1	LCC-ICCG RIP
litPETases	plate1	2023-11-08-litPETases_high_cryPOW_60C_2h_rep2_1B.xlsx	1B-C3	0.5	3.5	0.7	2.5	0.71	cryPow	60	2	5.5	0.51	0	0.03	FALSE	1	0.09	17.34	0.01	0.25	36.88	0.01844	3.06	C1	LCC-ICCG RIP
litPETases	plate1	2023-11-08-litPETases_high_cryPOW_60C_2h_rep2_1B.xlsx	1B-C9	0.5	3.5	0.7	2.5	0.71	cryPow	60	2	8.5	0.49	0	0.04	FALSE	1	0.09	16.53	0.01	0.24	35.15	0.017575	2.92	C1	LCC-ICCG RIP
litPETases	plate1	2023-11-08-litPETases_high_cryPOW_60C_2h_rep1_1A.xlsx	1A-C11	0.5	3.5	0.7	2.5	0.71	cryPow	60	2	9.5	0.48	0	0.03	FALSE	1	0.09	16.16	0.01	0.24	34.36	0.01718	2.85	C1	LCC-ICCG RIP
litPETases	plate1	2023-11-08-litPETases_high_aFilm_60C_2h_rep1_3A.xlsx	3A-C3	0.5	3.5	0.7	2.5	0.71	aFilm	60	2	5.5	0.47	0	0.02	FALSE	1	0.08	15.92	0.01	0.23	33.85	0.016925	2.81	C1	LCC-ICCG RIP
litPETases	plate1	2023-11-08-litPETases_high_cryPOW_70C_2h_rep1_2A.xlsx	2A-C3	0.5	3.5	0.7	2.5	0.71	cryPow	70	2	5.5	0.39	0	0.02	FALSE	1	0.07	13.21	0.01	0.19	28.09	0.014045	2.33	C1	LCC-ICCG RIP
litPETases	plate1	2023-11-08-litPETases_high_cryPOW_60C_2h_rep2_1B.xlsx	1B-C1	0.5	3.5	0.7	2.5	0.71	cryPow	60	2	4.5	0.36	0	0.03	FALSE	1	0.06	12.16	0.01	0.18	25.86	0.01293	2.15	C1	LCC-ICCG RIP
litPETases	plate1	2023-11-08-litPETases_high_aFilm_60C_2h_rep2_3B.xlsx	3B-C3	0.5	3.5	0.7	2.5	0.71	aFilm	60	2	5.5	0.34	0	0	FALSE	1	0.06	11.69	0.01	0.17	24.85	0.012425	2.06	C1	LCC-ICCG RIP
litPETases	plate1	2023-11-08-litPETases_high_cryPOW_60C_2h_rep2_1B.xlsx	1B-C11	0.5	3.5	0.7	2.5	0.71	cryPow	60	2	9.5	0.32	0	0.02	FALSE	1	0.06	10.74	0	0.16	22.83	0.011415	1.9	C1	LCC-ICCG RIP
litPETases	plate1	2023-11-08-litPETases_high_cryPOW_60C_2h_rep1_1A.xlsx	1A-C1	0.5	3.5	0.7	2.5	0.71	cryPow	60	2	4.5	0.25	0	0.02	FALSE	1	0.05	8.5	0	0.12	18.08	0.00904	1.5	C1	LCC-ICCG RIP
litPETases	plate1	2023-11-08-litPETases_high_cryPOW_70C_2h_rep1_2A.xlsx	2A-C1	0.5	3.5	0.7	2.5	0.71	cryPow	70	2	4.5	0	0	0	FALSE	1	0	0	0	0	0	0	0	C1	LCC-ICCG RIP
litPETases	plate1	2023-11-08-litPETases_high_cryPOW_70C_2h_rep2_2B.xlsx	2B-C1	0.5	3.5	0.7	2.5	0.71	cryPow	70	2	4.5	0	0	0	FALSE	1	0	0	0	0	0	0	0	C1	LCC-ICCG RIP
litPETases	plate1	2023-11-08-litPETases_high_aFilm_60C_2h_rep1_3A.xlsx	3A-C1	0.5	3.5	0.7	2.5	0.71	aFilm	60	2	4.5	0	0	0	FALSE	1	0	0	0	0	0	0	0	C1	LCC-ICCG RIP
litPETases	plate1	2023-11-08-litPETases_high_aFilm_60C_2h_rep2_3B.xlsx	3B-C1	0.5	3.5	0.7	2.5	0.71	aFilm	60	2	4.5	0	0	0	FALSE	1	0	0	0	0	0	0	0	C1	LCC-ICCG RIP
litPETases	plate1	2023-11-08-litPETases_high_aFilm_70C_2h_rep1_4A.xlsx	4A-C1	0.5	3.5	0.7	2.5	0.71	aFilm	70	2	4.5	0	0	0	FALSE	1	0	0	0	0	0	0	0	C1	LCC-ICCG RIP
litPETases	plate1	2023-11-08-litPETases_high_aFilm_70C_2h_rep2_4B.xlsx	4B-C1	0.5	3.5	0.7	2.5	0.71	aFilm	70	2	4.5	0	0	0	FALSE	1	0	0	0	0	0	0	0	C1	LCC-ICCG RIP
litPETases	plate1	2023-11-08-litPETases_high_aFilm_70C_2h_rep2_4B.xlsx	4B-D11	0.5	3.5	0.7	2.5	0.71	aFilm	70	2	9.5	7.54	1.98	0.38	FALSE	1	1.29	243.26	0.11	3.55	517.25	0.258625	42.97	D1	LCC-ICCG_DAQI
litPETases	plate1	2023-11-08-litPETases_high_aFilm_70C_2h_rep1_4A.xlsx	4A-D11	0.5	3.5	0.7	2.5	0.71	aFilm	70	2	9.5	6.5	1.71	0.32	FALSE	1	1.12	210.26	0.09	3.07	447.08	0.22354	37.14	D1	LCC-ICCG_DAQI
litPETases	plate1	2023-11-08-litPETases_high_aFilm_70C_2h_rep1_4A.xlsx	4A-D7	0.5	3.5	0.7	2.5	0.71	aFilm	70	2	7.5	6.04	1.6	0.3	FALSE	1	1.05	196.64	0.09	2.87	418.13	0.209065	34.73	D1	LCC-ICCG_DAQI
litPETases	plate1	2023-11-08-litPETases_high_aFilm_70C_2h_rep2_4B.xlsx	4B-D7	0.5	3.5	0.7	2.5	0.71	aFilm	70	2	7.5	4.9	1.3	0.24	FALSE	1	0.85	159.47	0.07	2.33	339.09	0.169545	28.17	D1	LCC-ICCG_DAQI
litPETases	plate1	2023-11-08-litPETases_high_aFilm_60C_2h_rep1_3A.xlsx	3A-D11	0.5	3.5	0.7	2.5	0.71	aFilm	60	2	9.5	3.3	0.85	0.19	FALSE	1	0.56	104.76	0.05	1.53	222.76	0.11138	18.5	D1	LCC-ICCG_DAQI
litPETases	plate1	2023-11-08-litPETases_high_cryPOW_60C_2h_rep2_1B.xlsx	1B-D7	0.5	3.5	0.7	2.5	0.71	cryPow	60	2	7.5	3.14	0.83	0.18	FALSE	1	0.54	101.69	0.04	1.48	216.24	0.10812	17.96	D1	LCC-ICCG_DAQI
litPETases	plate1	2023-11-08-litPETases_high_cryPOW_60C_2h_rep1_1A.xlsx	1A-D7	0.5	3.5	0.7	2.5	0.71	cryPow	60	2	7.5	2.61	0.68	0.16	FALSE	1	0.45	83.78	0.04	1.22	178.15	0.089075	14.8	D1	LCC-ICCG_DAQI
litPETases	plate1	2023-11-08-litPETases_high_aFilm_70C_2h_rep1_4A.xlsx	4A-D5	0.5	3.5	0.7	2.5	0.71	aFilm	70	2	6.5	2.5	0.65	0.14	FALSE	1	0.43	79.98	0.04	1.17	170.07	0.085035	14.13	D1	LCC-ICCG_DAQI
litPETases	plate1	2023-11-08-litPETases_high_aFilm_70C_2h_rep2_4B.xlsx	4B-D5	0.5	3.5	0.7	2.5	0.71	aFilm	70	2	6.5	2.39	0.62	0.14	FALSE	1	0.4	76.06	0.03	1.11	161.72	0.08086	13.43	D1	LCC-ICCG_DAQI
litPETases	plate1	2023-11-08-litPETases_high_aFilm_60C_2h_rep1_3A.xlsx	3A-D7	0.5	3.5	0.7	2.5	0.71	aFilm	60	2	7.5	2.21	0.58	0.1	FALSE	1	0.38	70.9	0.03	1.03	150.77	0.075385	12.52	D1	LCC-ICCG_DAQI
litPETases	plate1	2023-11-08-litPETases_high_aFilm_60C_2h_rep2_3B.xlsx	3B-D11	0.5	3.5	0.7	2.5	0.71	aFilm	60	2	9.5	2.01	0.53	0.1	FALSE	1	0.35	65.02	0.03	0.95	138.25	0.069125	11.48	D1	LCC-ICCG_DAQI
litPETases	plate1	2023-11-08-litPETases_high_aFilm_70C_2h_rep2_4B.xlsx	4B-D9	0.5	3.5	0.7	2.5	0.71	aFilm	70	2	8.5	1.79	0.47	0.09	FALSE	1	0.32	60.53	0.03	0.88	128.71	0.064355	10.69	D1	LCC-ICCG_DAQI
litPETases	plate1	2023-11-08-litPETases_high_cryPOW_70C_2h_rep2_2B.xlsx	2B-D7	0.5	3.5	0.7	2.5	0.71	cryPow	70	2	7.5	1.73	0.45	0.1	FALSE	1	0.31	58.67	0.03	0.86	124.75	0.062375	10.36	D1	LCC-ICCG_DAQI
litPETases	plate1	2023-11-08-litPETases_high_cryPOW_60C_2h_rep1_1A.xlsx	1A-D5	0.5	3.5	0.7	2.5	0.71	cryPow	60	2	6.5	1.68	0.44	0.11	FALSE	1	0.3	56.77	0.03	0.83	120.72	0.06036	10.03	D1	LCC-ICCG_DAQI
litPETases	plate1	2023-11-08-litPETases_high_cryPOW_70C_2h_rep1_2A.xlsx	2A-D7	0.5	3.5	0.7	2.5	0.71	cryPow	70	2	7.5	1.63	0.43	0.1	FALSE	1	0.29	55.35	0.02	0.81	117.69	0.058845	9.78	D1	LCC-ICCG_DAQI
litPETases	plate1	2023-11-08-litPETases_high_aFilm_60C_2h_rep1_3A.xlsx	3A-D9	0.5	3.5	0.7	2.5	0.71	aFilm	60	2	8.5	1.53	0.4	0.08	FALSE	1	0.28	51.83	0.02	0.76	110.2	0.0551	9.15	D1	LCC-ICCG_DAQI
litPETases	plate1	2023-11-08-litPETases_high_aFilm_70C_2h_rep1_4A.xlsx	4A-D9	0.5	3.5	0.7	2.5	0.71	aFilm	70	2	8.5	1.5	0.4	0.07	FALSE	1	0.27	50.98	0.02	0.74	108.4	0.0542	9	D1	LCC-ICCG_DAQI
litPETases	plate1	2023-11-08-litPETases_high_cryPOW_70C_2h_rep1_2A.xlsx	2A-D11	0.5	3.5	0.7	2.5	0.71	cryPow	70	2	9.5	1.41	0.37	0.08	FALSE	1	0.25	47.69	0.02	0.7	101.41	0.050705	8.42	D1	LCC-ICCG_DAQI
litPETases	plate1	2023-11-08-litPETases_high_aFilm_70C_2h_rep2_4B.xlsx	4B-D3	0.5	3.5	0.7	2.5	0.71	aFilm	70	2	5.5	1.41	0.37	0.08	FALSE	1	0.25	47.69	0.02	0.7	101.41	0.050705	8.42	D1	LCC-ICCG_DAQI
litPETases	plate1	2023-11-08-litPETases_high_cryPOW_60C_2h_rep1_1A.xlsx	1A-D3	0.5	3.5	0.7	2.5	0.71	cryPow	60	2	5.5	1.4	0.37	0.09	FALSE	1	0.25	47.46	0.02	0.69	100.91	0.050455	8.38	D1	LCC-ICCG_DAQI
litPETases	plate1	2023-11-08-litPETases_high_aFilm_60C_2h_rep2_3B.xlsx	3B-D9	0.5	3.5	0.7	2.5	0.71	aFilm	60	2	8.5	1.39	0.37	0.07	FALSE	1	0.25	46.98	0.02	0.69	99.9	0.04995	8.3	D1	LCC-ICCG_DAQI
litPETases	plate1	2023-11-08-litPETases_high_aFilm_60C_2h_rep1_3A.xlsx	3A-D5	0.5	3.5	0.7	2.5	0.71	aFilm	60	2	6.5	1.37	0.36	0.07	FALSE	1	0.25	46.51	0.02	0.68	98.89	0.049445	8.21	D1	LCC-ICCG_DAQI
litPETases	plate1	2023-11-08-litPETases_high_aFilm_60C_2h_rep2_3B.xlsx	3B-D7	0.5	3.5	0.7	2.5	0.71	aFilm	60	2	7.5	1.28	0.34	0.07	FALSE	1	0.23	43.43	0.02	0.63	92.34	0.04617	7.67	D1	LCC-ICCG_DAQI
litPETases	plate1	2023-11-08-litPETases_high_cryPOW_70C_2h_rep2_2B.xlsx	2B-D11	0.5	3.5	0.7	2.5	0.71	cryPow	70	2	9.5	1.16	0.3	0.07	FALSE	1	0.21	39.29	0.02	0.57	83.55	0.041775	6.94	D1	LCC-ICCG_DAQI
litPETases	plate1	2023-11-08-litPETases_high_cryPOW_60C_2h_rep1_1A.xlsx	1A-D9	0.5	3.5	0.7	2.5	0.71	cryPow	60	2	8.5	1.12	0.29	0.07	FALSE	1	0.2	37.87	0.02	0.55	80.53	0.040265	6.69	D1	LCC-ICCG_DAQI
litPETases	plate1	2023-11-08-litPETases_high_aFilm_60C_2h_rep2_3B.xlsx	3B-D5	0.5	3.5	0.7	2.5	0.71	aFilm	60	2	6.5	1	0.27	0.05	FALSE	1	0.18	33.97	0.02	0.5	72.24	0.03612	6	D1	LCC-ICCG_DAQI
litPETases	plate1	2023-11-08-litPETases_high_cryPOW_60C_2h_rep2_1B.xlsx	1B-D9	0.5	3.5	0.7	2.5	0.71	cryPow	60	2	8.5	0.95	0.25	0.06	FALSE	1	0.17	32.21	0.01	0.47	68.5	0.03425	5.69	D1	LCC-ICCG_DAQI
litPETases	plate1	2023-11-08-litPETases_high_cryPOW_70C_2h_rep1_2A.xlsx	2A-D9	0.5	3.5	0.7	2.5	0.71	cryPow	70	2	8.5	0.9	0.24	0.06	FALSE	1	0.16	30.55	0.01	0.45	64.97	0.032485	5.4	D1	LCC-ICCG_DAQI
litPETases	plate1	2023-11-08-litPETases_high_cryPOW_70C_2h_rep1_2A.xlsx	2A-D5	0.5	3.5	0.7	2.5	0.71	cryPow	70	2	6.5	0.89	0.23	0.05	FALSE	1	0.16	30.11	0.01	0.44	64.03	0.032015	5.32	D1	LCC-ICCG_DAQI
litPETases	plate1	2023-11-08-litPETases_high_cryPOW_70C_2h_rep2_2B.xlsx	2B-D9	0.5	3.5	0.7	2.5	0.71	cryPow	70	2	8.5	0.89	0.23	0.06	FALSE	1	0.16	30.11	0.01	0.44	64.03	0.032015	5.32	D1	LCC-ICCG_DAQI
litPETases	plate1	2023-11-08-litPETases_high_cryPOW_60C_2h_rep2_1B.xlsx	1B-D5	0.5	3.5	0.7	2.5	0.71	cryPow	60	2	6.5	0.82	0.22	0.05	FALSE	1	0.15	27.61	0.01	0.4	58.7	0.02935	4.88	D1	LCC-ICCG_DAQI
litPETases	plate1	2023-11-08-litPETases_high_aFilm_70C_2h_rep1_4A.xlsx	4A-D3	0.5	3.5	0.7	2.5	0.71	aFilm	70	2	5.5	0.78	0.21	0.04	FALSE	1	0.14	26.42	0.01	0.39	56.18	0.02809	4.67	D1	LCC-ICCG_DAQI
litPETases	plate1	2023-11-08-litPETases_high_cryPOW_60C_2h_rep2_1B.xlsx	1B-D3	0.5	3.5	0.7	2.5	0.71	cryPow	60	2	5.5	0.75	0.2	0.04	FALSE	1	0.13	25.27	0.01	0.37	53.73	0.026865	4.46	D1	LCC-ICCG_DAQI
litPETases	plate1	2023-11-08-litPETases_high_cryPOW_60C_2h_rep1_1A.xlsx	1A-D11	0.5	3.5	0.7	2.5	0.71	cryPow	60	2	9.5	0.72	0.18	0.04	FALSE	1	0.13	24.42	0.01	0.36	51.93	0.025965	4.31	D1	LCC-ICCG_DAQI
litPETases	plate1	2023-11-08-litPETases_high_cryPOW_70C_2h_rep2_2B.xlsx	2B-D5	0.5	3.5	0.7	2.5	0.71	cryPow	70	2	6.5	0.7	0.18	0.04	FALSE	1	0.13	23.71	0.01	0.35	50.42	0.02521	4.19	D1	LCC-ICCG_DAQI
litPETases	plate1	2023-11-08-litPETases_high_cryPOW_60C_2h_rep2_1B.xlsx	1B-D11	0.5	3.5	0.7	2.5	0.71	cryPow	60	2	9.5	0.64	0	0.04	FALSE	1	0.11	21.61	0.01	0.32	45.95	0.022975	3.82	D1	LCC-ICCG_DAQI
litPETases	plate1	2023-11-08-litPETases_high_aFilm_60C_2h_rep1_3A.xlsx	3A-D3	0.5	3.5	0.7	2.5	0.71	aFilm	60	2	5.5	0.58	0	0.03	FALSE	1	0.1	19.71	0.01	0.29	41.92	0.02096	3.48	D1	LCC-ICCG_DAQI
litPETases	plate1	2023-11-08-litPETases_high_aFilm_60C_2h_rep2_3B.xlsx	3B-D3	0.5	3.5	0.7	2.5	0.71	aFilm	60	2	5.5	0.57	0	0.03	FALSE	1	0.1	19.48	0.01	0.28	41.42	0.02071	3.44	D1	LCC-ICCG_DAQI
litPETases	plate1	2023-11-08-litPETases_high_cryPOW_70C_2h_rep2_2B.xlsx	2B-D3	0.5	3.5	0.7	2.5	0.71	cryPow	70	2	5.5	0.51	0	0.03	FALSE	1	0.09	17.34	0.01	0.25	36.88	0.01844	3.06	D1	LCC-ICCG_DAQI
litPETases	plate1	2023-11-08-litPETases_high_cryPOW_70C_2h_rep1_2A.xlsx	2A-D3	0.5	3.5	0.7	2.5	0.71	cryPow	70	2	5.5	0.41	0	0.02	FALSE	1	0.07	13.82	0.01	0.2	29.39	0.014695	2.44	D1	LCC-ICCG_DAQI
litPETases	plate1	2023-11-08-litPETases_high_cryPOW_60C_2h_rep1_1A.xlsx	1A-D1	0.5	3.5	0.7	2.5	0.71	cryPow	60	2	4.5	0	0	0	FALSE	1	0	0	0	0	0	0	0	D1	LCC-ICCG_DAQI
litPETases	plate1	2023-11-08-litPETases_high_cryPOW_60C_2h_rep2_1B.xlsx	1B-D1	0.5	3.5	0.7	2.5	0.71	cryPow	60	2	4.5	0	0	0	FALSE	1	0	0	0	0	0	0	0	D1	LCC-ICCG_DAQI
litPETases	plate1	2023-11-08-litPETases_high_cryPOW_70C_2h_rep1_2A.xlsx	2A-D1	0.5	3.5	0.7	2.5	0.71	cryPow	70	2	4.5	0	0	0	FALSE	1	0	0	0	0	0	0	0	D1	LCC-ICCG_DAQI
litPETases	plate1	2023-11-08-litPETases_high_cryPOW_70C_2h_rep2_2B.xlsx	2B-D1	0.5	3.5	0.7	2.5	0.71	cryPow	70	2	4.5	0	0	0	FALSE	1	0	0	0	0	0	0	0	D1	LCC-ICCG_DAQI
litPETases	plate1	2023-11-08-litPETases_high_aFilm_60C_2h_rep1_3A.xlsx	3A-D1	0.5	3.5	0.7	2.5	0.71	aFilm	60	2	4.5	0	0	0	FALSE	1	0	0	0	0	0	0	0	D1	LCC-ICCG_DAQI
litPETases	plate1	2023-11-08-litPETases_high_aFilm_60C_2h_rep2_3B.xlsx	3B-D1	0.5	3.5	0.7	2.5	0.71	aFilm	60	2	4.5	0	0	0	FALSE	1	0	0	0	0	0	0	0	D1	LCC-ICCG_DAQI
litPETases	plate1	2023-11-08-litPETases_high_aFilm_70C_2h_rep1_4A.xlsx	4A-D1	0.5	3.5	0.7	2.5	0.71	aFilm	70	2	4.5	0	0	0	FALSE	1	0	0	0	0	0	0	0	D1	LCC-ICCG_DAQI
litPETases	plate1	2023-11-08-litPETases_high_aFilm_70C_2h_rep2_4B.xlsx	4B-D1	0.5	3.5	0.7	2.5	0.71	aFilm	70	2	4.5	0	0	0	FALSE	1	0	0	0	0	0	0	0	D1	LCC-ICCG_DAQI
litPETases	plate1	2023-11-08-litPETases_high_aFilm_70C_2h_rep1_4A.xlsx	4A-E7	0.5	3.5	0.7	2.5	0.71	aFilm	70	2	7.5	4.52	1.19	0.23	FALSE	1	0.77	145.73	0.06	2.13	309.88	0.15494	25.74	E1	LCCICCG_I6M
litPETases	plate1	2023-11-08-litPETases_high_aFilm_70C_2h_rep2_4B.xlsx	4B-E7	0.5	3.5	0.7	2.5	0.71	aFilm	70	2	7.5	4.18	1.09	0.22	FALSE	1	0.71	134.2	0.06	1.96	285.36	0.14268	23.7	E1	LCCICCG_I6M
litPETases	plate1	2023-11-08-litPETases_high_aFilm_70C_2h_rep2_4B.xlsx	4B-E11	0.5	3.5	0.7	2.5	0.71	aFilm	70	2	9.5	3.27	0.85	0.16	FALSE	1	0.55	104.27	0.05	1.52	221.72	0.11086	18.42	E1	LCCICCG_I6M
litPETases	plate1	2023-11-08-litPETases_high_aFilm_60C_2h_rep1_3A.xlsx	3A-E7	0.5	3.5	0.7	2.5	0.71	aFilm	60	2	7.5	2.28	0.6	0.1	FALSE	1	0.39	73.97	0.03	1.08	157.29	0.078645	13.07	E1	LCCICCG_I6M
litPETases	plate1	2023-11-08-litPETases_high_aFilm_70C_2h_rep2_4B.xlsx	4B-E5	0.5	3.5	0.7	2.5	0.71	aFilm	70	2	6.5	1.98	0.52	0.11	FALSE	1	0.36	67.04	0.03	0.98	142.54	0.07127	11.84	E1	LCCICCG_I6M
litPETases	plate1	2023-11-08-litPETases_high_aFilm_60C_2h_rep2_3B.xlsx	3B-E7	0.5	3.5	0.7	2.5	0.71	aFilm	60	2	7.5	1.83	0.48	0.09	FALSE	1	0.33	61.95	0.03	0.9	131.74	0.06587	10.94	E1	LCCICCG_I6M
litPETases	plate1	2023-11-08-litPETases_high_cryPOW_60C_2h_rep2_1B.xlsx	1B-E5	0.5	3.5	0.7	2.5	0.71	cryPow	60	2	6.5	1.69	0.45	0.09	FALSE	1	0.3	57.35	0.03	0.84	121.94	0.06097	10.13	E1	LCCICCG_I6M
litPETases	plate1	2023-11-08-litPETases_high_aFilm_60C_2h_rep2_3B.xlsx	3B-E11	0.5	3.5	0.7	2.5	0.71	aFilm	60	2	9.5	1.68	0.44	0.09	FALSE	1	0.3	56.87	0.03	0.83	120.93	0.060465	10.05	E1	LCCICCG_I6M
litPETases	plate1	2023-11-08-litPETases_high_aFilm_70C_2h_rep1_4A.xlsx	4A-E11	0.5	3.5	0.7	2.5	0.71	aFilm	70	2	9.5	1.64	0.43	0.08	FALSE	1	0.29	55.48	0.02	0.81	117.98	0.05899	9.8	E1	LCCICCG_I6M
litPETases	plate1	2023-11-08-litPETases_high_aFilm_60C_2h_rep1_3A.xlsx	3A-E11	0.5	3.5	0.7	2.5	0.71	aFilm	60	2	9.5	1.57	0.4	0.09	FALSE	1	0.28	53.11	0.02	0.78	112.94	0.05647	9.38	E1	LCCICCG_I6M
litPETases	plate1	2023-11-08-litPETases_high_cryPOW_60C_2h_rep1_1A.xlsx	1A-E9	0.5	3.5	0.7	2.5	0.71	cryPow	60	2	8.5	1.39	0.37	0.08	FALSE	1	0.25	47.08	0.02	0.69	100.12	0.05006	8.32	E1	LCCICCG_I6M
litPETases	plate1	2023-11-08-litPETases_high_cryPOW_60C_2h_rep1_1A.xlsx	1A-E7	0.5	3.5	0.7	2.5	0.71	cryPow	60	2	7.5	1.23	0.32	0.08	FALSE	1	0.22	41.66	0.02	0.61	88.59	0.044295	7.36	E1	LCCICCG_I6M
litPETases	plate1	2023-11-08-litPETases_high_aFilm_70C_2h_rep1_4A.xlsx	4A-E5	0.5	3.5	0.7	2.5	0.71	aFilm	70	2	6.5	1.19	0.32	0.06	FALSE	1	0.21	40.24	0.02	0.59	85.57	0.042785	7.11	E1	LCCICCG_I6M
litPETases	plate1	2023-11-08-litPETases_high_aFilm_60C_2h_rep1_3A.xlsx	3A-E9	0.5	3.5	0.7	2.5	0.71	aFilm	60	2	8.5	1.14	0.3	0.06	FALSE	1	0.2	38.48	0.02	0.56	81.82	0.04091	6.8	E1	LCCICCG_I6M
litPETases	plate1	2023-11-08-litPETases_high_aFilm_60C_2h_rep1_3A.xlsx	3A-E5	0.5	3.5	0.7	2.5	0.71	aFilm	60	2	6.5	1.08	0.28	0.05	FALSE	1	0.19	36.48	0.02	0.53	77.57	0.038785	6.44	E1	LCCICCG_I6M
litPETases	plate1	2023-11-08-litPETases_high_aFilm_60C_2h_rep2_3B.xlsx	3B-E5	0.5	3.5	0.7	2.5	0.71	aFilm	60	2	6.5	1.02	0.27	0.05	FALSE	1	0.18	34.69	0.02	0.51	73.76	0.03688	6.13	E1	LCCICCG_I6M
litPETases	plate1	2023-11-08-litPETases_high_cryPOW_70C_2h_rep2_2B.xlsx	2B-E7	0.5	3.5	0.7	2.5	0.71	cryPow	70	2	7.5	1	0.26	0.06	FALSE	1	0.18	33.97	0.02	0.5	72.24	0.03612	6	E1	LCCICCG_I6M
litPETases	plate1	2023-11-08-litPETases_high_cryPOW_60C_2h_rep1_1A.xlsx	1A-E3	0.5	3.5	0.7	2.5	0.71	cryPow	60	2	5.5	1	0.27	0.06	FALSE	1	0.18	33.97	0.02	0.5	72.24	0.03612	6	E1	LCCICCG_I6M
litPETases	plate1	2023-11-08-litPETases_high_cryPOW_60C_2h_rep1_1A.xlsx	1A-E5	0.5	3.5	0.7	2.5	0.71	cryPow	60	2	6.5	0.85	0.22	0.05	FALSE	1	0.15	28.69	0.01	0.42	61.01	0.030505	5.07	E1	LCCICCG_I6M
litPETases	plate1	2023-11-08-litPETases_high_cryPOW_70C_2h_rep1_2A.xlsx	2A-E7	0.5	3.5	0.7	2.5	0.71	cryPow	70	2	7.5	0.83	0.22	0.05	FALSE	1	0.15	27.98	0.01	0.41	59.49	0.029745	4.94	E1	LCCICCG_I6M
litPETases	plate1	2023-11-08-litPETases_high_cryPOW_70C_2h_rep1_2A.xlsx	2A-E5	0.5	3.5	0.7	2.5	0.71	cryPow	70	2	6.5	0.82	0.22	0.04	FALSE	1	0.15	27.84	0.01	0.41	59.21	0.029605	4.92	E1	LCCICCG_I6M
litPETases	plate1	2023-11-08-litPETases_high_cryPOW_70C_2h_rep1_2A.xlsx	2A-E11	0.5	3.5	0.7	2.5	0.71	cryPow	70	2	9.5	0.79	0.21	0.04	FALSE	1	0.14	26.79	0.01	0.39	56.97	0.028485	4.73	E1	LCCICCG_I6M
litPETases	plate1	2023-11-08-litPETases_high_cryPOW_70C_2h_rep2_2B.xlsx	2B-E5	0.5	3.5	0.7	2.5	0.71	cryPow	70	2	6.5	0.78	0.21	0.05	FALSE	1	0.14	26.56	0.01	0.39	56.47	0.028235	4.69	E1	LCCICCG_I6M
litPETases	plate1	2023-11-08-litPETases_high_aFilm_70C_2h_rep1_4A.xlsx	4A-E3	0.5	3.5	0.7	2.5	0.71	aFilm	70	2	5.5	0.76	0.21	0.04	FALSE	1	0.14	25.85	0.01	0.38	54.96	0.02748	4.56	E1	LCCICCG_I6M
litPETases	plate1	2023-11-08-litPETases_high_aFilm_70C_2h_rep1_4A.xlsx	4A-E9	0.5	3.5	0.7	2.5	0.71	aFilm	70	2	8.5	0.76	0.21	0.04	FALSE	1	0.14	25.74	0.01	0.38	54.74	0.02737	4.55	E1	LCCICCG_I6M
litPETases	plate1	2023-11-08-litPETases_high_aFilm_60C_2h_rep2_3B.xlsx	3B-E9	0.5	3.5	0.7	2.5	0.71	aFilm	60	2	8.5	0.73	0.2	0.04	FALSE	1	0.13	24.66	0.01	0.36	52.44	0.02622	4.36	E1	LCCICCG_I6M
litPETases	plate1	2023-11-08-litPETases_high_cryPOW_60C_2h_rep2_1B.xlsx	1B-E3	0.5	3.5	0.7	2.5	0.71	cryPow	60	2	5.5	0.72	0.19	0.04	FALSE	1	0.13	24.42	0.01	0.36	51.93	0.025965	4.31	E1	LCCICCG_I6M
litPETases	plate1	2023-11-08-litPETases_high_cryPOW_60C_2h_rep2_1B.xlsx	1B-E7	0.5	3.5	0.7	2.5	0.71	cryPow	60	2	7.5	0.71	0.18	0.04	FALSE	1	0.13	24.08	0.01	0.35	51.21	0.025605	4.25	E1	LCCICCG_I6M
litPETases	plate1	2023-11-08-litPETases_high_cryPOW_60C_2h_rep2_1B.xlsx	1B-E11	0.5	3.5	0.7	2.5	0.71	cryPow	60	2	9.5	0.67	0.18	0.04	FALSE	1	0.12	22.76	0.01	0.33	48.4	0.0242	4.02	E1	LCCICCG_I6M
litPETases	plate1	2023-11-08-litPETases_high_aFilm_60C_2h_rep2_3B.xlsx	3B-E3	0.5	3.5	0.7	2.5	0.71	aFilm	60	2	5.5	0.64	0	0.03	FALSE	1	0.11	21.61	0.01	0.32	45.95	0.022975	3.82	E1	LCCICCG_I6M
litPETases	plate1	2023-11-08-litPETases_high_cryPOW_70C_2h_rep2_2B.xlsx	2B-E9	0.5	3.5	0.7	2.5	0.71	cryPow	70	2	8.5	0.6	0	0.04	FALSE	1	0.11	20.19	0.01	0.29	42.93	0.021465	3.57	E1	LCCICCG_I6M
litPETases	plate1	2023-11-08-litPETases_high_aFilm_70C_2h_rep2_4B.xlsx	4B-E3	0.5	3.5	0.7	2.5	0.71	aFilm	70	2	5.5	0.58	0	0.03	FALSE	1	0.1	19.71	0.01	0.29	41.92	0.02096	3.48	E1	LCCICCG_I6M
litPETases	plate1	2023-11-08-litPETases_high_cryPOW_70C_2h_rep2_2B.xlsx	2B-E11	0.5	3.5	0.7	2.5	0.71	cryPow	70	2	9.5	0.54	0	0.03	FALSE	1	0.1	18.19	0.01	0.27	38.68	0.01934	3.21	E1	LCCICCG_I6M
litPETases	plate1	2023-11-08-litPETases_high_cryPOW_70C_2h_rep1_2A.xlsx	2A-E9	0.5	3.5	0.7	2.5	0.71	cryPow	70	2	8.5	0.53	0	0.03	FALSE	1	0.1	18.05	0.01	0.26	38.39	0.019195	3.19	E1	LCCICCG_I6M
litPETases	plate1	2023-11-08-litPETases_high_cryPOW_70C_2h_rep2_2B.xlsx	2B-E3	0.5	3.5	0.7	2.5	0.71	cryPow	70	2	5.5	0.52	0	0.03	FALSE	1	0.09	17.48	0.01	0.26	37.17	0.018585	3.09	E1	LCCICCG_I6M
litPETases	plate1	2023-11-08-litPETases_high_aFilm_60C_2h_rep1_3A.xlsx	3A-E3	0.5	3.5	0.7	2.5	0.71	aFilm	60	2	5.5	0.46	0	0.02	FALSE	1	0.08	15.58	0.01	0.23	33.13	0.016565	2.75	E1	LCCICCG_I6M
litPETases	plate1	2023-11-08-litPETases_high_aFilm_70C_2h_rep2_4B.xlsx	4B-E9	0.5	3.5	0.7	2.5	0.71	aFilm	70	2	8.5	0.4	0	0.02	FALSE	1	0.07	13.68	0.01	0.2	29.1	0.01455	2.42	E1	LCCICCG_I6M
litPETases	plate1	2023-11-08-litPETases_high_cryPOW_70C_2h_rep1_2A.xlsx	2A-E3	0.5	3.5	0.7	2.5	0.71	cryPow	70	2	5.5	0.4	0	0.02	FALSE	1	0.07	13.45	0.01	0.2	28.59	0.014295	2.38	E1	LCCICCG_I6M
litPETases	plate1	2023-11-08-litPETases_high_cryPOW_60C_2h_rep2_1B.xlsx	1B-E9	0.5	3.5	0.7	2.5	0.71	cryPow	60	2	8.5	0.37	0	0.03	FALSE	1	0.07	12.5	0.01	0.18	26.58	0.01329	2.21	E1	LCCICCG_I6M
litPETases	plate1	2023-11-08-litPETases_high_cryPOW_60C_2h_rep1_1A.xlsx	1A-E1	0.5	3.5	0.7	2.5	0.71	cryPow	60	2	4.5	0.34	0	0.03	FALSE	1	0.06	11.45	0.01	0.17	24.35	0.012175	2.02	E1	LCCICCG_I6M
litPETases	plate1	2023-11-08-litPETases_high_cryPOW_60C_2h_rep2_1B.xlsx	1B-E1	0.5	3.5	0.7	2.5	0.71	cryPow	60	2	4.5	0.32	0	0.03	FALSE	1	0.06	10.74	0	0.16	22.83	0.011415	1.9	E1	LCCICCG_I6M
litPETases	plate1	2023-11-08-litPETases_high_cryPOW_60C_2h_rep1_1A.xlsx	1A-E11	0.5	3.5	0.7	2.5	0.71	cryPow	60	2	9.5	0.29	0	0	FALSE	1	0.05	9.92	0	0.14	21.1	0.01055	1.75	E1	LCCICCG_I6M
litPETases	plate1	2023-11-08-litPETases_high_cryPOW_70C_2h_rep1_2A.xlsx	2A-E1	0.5	3.5	0.7	2.5	0.71	cryPow	70	2	4.5	0	0	0	FALSE	1	0	0	0	0	0	0	0	E1	LCCICCG_I6M
litPETases	plate1	2023-11-08-litPETases_high_cryPOW_70C_2h_rep2_2B.xlsx	2B-E1	0.5	3.5	0.7	2.5	0.71	cryPow	70	2	4.5	0	0	0	FALSE	1	0	0	0	0	0	0	0	E1	LCCICCG_I6M
litPETases	plate1	2023-11-08-litPETases_high_aFilm_60C_2h_rep1_3A.xlsx	3A-E1	0.5	3.5	0.7	2.5	0.71	aFilm	60	2	4.5	0	0	0	FALSE	1	0	0	0	0	0	0	0	E1	LCCICCG_I6M
litPETases	plate1	2023-11-08-litPETases_high_aFilm_60C_2h_rep2_3B.xlsx	3B-E1	0.5	3.5	0.7	2.5	0.71	aFilm	60	2	4.5	0	0	0	FALSE	1	0	0	0	0	0	0	0	E1	LCCICCG_I6M
litPETases	plate1	2023-11-08-litPETases_high_aFilm_70C_2h_rep1_4A.xlsx	4A-E1	0.5	3.5	0.7	2.5	0.71	aFilm	70	2	4.5	0	0	0	FALSE	1	0	0	0	0	0	0	0	E1	LCCICCG_I6M
litPETases	plate1	2023-11-08-litPETases_high_aFilm_70C_2h_rep2_4B.xlsx	4B-E1	0.5	3.5	0.7	2.5	0.71	aFilm	70	2	4.5	0	0	0	FALSE	1	0	0	0	0	0	0	0	E1	LCCICCG_I6M
litPETases	plate1	2023-11-08-litPETases_high_aFilm_60C_2h_rep1_3A.xlsx	3A-C12	0.5	3.5	0.7	2.5	0.71	aFilm	60	2	9.5	0.38	0	0.02	FALSE	1	0.07	12.87	0.01	0.19	27.37	0.013685	2.27	C2	TfCut2
litPETases	plate1	2023-11-08-litPETases_high_aFilm_60C_2h_rep1_3A.xlsx	3A-C8	0.5	3.5	0.7	2.5	0.71	aFilm	60	2	7.5	0.36	0	0	FALSE	1	0.07	12.26	0.01	0.18	26.07	0.013035	2.17	C2	TfCut2
litPETases	plate1	2023-11-08-litPETases_high_aFilm_60C_2h_rep2_3B.xlsx	3B-C12	0.5	3.5	0.7	2.5	0.71	aFilm	60	2	9.5	0.25	0	0	FALSE	1	0.05	8.5	0	0.12	18.08	0.00904	1.5	C2	TfCut2
litPETases	plate1	2023-11-08-litPETases_high_aFilm_70C_2h_rep1_4A.xlsx	4A-C12	0.5	3.5	0.7	2.5	0.71	aFilm	70	2	9.5	0.25	0	0	FALSE	1	0.04	8.37	0	0.12	17.79	0.008895	1.48	C2	TfCut2
litPETases	plate1	2023-11-08-litPETases_high_aFilm_70C_2h_rep2_4B.xlsx	4B-C12	0.5	3.5	0.7	2.5	0.71	aFilm	70	2	9.5	0.24	0	0	FALSE	1	0.04	8.13	0	0.12	17.29	0.008645	1.44	C2	TfCut2
litPETases	plate1	2023-11-08-litPETases_high_cryPOW_60C_2h_rep1_1A.xlsx	1A-C12	0.5	3.5	0.7	2.5	0.71	cryPow	60	2	9.5	0.22	0	0	FALSE	1	0.04	7.32	0	0.11	15.56	0.00778	1.29	C2	TfCut2
litPETases	plate1	2023-11-08-litPETases_high_aFilm_70C_2h_rep2_4B.xlsx	4B-C10	0.5	3.5	0.7	2.5	0.71	aFilm	70	2	8.5	0.21	0	0	FALSE	1	0.04	7.08	0	0.1	15.05	0.007525	1.25	C2	TfCut2
litPETases	plate1	2023-11-08-litPETases_high_aFilm_60C_2h_rep1_3A.xlsx	3A-C10	0.5	3.5	0.7	2.5	0.71	aFilm	60	2	8.5	0.21	0	0	FALSE	1	0.04	7.08	0	0.1	15.05	0.007525	1.25	C2	TfCut2
litPETases	plate1	2023-11-08-litPETases_high_aFilm_60C_2h_rep2_3B.xlsx	3B-C8	0.5	3.5	0.7	2.5	0.71	aFilm	60	2	7.5	0.2	0	0	FALSE	1	0.04	6.74	0	0.1	14.33	0.007165	1.19	C2	TfCut2
litPETases	plate1	2023-11-08-litPETases_high_aFilm_70C_2h_rep1_4A.xlsx	4A-C8	0.5	3.5	0.7	2.5	0.71	aFilm	70	2	7.5	0.2	0	0.02	FALSE	1	0.04	6.61	0	0.1	14.05	0.007025	1.17	C2	TfCut2
litPETases	plate1	2023-11-08-litPETases_high_aFilm_60C_2h_rep1_3A.xlsx	3A-C6	0.5	3.5	0.7	2.5	0.71	aFilm	60	2	6.5	0.19	0	0	FALSE	1	0.03	6.37	0	0.09	13.54	0.00677	1.12	C2	TfCut2
litPETases	plate1	2023-11-08-litPETases_high_aFilm_60C_2h_rep2_3B.xlsx	3B-C10	0.5	3.5	0.7	2.5	0.71	aFilm	60	2	8.5	0.18	0	0	FALSE	1	0.03	6.03	0	0.09	12.82	0.00641	1.06	C2	TfCut2
litPETases	plate1	2023-11-08-litPETases_high_cryPOW_60C_2h_rep1_1A.xlsx	1A-C2	0.5	3.5	0.7	2.5	0.71	cryPow	60	2	4.5	0	0	0	FALSE	1	0	0	0	0	0	0	0	C2	TfCut2
litPETases	plate1	2023-11-08-litPETases_high_cryPOW_60C_2h_rep1_1A.xlsx	1A-C4	0.5	3.5	0.7	2.5	0.71	cryPow	60	2	5.5	0	0	0	FALSE	1	0	0	0	0	0	0	0	C2	TfCut2
litPETases	plate1	2023-11-08-litPETases_high_cryPOW_60C_2h_rep1_1A.xlsx	1A-C6	0.5	3.5	0.7	2.5	0.71	cryPow	60	2	6.5	0	0	0	FALSE	1	0	0	0	0	0	0	0	C2	TfCut2
litPETases	plate1	2023-11-08-litPETases_high_cryPOW_60C_2h_rep1_1A.xlsx	1A-C10	0.5	3.5	0.7	2.5	0.71	cryPow	60	2	8.5	0	0	0	FALSE	1	0	0	0	0	0	0	0	C2	TfCut2
litPETases	plate1	2023-11-08-litPETases_high_cryPOW_60C_2h_rep2_1B.xlsx	1B-C2	0.5	3.5	0.7	2.5	0.71	cryPow	60	2	4.5	0	0	0	FALSE	1	0	0	0	0	0	0	0	C2	TfCut2
litPETases	plate1	2023-11-08-litPETases_high_cryPOW_60C_2h_rep2_1B.xlsx	1B-C4	0.5	3.5	0.7	2.5	0.71	cryPow	60	2	5.5	0	0	0	FALSE	1	0	0	0	0	0	0	0	C2	TfCut2
litPETases	plate1	2023-11-08-litPETases_high_cryPOW_60C_2h_rep2_1B.xlsx	1B-C6	0.5	3.5	0.7	2.5	0.71	cryPow	60	2	6.5	0	0	0	FALSE	1	0	0	0	0	0	0	0	C2	TfCut2
litPETases	plate1	2023-11-08-litPETases_high_cryPOW_60C_2h_rep2_1B.xlsx	1B-C10	0.5	3.5	0.7	2.5	0.71	cryPow	60	2	8.5	0	0	0	FALSE	1	0	0	0	0	0	0	0	C2	TfCut2
litPETases	plate1	2023-11-08-litPETases_high_cryPOW_60C_2h_rep2_1B.xlsx	1B-C12	0.5	3.5	0.7	2.5	0.71	cryPow	60	2	9.5	0	0	0	FALSE	1	0	0	0	0	0	0	0	C2	TfCut2
litPETases	plate1	2023-11-08-litPETases_high_cryPOW_70C_2h_rep1_2A.xlsx	2A-C2	0.5	3.5	0.7	2.5	0.71	cryPow	70	2	4.5	0	0	0	FALSE	1	0	0	0	0	0	0	0	C2	TfCut2
litPETases	plate1	2023-11-08-litPETases_high_cryPOW_70C_2h_rep1_2A.xlsx	2A-C4	0.5	3.5	0.7	2.5	0.71	cryPow	70	2	5.5	0	0	0	FALSE	1	0	0	0	0	0	0	0	C2	TfCut2
litPETases	plate1	2023-11-08-litPETases_high_cryPOW_70C_2h_rep1_2A.xlsx	2A-C6	0.5	3.5	0.7	2.5	0.71	cryPow	70	2	6.5	0	0	0	FALSE	1	0	0	0	0	0	0	0	C2	TfCut2
litPETases	plate1	2023-11-08-litPETases_high_cryPOW_70C_2h_rep1_2A.xlsx	2A-C10	0.5	3.5	0.7	2.5	0.71	cryPow	70	2	8.5	0	0	0	FALSE	1	0	0	0	0	0	0	0	C2	TfCut2
litPETases	plate1	2023-11-08-litPETases_high_cryPOW_70C_2h_rep1_2A.xlsx	2A-C12	0.5	3.5	0.7	2.5	0.71	cryPow	70	2	9.5	0	0	0	FALSE	1	0	0	0	0	0	0	0	C2	TfCut2
litPETases	plate1	2023-11-08-litPETases_high_cryPOW_70C_2h_rep2_2B.xlsx	2B-C2	0.5	3.5	0.7	2.5	0.71	cryPow	70	2	4.5	0	0	0	FALSE	1	0	0	0	0	0	0	0	C2	TfCut2
litPETases	plate1	2023-11-08-litPETases_high_cryPOW_70C_2h_rep2_2B.xlsx	2B-C4	0.5	3.5	0.7	2.5	0.71	cryPow	70	2	5.5	0	0	0	FALSE	1	0	0	0	0	0	0	0	C2	TfCut2
litPETases	plate1	2023-11-08-litPETases_high_cryPOW_70C_2h_rep2_2B.xlsx	2B-C6	0.5	3.5	0.7	2.5	0.71	cryPow	70	2	6.5	0	0	0	FALSE	1	0	0	0	0	0	0	0	C2	TfCut2
litPETases	plate1	2023-11-08-litPETases_high_cryPOW_70C_2h_rep2_2B.xlsx	2B-C10	0.5	3.5	0.7	2.5	0.71	cryPow	70	2	8.5	0	0	0	FALSE	1	0	0	0	0	0	0	0	C2	TfCut2
litPETases	plate1	2023-11-08-litPETases_high_cryPOW_70C_2h_rep2_2B.xlsx	2B-C12	0.5	3.5	0.7	2.5	0.71	cryPow	70	2	9.5	0	0	0	FALSE	1	0	0	0	0	0	0	0	C2	TfCut2
litPETases	plate1	2023-11-08-litPETases_high_aFilm_60C_2h_rep1_3A.xlsx	3A-C2	0.5	3.5	0.7	2.5	0.71	aFilm	60	2	4.5	0	0	0	FALSE	1	0	0	0	0	0	0	0	C2	TfCut2
litPETases	plate1	2023-11-08-litPETases_high_aFilm_60C_2h_rep1_3A.xlsx	3A-C4	0.5	3.5	0.7	2.5	0.71	aFilm	60	2	5.5	0	0	0	FALSE	1	0	0	0	0	0	0	0	C2	TfCut2
litPETases	plate1	2023-11-08-litPETases_high_aFilm_60C_2h_rep2_3B.xlsx	3B-C2	0.5	3.5	0.7	2.5	0.71	aFilm	60	2	4.5	0	0	0.02	FALSE	1	0	0	0	0	0	0	0	C2	TfCut2
litPETases	plate1	2023-11-08-litPETases_high_aFilm_60C_2h_rep2_3B.xlsx	3B-C4	0.5	3.5	0.7	2.5	0.71	aFilm	60	2	5.5	0	0	0	FALSE	1	0	0	0	0	0	0	0	C2	TfCut2
litPETases	plate1	2023-11-08-litPETases_high_aFilm_60C_2h_rep2_3B.xlsx	3B-C6	0.5	3.5	0.7	2.5	0.71	aFilm	60	2	6.5	0	0	0	FALSE	1	0	0	0	0	0	0	0	C2	TfCut2
litPETases	plate1	2023-11-08-litPETases_high_aFilm_70C_2h_rep1_4A.xlsx	4A-C2	0.5	3.5	0.7	2.5	0.71	aFilm	70	2	4.5	0	0	0	FALSE	1	0	0	0	0	0	0	0	C2	TfCut2
litPETases	plate1	2023-11-08-litPETases_high_aFilm_70C_2h_rep1_4A.xlsx	4A-C4	0.5	3.5	0.7	2.5	0.71	aFilm	70	2	5.5	0	0	0	FALSE	1	0	0	0	0	0	0	0	C2	TfCut2
litPETases	plate1	2023-11-08-litPETases_high_aFilm_70C_2h_rep1_4A.xlsx	4A-C6	0.5	3.5	0.7	2.5	0.71	aFilm	70	2	6.5	0	0	0.02	FALSE	1	0	0	0	0	0	0	0	C2	TfCut2
litPETases	plate1	2023-11-08-litPETases_high_aFilm_70C_2h_rep2_4B.xlsx	4B-C2	0.5	3.5	0.7	2.5	0.71	aFilm	70	2	4.5	0	0	0	FALSE	1	0	0	0	0	0	0	0	C2	TfCut2
litPETases	plate1	2023-11-08-litPETases_high_aFilm_70C_2h_rep2_4B.xlsx	4B-C4	0.5	3.5	0.7	2.5	0.71	aFilm	70	2	5.5	0	0	0	FALSE	1	0	0	0	0	0	0	0	C2	TfCut2
litPETases	plate1	2023-11-08-litPETases_high_aFilm_70C_2h_rep2_4B.xlsx	4B-C6	0.5	3.5	0.7	2.5	0.71	aFilm	70	2	6.5	0	0	0	FALSE	1	0	0	0	0	0	0	0	C2	TfCut2
litPETases	plate1	2023-11-08-litPETases_high_cryPOW_70C_2h_rep1_2A.xlsx	2A-C8	0.5	3.5	0.7	2.5	0.71	cryPow	70	2	7.5	0	0	0	FALSE	1	0	0	0	0	0	0	0	C2	TfCut2
litPETases	plate1	2023-11-08-litPETases_high_cryPOW_70C_2h_rep2_2B.xlsx	2B-C8	0.5	3.5	0.7	2.5	0.71	cryPow	70	2	7.5	0	0	0	FALSE	1	0	0	0	0	0	0	0	C2	TfCut2
litPETases	plate1	2023-11-08-litPETases_high_aFilm_70C_2h_rep1_4A.xlsx	4A-C10	0.5	3.5	0.7	2.5	0.71	aFilm	70	2	8.5	0	0	0.02	FALSE	1	0	0	0	0	0	0	0	C2	TfCut2
litPETases	plate1	2023-11-08-litPETases_high_aFilm_70C_2h_rep2_4B.xlsx	4B-C8	0.5	3.5	0.7	2.5	0.71	aFilm	70	2	7.5	0	0	0	FALSE	1	0	0	0	0	0	0	0	C2	TfCut2
litPETases	plate1	2023-11-08-litPETases_high_cryPOW_60C_2h_rep1_1A.xlsx	1A-C8	0.5	3.5	0.7	2.5	0.71	cryPow	60	2	7.5	0	0	0	FALSE	1	0	0	0	0	0	0	0	C2	TfCut2
litPETases	plate1	2023-11-08-litPETases_high_cryPOW_60C_2h_rep2_1B.xlsx	1B-C8	0.5	3.5	0.7	2.5	0.71	cryPow	60	2	7.5	0	0	0	FALSE	1	0	0	0	0	0	0	0	C2	TfCut2
litPETases	plate1	2023-11-08-litPETases_high_aFilm_60C_2h_rep1_3A.xlsx	3A-E10	0.5	3.5	0.7	2.5	0.71	aFilm	60	2	8.5	0.32	0	0.02	FALSE	1	0.06	10.97	0	0.16	23.34	0.01167	1.94	E2	TfCut2_L32E_S113E_T237Q
litPETases	plate1	2023-11-08-litPETases_high_aFilm_60C_2h_rep1_3A.xlsx	3A-E8	0.5	3.5	0.7	2.5	0.71	aFilm	60	2	7.5	0.3	0	0	FALSE	1	0.05	10.26	0	0.15	21.82	0.01091	1.81	E2	TfCut2_L32E_S113E_T237Q
litPETases	plate1	2023-11-08-litPETases_high_aFilm_60C_2h_rep1_3A.xlsx	3A-E12	0.5	3.5	0.7	2.5	0.71	aFilm	60	2	9.5	0.29	0	0	FALSE	1	0.05	9.79	0	0.14	20.82	0.01041	1.73	E2	TfCut2_L32E_S113E_T237Q
litPETases	plate1	2023-11-08-litPETases_high_cryPOW_60C_2h_rep1_1A.xlsx	1A-E8	0.5	3.5	0.7	2.5	0.71	cryPow	60	2	7.5	0.18	0	0	FALSE	1	0.03	6.27	0	0.09	13.32	0.00666	1.11	E2	TfCut2_L32E_S113E_T237Q
litPETases	plate1	2023-11-08-litPETases_high_cryPOW_60C_2h_rep1_1A.xlsx	1A-E2	0.5	3.5	0.7	2.5	0.71	cryPow	60	2	4.5	0	0	0	FALSE	1	0	0	0	0	0	0	0	E2	TfCut2_L32E_S113E_T237Q
litPETases	plate1	2023-11-08-litPETases_high_cryPOW_60C_2h_rep1_1A.xlsx	1A-E4	0.5	3.5	0.7	2.5	0.71	cryPow	60	2	5.5	0	0	0	FALSE	1	0	0	0	0	0	0	0	E2	TfCut2_L32E_S113E_T237Q
litPETases	plate1	2023-11-08-litPETases_high_cryPOW_60C_2h_rep1_1A.xlsx	1A-E6	0.5	3.5	0.7	2.5	0.71	cryPow	60	2	6.5	0	0	0	FALSE	1	0	0	0	0	0	0	0	E2	TfCut2_L32E_S113E_T237Q
litPETases	plate1	2023-11-08-litPETases_high_cryPOW_60C_2h_rep1_1A.xlsx	1A-E10	0.5	3.5	0.7	2.5	0.71	cryPow	60	2	8.5	0	0	0	FALSE	1	0	0	0	0	0	0	0	E2	TfCut2_L32E_S113E_T237Q
litPETases	plate1	2023-11-08-litPETases_high_cryPOW_60C_2h_rep1_1A.xlsx	1A-E12	0.5	3.5	0.7	2.5	0.71	cryPow	60	2	9.5	0	0	0	FALSE	1	0	0	0	0	0	0	0	E2	TfCut2_L32E_S113E_T237Q
litPETases	plate1	2023-11-08-litPETases_high_cryPOW_60C_2h_rep2_1B.xlsx	1B-E2	0.5	3.5	0.7	2.5	0.71	cryPow	60	2	4.5	0	0	0	FALSE	1	0	0	0	0	0	0	0	E2	TfCut2_L32E_S113E_T237Q
litPETases	plate1	2023-11-08-litPETases_high_cryPOW_60C_2h_rep2_1B.xlsx	1B-E4	0.5	3.5	0.7	2.5	0.71	cryPow	60	2	5.5	0	0	0	FALSE	1	0	0	0	0	0	0	0	E2	TfCut2_L32E_S113E_T237Q
litPETases	plate1	2023-11-08-litPETases_high_cryPOW_60C_2h_rep2_1B.xlsx	1B-E6	0.5	3.5	0.7	2.5	0.71	cryPow	60	2	6.5	0	0	0	FALSE	1	0	0	0	0	0	0	0	E2	TfCut2_L32E_S113E_T237Q
litPETases	plate1	2023-11-08-litPETases_high_cryPOW_60C_2h_rep2_1B.xlsx	1B-E10	0.5	3.5	0.7	2.5	0.71	cryPow	60	2	8.5	0	0	0	FALSE	1	0	0	0	0	0	0	0	E2	TfCut2_L32E_S113E_T237Q
litPETases	plate1	2023-11-08-litPETases_high_cryPOW_60C_2h_rep2_1B.xlsx	1B-E12	0.5	3.5	0.7	2.5	0.71	cryPow	60	2	9.5	0	0	0	FALSE	1	0	0	0	0	0	0	0	E2	TfCut2_L32E_S113E_T237Q
litPETases	plate1	2023-11-08-litPETases_high_cryPOW_70C_2h_rep1_2A.xlsx	2A-E2	0.5	3.5	0.7	2.5	0.71	cryPow	70	2	4.5	0	0	0	FALSE	1	0	0	0	0	0	0	0	E2	TfCut2_L32E_S113E_T237Q
litPETases	plate1	2023-11-08-litPETases_high_cryPOW_70C_2h_rep1_2A.xlsx	2A-E4	0.5	3.5	0.7	2.5	0.71	cryPow	70	2	5.5	0	0	0	FALSE	1	0	0	0	0	0	0	0	E2	TfCut2_L32E_S113E_T237Q
litPETases	plate1	2023-11-08-litPETases_high_cryPOW_70C_2h_rep1_2A.xlsx	2A-E6	0.5	3.5	0.7	2.5	0.71	cryPow	70	2	6.5	0	0	0	FALSE	1	0	0	0	0	0	0	0	E2	TfCut2_L32E_S113E_T237Q
litPETases	plate1	2023-11-08-litPETases_high_cryPOW_70C_2h_rep1_2A.xlsx	2A-E10	0.5	3.5	0.7	2.5	0.71	cryPow	70	2	8.5	0	0	0	FALSE	1	0	0	0	0	0	0	0	E2	TfCut2_L32E_S113E_T237Q
litPETases	plate1	2023-11-08-litPETases_high_cryPOW_70C_2h_rep1_2A.xlsx	2A-E12	0.5	3.5	0.7	2.5	0.71	cryPow	70	2	9.5	0	0	0	FALSE	1	0	0	0	0	0	0	0	E2	TfCut2_L32E_S113E_T237Q
litPETases	plate1	2023-11-08-litPETases_high_cryPOW_70C_2h_rep2_2B.xlsx	2B-E2	0.5	3.5	0.7	2.5	0.71	cryPow	70	2	4.5	0	0	0	FALSE	1	0	0	0	0	0	0	0	E2	TfCut2_L32E_S113E_T237Q
litPETases	plate1	2023-11-08-litPETases_high_cryPOW_70C_2h_rep2_2B.xlsx	2B-E4	0.5	3.5	0.7	2.5	0.71	cryPow	70	2	5.5	0	0	0	FALSE	1	0	0	0	0	0	0	0	E2	TfCut2_L32E_S113E_T237Q
litPETases	plate1	2023-11-08-litPETases_high_cryPOW_70C_2h_rep2_2B.xlsx	2B-E6	0.5	3.5	0.7	2.5	0.71	cryPow	70	2	6.5	0	0	0	FALSE	1	0	0	0	0	0	0	0	E2	TfCut2_L32E_S113E_T237Q
litPETases	plate1	2023-11-08-litPETases_high_cryPOW_70C_2h_rep2_2B.xlsx	2B-E10	0.5	3.5	0.7	2.5	0.71	cryPow	70	2	8.5	0	0	0	FALSE	1	0	0	0	0	0	0	0	E2	TfCut2_L32E_S113E_T237Q
litPETases	plate1	2023-11-08-litPETases_high_cryPOW_70C_2h_rep2_2B.xlsx	2B-E12	0.5	3.5	0.7	2.5	0.71	cryPow	70	2	9.5	0	0	0	FALSE	1	0	0	0	0	0	0	0	E2	TfCut2_L32E_S113E_T237Q
litPETases	plate1	2023-11-08-litPETases_high_aFilm_60C_2h_rep1_3A.xlsx	3A-E2	0.5	3.5	0.7	2.5	0.71	aFilm	60	2	4.5	0	0	0	FALSE	1	0	0	0	0	0	0	0	E2	TfCut2_L32E_S113E_T237Q
litPETases	plate1	2023-11-08-litPETases_high_aFilm_60C_2h_rep1_3A.xlsx	3A-E4	0.5	3.5	0.7	2.5	0.71	aFilm	60	2	5.5	0	0	0	FALSE	1	0	0	0	0	0	0	0	E2	TfCut2_L32E_S113E_T237Q
litPETases	plate1	2023-11-08-litPETases_high_aFilm_60C_2h_rep1_3A.xlsx	3A-E6	0.5	3.5	0.7	2.5	0.71	aFilm	60	2	6.5	0	0	0	FALSE	1	0	0	0	0	0	0	0	E2	TfCut2_L32E_S113E_T237Q
litPETases	plate1	2023-11-08-litPETases_high_aFilm_60C_2h_rep2_3B.xlsx	3B-E2	0.5	3.5	0.7	2.5	0.71	aFilm	60	2	4.5	0	0	0.03	FALSE	1	0	0	0	0	0	0	0	E2	TfCut2_L32E_S113E_T237Q
litPETases	plate1	2023-11-08-litPETases_high_aFilm_60C_2h_rep2_3B.xlsx	3B-E4	0.5	3.5	0.7	2.5	0.71	aFilm	60	2	5.5	0	0	0	FALSE	1	0	0	0	0	0	0	0	E2	TfCut2_L32E_S113E_T237Q
litPETases	plate1	2023-11-08-litPETases_high_aFilm_60C_2h_rep2_3B.xlsx	3B-E6	0.5	3.5	0.7	2.5	0.71	aFilm	60	2	6.5	0	0	0	FALSE	1	0	0	0	0	0	0	0	E2	TfCut2_L32E_S113E_T237Q
litPETases	plate1	2023-11-08-litPETases_high_aFilm_60C_2h_rep2_3B.xlsx	3B-E10	0.5	3.5	0.7	2.5	0.71	aFilm	60	2	8.5	0	0	0	FALSE	1	0	0	0	0	0	0	0	E2	TfCut2_L32E_S113E_T237Q
litPETases	plate1	2023-11-08-litPETases_high_aFilm_60C_2h_rep2_3B.xlsx	3B-E12	0.5	3.5	0.7	2.5	0.71	aFilm	60	2	9.5	0	0	0	FALSE	1	0	0	0	0	0	0	0	E2	TfCut2_L32E_S113E_T237Q
litPETases	plate1	2023-11-08-litPETases_high_aFilm_70C_2h_rep1_4A.xlsx	4A-E2	0.5	3.5	0.7	2.5	0.71	aFilm	70	2	4.5	0	0	0	FALSE	1	0	0	0	0	0	0	0	E2	TfCut2_L32E_S113E_T237Q
litPETases	plate1	2023-11-08-litPETases_high_aFilm_70C_2h_rep1_4A.xlsx	4A-E4	0.5	3.5	0.7	2.5	0.71	aFilm	70	2	5.5	0	0	0.02	FALSE	1	0	0	0	0	0	0	0	E2	TfCut2_L32E_S113E_T237Q
litPETases	plate1	2023-11-08-litPETases_high_aFilm_70C_2h_rep1_4A.xlsx	4A-E6	0.5	3.5	0.7	2.5	0.71	aFilm	70	2	6.5	0	0	0.03	FALSE	1	0	0	0	0	0	0	0	E2	TfCut2_L32E_S113E_T237Q
litPETases	plate1	2023-11-08-litPETases_high_aFilm_70C_2h_rep2_4B.xlsx	4B-E2	0.5	3.5	0.7	2.5	0.71	aFilm	70	2	4.5	0	0	0	FALSE	1	0	0	0	0	0	0	0	E2	TfCut2_L32E_S113E_T237Q
litPETases	plate1	2023-11-08-litPETases_high_aFilm_70C_2h_rep2_4B.xlsx	4B-E4	0.5	3.5	0.7	2.5	0.71	aFilm	70	2	5.5	0	0	0	FALSE	1	0	0	0	0	0	0	0	E2	TfCut2_L32E_S113E_T237Q
litPETases	plate1	2023-11-08-litPETases_high_aFilm_70C_2h_rep2_4B.xlsx	4B-E6	0.5	3.5	0.7	2.5	0.71	aFilm	70	2	6.5	0	0	0.02	FALSE	1	0	0	0	0	0	0	0	E2	TfCut2_L32E_S113E_T237Q
litPETases	plate1	2023-11-08-litPETases_high_aFilm_70C_2h_rep1_4A.xlsx	4A-E8	0.5	3.5	0.7	2.5	0.71	aFilm	70	2	7.5	0	0	0	FALSE	1	0	0	0	0	0	0	0	E2	TfCut2_L32E_S113E_T237Q
litPETases	plate1	2023-11-08-litPETases_high_aFilm_70C_2h_rep1_4A.xlsx	4A-E10	0.5	3.5	0.7	2.5	0.71	aFilm	70	2	8.5	0	0	0	FALSE	1	0	0	0	0	0	0	0	E2	TfCut2_L32E_S113E_T237Q
litPETases	plate1	2023-11-08-litPETases_high_aFilm_70C_2h_rep1_4A.xlsx	4A-E12	0.5	3.5	0.7	2.5	0.71	aFilm	70	2	9.5	0	0	0	FALSE	1	0	0	0	0	0	0	0	E2	TfCut2_L32E_S113E_T237Q
litPETases	plate1	2023-11-08-litPETases_high_aFilm_70C_2h_rep2_4B.xlsx	4B-E8	0.5	3.5	0.7	2.5	0.71	aFilm	70	2	7.5	0	0	0	FALSE	1	0	0	0	0	0	0	0	E2	TfCut2_L32E_S113E_T237Q
litPETases	plate1	2023-11-08-litPETases_high_aFilm_70C_2h_rep2_4B.xlsx	4B-E10	0.5	3.5	0.7	2.5	0.71	aFilm	70	2	8.5	0	0	0	FALSE	1	0	0	0	0	0	0	0	E2	TfCut2_L32E_S113E_T237Q
litPETases	plate1	2023-11-08-litPETases_high_cryPOW_70C_2h_rep1_2A.xlsx	2A-E8	0.5	3.5	0.7	2.5	0.71	cryPow	70	2	7.5	0	0	0	FALSE	1	0	0	0	0	0	0	0	E2	TfCut2_L32E_S113E_T237Q
litPETases	plate1	2023-11-08-litPETases_high_cryPOW_70C_2h_rep2_2B.xlsx	2B-E8	0.5	3.5	0.7	2.5	0.71	cryPow	70	2	7.5	0	0	0	FALSE	1	0	0	0	0	0	0	0	E2	TfCut2_L32E_S113E_T237Q
litPETases	plate1	2023-11-08-litPETases_high_cryPOW_60C_2h_rep2_1B.xlsx	1B-E8	0.5	3.5	0.7	2.5	0.71	cryPow	60	2	7.5	0	0	0	FALSE	1	0	0	0	0	0	0	0	E2	TfCut2_L32E_S113E_T237Q
litPETases	plate1	2023-11-08-litPETases_high_aFilm_60C_2h_rep2_3B.xlsx	3B-E8	0.5	3.5	0.7	2.5	0.71	aFilm	60	2	7.5	0	0	0	FALSE	1	0	0	0	0	0	0	0	E2	TfCut2_L32E_S113E_T237Q
litPETases	plate1	2023-11-08-litPETases_high_aFilm_70C_2h_rep2_4B.xlsx	4B-E12	0.5	3.5	0.7	2.5	0.71	aFilm	70	2	9.5	0	0	0	FALSE	1	0	0	0	0	0	0	0	E2	TfCut2_L32E_S113E_T237Q
litPETases	plate1	2023-11-08-litPETases_high_aFilm_70C_2h_rep2_4B.xlsx	4B-D12	0.5	3.5	0.7	2.5	0.71	aFilm	70	2	9.5	1	0.26	0.05	FALSE	1	0.18	33.87	0.01	0.49	72.03	0.036015	5.98	D2	TfCut2_S121P_D174S_D204P
litPETases	plate1	2023-11-08-litPETases_high_aFilm_70C_2h_rep1_4A.xlsx	4A-D12	0.5	3.5	0.7	2.5	0.71	aFilm	70	2	9.5	0.88	0.23	0.05	FALSE	1	0.16	29.74	0.01	0.43	63.24	0.03162	5.25	D2	TfCut2_S121P_D174S_D204P
litPETases	plate1	2023-11-08-litPETases_high_aFilm_70C_2h_rep2_4B.xlsx	4B-D8	0.5	3.5	0.7	2.5	0.71	aFilm	70	2	7.5	0.69	0.18	0.04	FALSE	1	0.12	23.47	0.01	0.34	49.91	0.024955	4.15	D2	TfCut2_S121P_D174S_D204P
litPETases	plate1	2023-11-08-litPETases_high_aFilm_70C_2h_rep1_4A.xlsx	4A-D8	0.5	3.5	0.7	2.5	0.71	aFilm	70	2	7.5	0.55	0	0.04	FALSE	1	0.1	18.66	0.01	0.27	39.69	0.019845	3.3	D2	TfCut2_S121P_D174S_D204P
litPETases	plate1	2023-11-08-litPETases_high_aFilm_60C_2h_rep1_3A.xlsx	3A-D8	0.5	3.5	0.7	2.5	0.71	aFilm	60	2	7.5	0.39	0	0.02	FALSE	1	0.07	13.21	0.01	0.19	28.09	0.014045	2.33	D2	TfCut2_S121P_D174S_D204P
litPETases	plate1	2023-11-08-litPETases_high_aFilm_60C_2h_rep1_3A.xlsx	3A-D12	0.5	3.5	0.7	2.5	0.71	aFilm	60	2	9.5	0.38	0	0.02	FALSE	1	0.07	12.97	0.01	0.19	27.59	0.013795	2.29	D2	TfCut2_S121P_D174S_D204P
litPETases	plate1	2023-11-08-litPETases_high_aFilm_70C_2h_rep2_4B.xlsx	4B-D10	0.5	3.5	0.7	2.5	0.71	aFilm	70	2	8.5	0.37	0	0.02	FALSE	1	0.07	12.5	0.01	0.18	26.58	0.01329	2.21	D2	TfCut2_S121P_D174S_D204P
litPETases	plate1	2023-11-08-litPETases_high_aFilm_70C_2h_rep1_4A.xlsx	4A-D10	0.5	3.5	0.7	2.5	0.71	aFilm	70	2	8.5	0.36	0	0.02	FALSE	1	0.06	12.02	0.01	0.18	25.57	0.012785	2.12	D2	TfCut2_S121P_D174S_D204P
litPETases	plate1	2023-11-08-litPETases_high_cryPOW_60C_2h_rep1_1A.xlsx	1A-D8	0.5	3.5	0.7	2.5	0.71	cryPow	60	2	7.5	0.32	0	0.08	FALSE	1	0.06	10.97	0	0.16	23.34	0.01167	1.94	D2	TfCut2_S121P_D174S_D204P
litPETases	plate1	2023-11-08-litPETases_high_cryPOW_60C_2h_rep1_1A.xlsx	1A-D12	0.5	3.5	0.7	2.5	0.71	cryPow	60	2	9.5	0.31	0	0	FALSE	1	0.06	10.5	0	0.15	22.33	0.011165	1.85	D2	TfCut2_S121P_D174S_D204P
litPETases	plate1	2023-11-08-litPETases_high_cryPOW_60C_2h_rep2_1B.xlsx	1B-D8	0.5	3.5	0.7	2.5	0.71	cryPow	60	2	7.5	0.28	0	0.02	FALSE	1	0.05	9.45	0	0.14	20.1	0.01005	1.67	D2	TfCut2_S121P_D174S_D204P
litPETases	plate1	2023-11-08-litPETases_high_aFilm_60C_2h_rep2_3B.xlsx	3B-D12	0.5	3.5	0.7	2.5	0.71	aFilm	60	2	9.5	0.22	0	0	FALSE	1	0.04	7.32	0	0.11	15.56	0.00778	1.29	D2	TfCut2_S121P_D174S_D204P
litPETases	plate1	2023-11-08-litPETases_high_aFilm_60C_2h_rep2_3B.xlsx	3B-D8	0.5	3.5	0.7	2.5	0.71	aFilm	60	2	7.5	0.19	0	0	FALSE	1	0.03	6.37	0	0.09	13.54	0.00677	1.12	D2	TfCut2_S121P_D174S_D204P
litPETases	plate1	2023-11-08-litPETases_high_aFilm_60C_2h_rep1_3A.xlsx	3A-D10	0.5	3.5	0.7	2.5	0.71	aFilm	60	2	8.5	0.18	0	0	FALSE	1	0.03	6.03	0	0.09	12.82	0.00641	1.06	D2	TfCut2_S121P_D174S_D204P
litPETases	plate1	2023-11-08-litPETases_high_aFilm_70C_2h_rep1_4A.xlsx	4A-D6	0.5	3.5	0.7	2.5	0.71	aFilm	70	2	6.5	0.18	0	0	FALSE	1	0.03	6.03	0	0.09	12.82	0.00641	1.06	D2	TfCut2_S121P_D174S_D204P
litPETases	plate1	2023-11-08-litPETases_high_cryPOW_60C_2h_rep1_1A.xlsx	1A-D2	0.5	3.5	0.7	2.5	0.71	cryPow	60	2	4.5	0	0	0	FALSE	1	0	0	0	0	0	0	0	D2	TfCut2_S121P_D174S_D204P
litPETases	plate1	2023-11-08-litPETases_high_cryPOW_60C_2h_rep1_1A.xlsx	1A-D4	0.5	3.5	0.7	2.5	0.71	cryPow	60	2	5.5	0	0	0	FALSE	1	0	0	0	0	0	0	0	D2	TfCut2_S121P_D174S_D204P
litPETases	plate1	2023-11-08-litPETases_high_cryPOW_60C_2h_rep1_1A.xlsx	1A-D6	0.5	3.5	0.7	2.5	0.71	cryPow	60	2	6.5	0	0	0	FALSE	1	0	0	0	0	0	0	0	D2	TfCut2_S121P_D174S_D204P
litPETases	plate1	2023-11-08-litPETases_high_cryPOW_60C_2h_rep1_1A.xlsx	1A-D10	0.5	3.5	0.7	2.5	0.71	cryPow	60	2	8.5	0	0	0	FALSE	1	0	0	0	0	0	0	0	D2	TfCut2_S121P_D174S_D204P
litPETases	plate1	2023-11-08-litPETases_high_cryPOW_60C_2h_rep2_1B.xlsx	1B-D2	0.5	3.5	0.7	2.5	0.71	cryPow	60	2	4.5	0	0	0	FALSE	1	0	0	0	0	0	0	0	D2	TfCut2_S121P_D174S_D204P
litPETases	plate1	2023-11-08-litPETases_high_cryPOW_60C_2h_rep2_1B.xlsx	1B-D4	0.5	3.5	0.7	2.5	0.71	cryPow	60	2	5.5	0	0	0	FALSE	1	0	0	0	0	0	0	0	D2	TfCut2_S121P_D174S_D204P
litPETases	plate1	2023-11-08-litPETases_high_cryPOW_60C_2h_rep2_1B.xlsx	1B-D6	0.5	3.5	0.7	2.5	0.71	cryPow	60	2	6.5	0	0	0	FALSE	1	0	0	0	0	0	0	0	D2	TfCut2_S121P_D174S_D204P
litPETases	plate1	2023-11-08-litPETases_high_cryPOW_60C_2h_rep2_1B.xlsx	1B-D10	0.5	3.5	0.7	2.5	0.71	cryPow	60	2	8.5	0	0	0	FALSE	1	0	0	0	0	0	0	0	D2	TfCut2_S121P_D174S_D204P
litPETases	plate1	2023-11-08-litPETases_high_cryPOW_60C_2h_rep2_1B.xlsx	1B-D12	0.5	3.5	0.7	2.5	0.71	cryPow	60	2	9.5	0	0	0	FALSE	1	0	0	0	0	0	0	0	D2	TfCut2_S121P_D174S_D204P
litPETases	plate1	2023-11-08-litPETases_high_cryPOW_70C_2h_rep1_2A.xlsx	2A-D2	0.5	3.5	0.7	2.5	0.71	cryPow	70	2	4.5	0	0	0	FALSE	1	0	0	0	0	0	0	0	D2	TfCut2_S121P_D174S_D204P
litPETases	plate1	2023-11-08-litPETases_high_cryPOW_70C_2h_rep1_2A.xlsx	2A-D4	0.5	3.5	0.7	2.5	0.71	cryPow	70	2	5.5	0	0	0	FALSE	1	0	0	0	0	0	0	0	D2	TfCut2_S121P_D174S_D204P
litPETases	plate1	2023-11-08-litPETases_high_cryPOW_70C_2h_rep1_2A.xlsx	2A-D6	0.5	3.5	0.7	2.5	0.71	cryPow	70	2	6.5	0	0	0	FALSE	1	0	0	0	0	0	0	0	D2	TfCut2_S121P_D174S_D204P
litPETases	plate1	2023-11-08-litPETases_high_cryPOW_70C_2h_rep1_2A.xlsx	2A-D10	0.5	3.5	0.7	2.5	0.71	cryPow	70	2	8.5	0	0	0	FALSE	1	0	0	0	0	0	0	0	D2	TfCut2_S121P_D174S_D204P
litPETases	plate1	2023-11-08-litPETases_high_cryPOW_70C_2h_rep1_2A.xlsx	2A-D12	0.5	3.5	0.7	2.5	0.71	cryPow	70	2	9.5	0	0	0	FALSE	1	0	0	0	0	0	0	0	D2	TfCut2_S121P_D174S_D204P
litPETases	plate1	2023-11-08-litPETases_high_cryPOW_70C_2h_rep2_2B.xlsx	2B-D2	0.5	3.5	0.7	2.5	0.71	cryPow	70	2	4.5	0	0	0	FALSE	1	0	0	0	0	0	0	0	D2	TfCut2_S121P_D174S_D204P
litPETases	plate1	2023-11-08-litPETases_high_cryPOW_70C_2h_rep2_2B.xlsx	2B-D4	0.5	3.5	0.7	2.5	0.71	cryPow	70	2	5.5	0	0	0	FALSE	1	0	0	0	0	0	0	0	D2	TfCut2_S121P_D174S_D204P
litPETases	plate1	2023-11-08-litPETases_high_cryPOW_70C_2h_rep2_2B.xlsx	2B-D6	0.5	3.5	0.7	2.5	0.71	cryPow	70	2	6.5	0	0	0	FALSE	1	0	0	0	0	0	0	0	D2	TfCut2_S121P_D174S_D204P
litPETases	plate1	2023-11-08-litPETases_high_cryPOW_70C_2h_rep2_2B.xlsx	2B-D10	0.5	3.5	0.7	2.5	0.71	cryPow	70	2	8.5	0	0	0	FALSE	1	0	0	0	0	0	0	0	D2	TfCut2_S121P_D174S_D204P
litPETases	plate1	2023-11-08-litPETases_high_cryPOW_70C_2h_rep2_2B.xlsx	2B-D12	0.5	3.5	0.7	2.5	0.71	cryPow	70	2	9.5	0	0	0	FALSE	1	0	0	0	0	0	0	0	D2	TfCut2_S121P_D174S_D204P
litPETases	plate1	2023-11-08-litPETases_high_aFilm_60C_2h_rep1_3A.xlsx	3A-D2	0.5	3.5	0.7	2.5	0.71	aFilm	60	2	4.5	0	0	0	FALSE	1	0	0	0	0	0	0	0	D2	TfCut2_S121P_D174S_D204P
litPETases	plate1	2023-11-08-litPETases_high_aFilm_60C_2h_rep1_3A.xlsx	3A-D4	0.5	3.5	0.7	2.5	0.71	aFilm	60	2	5.5	0	0	0	FALSE	1	0	0	0	0	0	0	0	D2	TfCut2_S121P_D174S_D204P
litPETases	plate1	2023-11-08-litPETases_high_aFilm_60C_2h_rep1_3A.xlsx	3A-D6	0.5	3.5	0.7	2.5	0.71	aFilm	60	2	6.5	0	0	0	FALSE	1	0	0	0	0	0	0	0	D2	TfCut2_S121P_D174S_D204P
litPETases	plate1	2023-11-08-litPETases_high_aFilm_60C_2h_rep2_3B.xlsx	3B-D2	0.5	3.5	0.7	2.5	0.71	aFilm	60	2	4.5	0	0	0.03	FALSE	1	0	0	0	0	0	0	0	D2	TfCut2_S121P_D174S_D204P
litPETases	plate1	2023-11-08-litPETases_high_aFilm_60C_2h_rep2_3B.xlsx	3B-D4	0.5	3.5	0.7	2.5	0.71	aFilm	60	2	5.5	0	0	0	FALSE	1	0	0	0	0	0	0	0	D2	TfCut2_S121P_D174S_D204P
litPETases	plate1	2023-11-08-litPETases_high_aFilm_60C_2h_rep2_3B.xlsx	3B-D6	0.5	3.5	0.7	2.5	0.71	aFilm	60	2	6.5	0	0	0	FALSE	1	0	0	0	0	0	0	0	D2	TfCut2_S121P_D174S_D204P
litPETases	plate1	2023-11-08-litPETases_high_aFilm_60C_2h_rep2_3B.xlsx	3B-D10	0.5	3.5	0.7	2.5	0.71	aFilm	60	2	8.5	0	0	0	FALSE	1	0	0	0	0	0	0	0	D2	TfCut2_S121P_D174S_D204P
litPETases	plate1	2023-11-08-litPETases_high_aFilm_70C_2h_rep1_4A.xlsx	4A-D2	0.5	3.5	0.7	2.5	0.71	aFilm	70	2	4.5	0	0	0	FALSE	1	0	0	0	0	0	0	0	D2	TfCut2_S121P_D174S_D204P
litPETases	plate1	2023-11-08-litPETases_high_aFilm_70C_2h_rep1_4A.xlsx	4A-D4	0.5	3.5	0.7	2.5	0.71	aFilm	70	2	5.5	0	0	0.02	FALSE	1	0	0	0	0	0	0	0	D2	TfCut2_S121P_D174S_D204P
litPETases	plate1	2023-11-08-litPETases_high_aFilm_70C_2h_rep2_4B.xlsx	4B-D2	0.5	3.5	0.7	2.5	0.71	aFilm	70	2	4.5	0	0	0	FALSE	1	0	0	0	0	0	0	0	D2	TfCut2_S121P_D174S_D204P
litPETases	plate1	2023-11-08-litPETases_high_aFilm_70C_2h_rep2_4B.xlsx	4B-D4	0.5	3.5	0.7	2.5	0.71	aFilm	70	2	5.5	0	0	0	FALSE	1	0	0	0	0	0	0	0	D2	TfCut2_S121P_D174S_D204P
litPETases	plate1	2023-11-08-litPETases_high_aFilm_70C_2h_rep2_4B.xlsx	4B-D6	0.5	3.5	0.7	2.5	0.71	aFilm	70	2	6.5	0	0	0	FALSE	1	0	0	0	0	0	0	0	D2	TfCut2_S121P_D174S_D204P
litPETases	plate1	2023-11-08-litPETases_high_cryPOW_70C_2h_rep1_2A.xlsx	2A-D8	0.5	3.5	0.7	2.5	0.71	cryPow	70	2	7.5	0	0	0	FALSE	1	0	0	0	0	0	0	0	D2	TfCut2_S121P_D174S_D204P
litPETases	plate1	2023-11-08-litPETases_high_cryPOW_70C_2h_rep2_2B.xlsx	2B-D8	0.5	3.5	0.7	2.5	0.71	cryPow	70	2	7.5	0	0	0	FALSE	1	0	0	0	0	0	0	0	D2	TfCut2_S121P_D174S_D204P
litPETases	plate1	2023-11-08-litPETases_high_cryPOW_60C_2h_rep1_1A.xlsx	1A-H8	0.5	3.5	0.7	2.5	0.71	cryPow	60	2	7.5	5.23	1.4	0.29	FALSE	1	0.91	171.86	0.08	2.51	365.44	0.18272	30.36	H2	Z1-PETase
litPETases	plate1	2023-11-08-litPETases_high_cryPOW_60C_2h_rep1_1A.xlsx	1A-H12	0.5	3.5	0.7	2.5	0.71	cryPow	60	2	9.5	4.02	1.07	0.22	FALSE	1	0.7	131.63	0.06	1.92	279.88	0.13994	23.25	H2	Z1-PETase
litPETases	plate1	2023-11-08-litPETases_high_cryPOW_60C_2h_rep1_1A.xlsx	1A-H6	0.5	3.5	0.7	2.5	0.71	cryPow	60	2	6.5	3.76	1	0.22	FALSE	1	0.65	122.67	0.05	1.79	260.84	0.13042	21.67	H2	Z1-PETase
litPETases	plate1	2023-11-08-litPETases_high_cryPOW_60C_2h_rep2_1B.xlsx	1B-H12	0.5	3.5	0.7	2.5	0.71	cryPow	60	2	9.5	3.38	0.92	0.2	FALSE	1	0.6	112.37	0.05	1.64	238.93	0.119465	19.85	H2	Z1-PETase
litPETases	plate1	2023-11-08-litPETases_high_cryPOW_60C_2h_rep1_1A.xlsx	1A-H10	0.5	3.5	0.7	2.5	0.71	cryPow	60	2	8.5	2.98	0.79	0.18	FALSE	1	0.51	96.54	0.04	1.41	205.28	0.10264	17.05	H2	Z1-PETase
litPETases	plate1	2023-11-08-litPETases_high_cryPOW_60C_2h_rep2_1B.xlsx	1B-H10	0.5	3.5	0.7	2.5	0.71	cryPow	60	2	8.5	2.88	0.77	0.17	FALSE	1	0.5	94.95	0.04	1.39	201.89	0.100945	16.77	H2	Z1-PETase
litPETases	plate1	2023-11-08-litPETases_high_cryPOW_60C_2h_rep2_1B.xlsx	1B-H8	0.5	3.5	0.7	2.5	0.71	cryPow	60	2	7.5	2.51	0.67	0.14	FALSE	1	0.44	82.07	0.04	1.2	174.5	0.08725	14.5	H2	Z1-PETase
litPETases	plate1	2023-11-08-litPETases_high_aFilm_60C_2h_rep1_3A.xlsx	3A-H12	0.5	3.5	0.7	2.5	0.71	aFilm	60	2	9.5	2.43	0.63	0.13	FALSE	1	0.41	76.91	0.03	1.12	163.55	0.081775	13.59	H2	Z1-PETase
litPETases	plate1	2023-11-08-litPETases_high_cryPOW_70C_2h_rep2_2B.xlsx	2B-H12	0.5	3.5	0.7	2.5	0.71	cryPow	70	2	9.5	2.06	0.55	0.11	FALSE	1	0.36	67.1	0.03	0.98	142.68	0.07134	11.85	H2	Z1-PETase
litPETases	plate1	2023-11-08-litPETases_high_cryPOW_70C_2h_rep2_2B.xlsx	2B-H8	0.5	3.5	0.7	2.5	0.71	cryPow	70	2	7.5	1.96	0.52	0.1	FALSE	1	0.35	66.56	0.03	0.97	141.53	0.070765	11.76	H2	Z1-PETase
litPETases	plate1	2023-11-08-litPETases_high_cryPOW_60C_2h_rep2_1B.xlsx	1B-H6	0.5	3.5	0.7	2.5	0.71	cryPow	60	2	6.5	1.9	0.51	0.1	FALSE	1	0.34	64.43	0.03	0.94	136.99	0.068495	11.38	H2	Z1-PETase
litPETases	plate1	2023-11-08-litPETases_high_cryPOW_70C_2h_rep1_2A.xlsx	2A-H8	0.5	3.5	0.7	2.5	0.71	cryPow	70	2	7.5	1.86	0.49	0.1	FALSE	1	0.33	62.9	0.03	0.92	133.75	0.066875	11.11	H2	Z1-PETase
litPETases	plate1	2023-11-08-litPETases_high_aFilm_60C_2h_rep2_3B.xlsx	3B-H12	0.5	3.5	0.7	2.5	0.71	aFilm	60	2	9.5	1.8	0.47	0.1	FALSE	1	0.32	60.9	0.03	0.89	129.5	0.06475	10.76	H2	Z1-PETase
litPETases	plate1	2023-11-08-litPETases_high_cryPOW_70C_2h_rep1_2A.xlsx	2A-H10	0.5	3.5	0.7	2.5	0.71	cryPow	70	2	8.5	1.68	0.45	0.1	FALSE	1	0.3	56.77	0.03	0.83	120.72	0.06036	10.03	H2	Z1-PETase
litPETases	plate1	2023-11-08-litPETases_high_cryPOW_70C_2h_rep1_2A.xlsx	2A-H12	0.5	3.5	0.7	2.5	0.71	cryPow	70	2	9.5	1.67	0.44	0.09	FALSE	1	0.3	56.53	0.02	0.83	120.21	0.060105	9.99	H2	Z1-PETase
litPETases	plate1	2023-11-08-litPETases_high_cryPOW_70C_2h_rep2_2B.xlsx	2B-H10	0.5	3.5	0.7	2.5	0.71	cryPow	70	2	8.5	1.56	0.42	0.09	FALSE	1	0.28	52.88	0.02	0.77	112.43	0.056215	9.34	H2	Z1-PETase
litPETases	plate1	2023-11-08-litPETases_high_aFilm_60C_2h_rep1_3A.xlsx	3A-H10	0.5	3.5	0.7	2.5	0.71	aFilm	60	2	8.5	1.01	0.26	0.06	FALSE	1	0.18	34.21	0.02	0.5	72.75	0.036375	6.04	H2	Z1-PETase
litPETases	plate1	2023-11-08-litPETases_high_aFilm_60C_2h_rep2_3B.xlsx	3B-H10	0.5	3.5	0.7	2.5	0.71	aFilm	60	2	8.5	1	0.26	0.06	FALSE	1	0.18	33.97	0.02	0.5	72.24	0.03612	6	H2	Z1-PETase
litPETases	plate1	2023-11-08-litPETases_high_cryPOW_70C_2h_rep1_2A.xlsx	2A-H6	0.5	3.5	0.7	2.5	0.71	cryPow	70	2	6.5	0.91	0.24	0.05	FALSE	1	0.16	30.79	0.01	0.45	65.47	0.032735	5.44	H2	Z1-PETase
litPETases	plate1	2023-11-08-litPETases_high_aFilm_60C_2h_rep2_3B.xlsx	3B-H8	0.5	3.5	0.7	2.5	0.71	aFilm	60	2	7.5	0.91	0.24	0.05	FALSE	1	0.16	30.69	0.01	0.45	65.26	0.03263	5.42	H2	Z1-PETase
litPETases	plate1	2023-11-08-litPETases_high_aFilm_60C_2h_rep1_3A.xlsx	3A-H8	0.5	3.5	0.7	2.5	0.71	aFilm	60	2	7.5	0.87	0.23	0.04	FALSE	1	0.16	29.5	0.01	0.43	62.74	0.03137	5.21	H2	Z1-PETase
litPETases	plate1	2023-11-08-litPETases_high_cryPOW_70C_2h_rep2_2B.xlsx	2B-H6	0.5	3.5	0.7	2.5	0.71	cryPow	70	2	6.5	0.69	0.19	0.04	FALSE	1	0.12	23.37	0.01	0.34	49.7	0.02485	4.13	H2	Z1-PETase
litPETases	plate1	2023-11-08-litPETases_high_aFilm_70C_2h_rep1_4A.xlsx	4A-H12	0.5	3.5	0.7	2.5	0.71	aFilm	70	2	9.5	0.19	0	0	FALSE	1	0.03	6.37	0	0.09	13.54	0.00677	1.12	H2	Z1-PETase
litPETases	plate1	2023-11-08-litPETases_high_cryPOW_60C_2h_rep1_1A.xlsx	1A-H2	0.5	3.5	0.7	2.5	0.71	cryPow	60	2	4.5	0	0	0	FALSE	1	0	0	0	0	0	0	0	H2	Z1-PETase
litPETases	plate1	2023-11-08-litPETases_high_cryPOW_60C_2h_rep1_1A.xlsx	1A-H4	0.5	3.5	0.7	2.5	0.71	cryPow	60	2	5.5	0	0	0	FALSE	1	0	0	0	0	0	0	0	H2	Z1-PETase
litPETases	plate1	2023-11-08-litPETases_high_cryPOW_60C_2h_rep2_1B.xlsx	1B-H2	0.5	3.5	0.7	2.5	0.71	cryPow	60	2	4.5	0	0	0	FALSE	1	0	0	0	0	0	0	0	H2	Z1-PETase
litPETases	plate1	2023-11-08-litPETases_high_cryPOW_60C_2h_rep2_1B.xlsx	1B-H4	0.5	3.5	0.7	2.5	0.71	cryPow	60	2	5.5	0	0	0	FALSE	1	0	0	0	0	0	0	0	H2	Z1-PETase
litPETases	plate1	2023-11-08-litPETases_high_cryPOW_70C_2h_rep1_2A.xlsx	2A-H2	0.5	3.5	0.7	2.5	0.71	cryPow	70	2	4.5	0	0	0	FALSE	1	0	0	0	0	0	0	0	H2	Z1-PETase
litPETases	plate1	2023-11-08-litPETases_high_cryPOW_70C_2h_rep1_2A.xlsx	2A-H4	0.5	3.5	0.7	2.5	0.71	cryPow	70	2	5.5	0	0	0	FALSE	1	0	0	0	0	0	0	0	H2	Z1-PETase
litPETases	plate1	2023-11-08-litPETases_high_cryPOW_70C_2h_rep2_2B.xlsx	2B-H2	0.5	3.5	0.7	2.5	0.71	cryPow	70	2	4.5	0	0	0	FALSE	1	0	0	0	0	0	0	0	H2	Z1-PETase
litPETases	plate1	2023-11-08-litPETases_high_cryPOW_70C_2h_rep2_2B.xlsx	2B-H4	0.5	3.5	0.7	2.5	0.71	cryPow	70	2	5.5	0	0	0	FALSE	1	0	0	0	0	0	0	0	H2	Z1-PETase
litPETases	plate1	2023-11-08-litPETases_high_aFilm_60C_2h_rep1_3A.xlsx	3A-H2	0.5	3.5	0.7	2.5	0.71	aFilm	60	2	4.5	0	0	0	FALSE	1	0	0	0	0	0	0	0	H2	Z1-PETase
litPETases	plate1	2023-11-08-litPETases_high_aFilm_60C_2h_rep1_3A.xlsx	3A-H4	0.5	3.5	0.7	2.5	0.71	aFilm	60	2	5.5	0	0	0	FALSE	1	0	0	0	0	0	0	0	H2	Z1-PETase
litPETases	plate1	2023-11-08-litPETases_high_aFilm_60C_2h_rep1_3A.xlsx	3A-H6	0.5	3.5	0.7	2.5	0.71	aFilm	60	2	6.5	0	0	0	FALSE	1	0	0	0	0	0	0	0	H2	Z1-PETase
litPETases	plate1	2023-11-08-litPETases_high_aFilm_60C_2h_rep2_3B.xlsx	3B-H2	0.5	3.5	0.7	2.5	0.71	aFilm	60	2	4.5	0	0	0	FALSE	1	0	0	0	0	0	0	0	H2	Z1-PETase
litPETases	plate1	2023-11-08-litPETases_high_aFilm_60C_2h_rep2_3B.xlsx	3B-H4	0.5	3.5	0.7	2.5	0.71	aFilm	60	2	5.5	0	0	0	FALSE	1	0	0	0	0	0	0	0	H2	Z1-PETase
litPETases	plate1	2023-11-08-litPETases_high_aFilm_60C_2h_rep2_3B.xlsx	3B-H6	0.5	3.5	0.7	2.5	0.71	aFilm	60	2	6.5	0	0	0	FALSE	1	0	0	0	0	0	0	0	H2	Z1-PETase
litPETases	plate1	2023-11-08-litPETases_high_aFilm_70C_2h_rep1_4A.xlsx	4A-H2	0.5	3.5	0.7	2.5	0.71	aFilm	70	2	4.5	0	0	0	FALSE	1	0	0	0	0	0	0	0	H2	Z1-PETase
litPETases	plate1	2023-11-08-litPETases_high_aFilm_70C_2h_rep1_4A.xlsx	4A-H4	0.5	3.5	0.7	2.5	0.71	aFilm	70	2	5.5	0	0	0	FALSE	1	0	0	0	0	0	0	0	H2	Z1-PETase
litPETases	plate1	2023-11-08-litPETases_high_aFilm_70C_2h_rep1_4A.xlsx	4A-H6	0.5	3.5	0.7	2.5	0.71	aFilm	70	2	6.5	0	0	0	FALSE	1	0	0	0	0	0	0	0	H2	Z1-PETase
litPETases	plate1	2023-11-08-litPETases_high_aFilm_70C_2h_rep1_4A.xlsx	4A-H8	0.5	3.5	0.7	2.5	0.71	aFilm	70	2	7.5	0	0	0	FALSE	1	0	0	0	0	0	0	0	H2	Z1-PETase
litPETases	plate1	2023-11-08-litPETases_high_aFilm_70C_2h_rep1_4A.xlsx	4A-H10	0.5	3.5	0.7	2.5	0.71	aFilm	70	2	8.5	0	0	0.02	FALSE	1	0	0	0	0	0	0	0	H2	Z1-PETase
litPETases	plate1	2023-11-08-litPETases_high_aFilm_70C_2h_rep2_4B.xlsx	4B-H2	0.5	3.5	0.7	2.5	0.71	aFilm	70	2	4.5	0	0	0	FALSE	1	0	0	0	0	0	0	0	H2	Z1-PETase
litPETases	plate1	2023-11-08-litPETases_high_aFilm_70C_2h_rep2_4B.xlsx	4B-H4	0.5	3.5	0.7	2.5	0.71	aFilm	70	2	5.5	0	0	0	FALSE	1	0	0	0	0	0	0	0	H2	Z1-PETase
litPETases	plate1	2023-11-08-litPETases_high_aFilm_70C_2h_rep2_4B.xlsx	4B-H6	0.5	3.5	0.7	2.5	0.71	aFilm	70	2	6.5	0	0	0	FALSE	1	0	0	0	0	0	0	0	H2	Z1-PETase
litPETases	plate1	2023-11-08-litPETases_high_aFilm_70C_2h_rep2_4B.xlsx	4B-H8	0.5	3.5	0.7	2.5	0.71	aFilm	70	2	7.5	0	0	0	FALSE	1	0	0	0	0	0	0	0	H2	Z1-PETase
litPETases	plate1	2023-11-08-litPETases_high_aFilm_70C_2h_rep2_4B.xlsx	4B-H10	0.5	3.5	0.7	2.5	0.71	aFilm	70	2	8.5	0	0	0	FALSE	1	0	0	0	0	0	0	0	H2	Z1-PETase
litPETases	plate1	2023-11-08-litPETases_high_aFilm_70C_2h_rep2_4B.xlsx	4B-H12	0.5	3.5	0.7	2.5	0.71	aFilm	70	2	9.5	0	0	0	FALSE	1	0	0	0	0	0	0	0	H2	Z1-PETase

## Sheet: Activity Data 24 h
dataset	plate	filename	well	reaction_vol_mL	PET_loading_mg	solids_loading_wtpercent	enzyme_loading_ug	mg_enzyme_per_g_PET	substrate	temperature_c	pH	pathlength and dilution corrected A260	pathlength and dilution corrected A280	pathlength and dilution corrected A300	dilution	dilution_factor	mM_product	ug_per_mL_product_avgTPAMHET	mg_TPAeq	percent_depolymerization	mM_product_per_mg_enzyme	mmol_product_per_mg_enzyme	mg_TPAeq_per_mg_enzyme	HPLC_TPA_mM	HPLC_MHET_mM	HPLC_BHET_mM	HPLC_sum_mM	source_well	sample_id
litPETases	plate1	2023-11-15-litPETases_high_cryPOW_60C_24h_rep1_1A.xlsx	1A-G1	0.5	3.5	0.7	2.5	0.71	cryPow	60	4.5	0	0	0	FALSE	1	0	0	0	0	0	0	0	0	0	0	0	G1	611
litPETases	plate1	2023-11-15-litPETases_high_cryPOW_60C_24h_rep1_1A.xlsx	1A-G3	0.5	3.5	0.7	2.5	0.71	cryPow	60	5.5	0	0	0	FALSE	1	0	0	0	0	0	0	0	0	0	0	0	G1	611
litPETases	plate1	2023-11-15-litPETases_high_cryPOW_60C_24h_rep1_1A.xlsx	1A-G5	0.5	3.5	0.7	2.5	0.71	cryPow	60	6.5	0	0	0	FALSE	1	0	0	0	0	0	0	0	0	0	0	0	G1	611
litPETases	plate1	2023-11-15-litPETases_high_cryPOW_60C_24h_rep1_1A.xlsx	1A-G7	0.5	3.5	0.7	2.5	0.71	cryPow	60	7.5	0	0	0	FALSE	1	0	0	0	0	0	0	0	0.00682167	0	0	0.00682167	G1	611
litPETases	plate1	2023-11-15-litPETases_high_cryPOW_60C_24h_rep1_1A.xlsx	1A-G9	0.5	3.5	0.7	2.5	0.71	cryPow	60	8.5	0	0	0	FALSE	1	0	0	0	0	0	0	0	0	0	0	0	G1	611
litPETases	plate1	2023-11-15-litPETases_high_cryPOW_60C_24h_rep1_1A.xlsx	1A-G11	0.5	3.5	0.7	2.5	0.71	cryPow	60	9.5	0	0	0	FALSE	1	0	0	0	0	0	0	0	0	0	0	0	G1	611
litPETases	plate1	2023-11-15-litPETases_high_cryPOW_60C_24h_rep2_1B.xlsx	1B-G1	0.5	3.5	0.7	2.5	0.71	cryPow	60	4.5	0	0	0	FALSE	1	0	0	0	0	0	0	0	0	0	0	0	G1	611
litPETases	plate1	2023-11-15-litPETases_high_cryPOW_60C_24h_rep2_1B.xlsx	1B-G3	0.5	3.5	0.7	2.5	0.71	cryPow	60	5.5	0	0	0	FALSE	1	0	0	0	0	0	0	0	0	0.00480695	0	0.00480695	G1	611
litPETases	plate1	2023-11-15-litPETases_high_cryPOW_60C_24h_rep2_1B.xlsx	1B-G5	0.5	3.5	0.7	2.5	0.71	cryPow	60	6.5	0	0	0	FALSE	1	0	0	0	0	0	0	0	0.00670763	0	0	0.00670763	G1	611
litPETases	plate1	2023-11-15-litPETases_high_cryPOW_60C_24h_rep2_1B.xlsx	1B-G7	0.5	3.5	0.7	2.5	0.71	cryPow	60	7.5	0	0	0	FALSE	1	0	0	0	0	0	0	0	0	0	0	0	G1	611
litPETases	plate1	2023-11-15-litPETases_high_cryPOW_60C_24h_rep2_1B.xlsx	1B-G9	0.5	3.5	0.7	2.5	0.71	cryPow	60	8.5	0	0	0	FALSE	1	0	0	0	0	0	0	0	0	0	0	0	G1	611
litPETases	plate1	2023-11-15-litPETases_high_cryPOW_60C_24h_rep2_1B.xlsx	1B-G11	0.5	3.5	0.7	2.5	0.71	cryPow	60	9.5	0	0	0	FALSE	1	0	0	0	0	0	0	0	0	0	0	0	G1	611
litPETases	plate1	2023-11-15-litPETases_high_cryPOW_70C_24h_rep1_2A.xlsx	2A-G1	0.5	3.5	0.7	2.5	0.71	cryPow	70	4.5	0	0	0	FALSE	1	0	0	0	0	0	0	0	0	0	0	0	G1	611
litPETases	plate1	2023-11-15-litPETases_high_cryPOW_70C_24h_rep1_2A.xlsx	2A-G3	0.5	3.5	0.7	2.5	0.71	cryPow	70	5.5	0	0	0	FALSE	1	0	0	0	0	0	0	0	0	0	0	0	G1	611
litPETases	plate1	2023-11-15-litPETases_high_cryPOW_70C_24h_rep1_2A.xlsx	2A-G5	0.5	3.5	0.7	2.5	0.71	cryPow	70	6.5	0	0	0	FALSE	1	0	0	0	0	0	0	0	0	0	0	0	G1	611
litPETases	plate1	2023-11-15-litPETases_high_cryPOW_70C_24h_rep1_2A.xlsx	2A-G7	0.5	3.5	0.7	2.5	0.71	cryPow	70	7.5	0	0	0	FALSE	1	0	0	0	0	0	0	0	0	0	0	0	G1	611
litPETases	plate1	2023-11-15-litPETases_high_cryPOW_70C_24h_rep1_2A.xlsx	2A-G9	0.5	3.5	0.7	2.5	0.71	cryPow	70	8.5	0	0	0	FALSE	1	0	0	0	0	0	0	0	0	0	0	0	G1	611
litPETases	plate1	2023-11-15-litPETases_high_cryPOW_70C_24h_rep1_2A.xlsx	2A-G11	0.5	3.5	0.7	2.5	0.71	cryPow	70	9.5	0	0	0	FALSE	1	0	0	0	0	0	0	0	0	0	0	0	G1	611
litPETases	plate1	2023-11-15-litPETases_high_cryPOW_70C_24h_rep2_2B.xlsx	2B-G1	0.5	3.5	0.7	2.5	0.71	cryPow	70	4.5	0	0	0	FALSE	1	0	0	0	0	0	0	0	0	0	0	0	G1	611
litPETases	plate1	2023-11-15-litPETases_high_cryPOW_70C_24h_rep2_2B.xlsx	2B-G3	0.5	3.5	0.7	2.5	0.71	cryPow	70	5.5	0	0	0	FALSE	1	0	0	0	0	0	0	0	0	0	0	0	G1	611
litPETases	plate1	2023-11-15-litPETases_high_cryPOW_70C_24h_rep2_2B.xlsx	2B-G5	0.5	3.5	0.7	2.5	0.71	cryPow	70	6.5	0	0	0	FALSE	1	0	0	0	0	0	0	0	0	0	0	0	G1	611
litPETases	plate1	2023-11-15-litPETases_high_cryPOW_70C_24h_rep2_2B.xlsx	2B-G7	0.5	3.5	0.7	2.5	0.71	cryPow	70	7.5	0	0	0	FALSE	1	0	0	0	0	0	0	0	0	0	0	0	G1	611
litPETases	plate1	2023-11-15-litPETases_high_cryPOW_70C_24h_rep2_2B.xlsx	2B-G9	0.5	3.5	0.7	2.5	0.71	cryPow	70	8.5	0	0	0	FALSE	1	0	0	0	0	0	0	0	0	0	0	0	G1	611
litPETases	plate1	2023-11-15-litPETases_high_cryPOW_70C_24h_rep2_2B.xlsx	2B-G11	0.5	3.5	0.7	2.5	0.71	cryPow	70	9.5	0	0	0.02	FALSE	1	0	0	0	0	0	0	0	0	0	0	0	G1	611
litPETases	plate1	2023-11-16-litPETases_high_aFilm_60C_24h_rep1_withdilutions_3A.xlsx	3A-G1	0.5	3.5	0.7	2.5	0.71	aFilm	60	4.5	0	0	0	FALSE	1	0	0	0	0	0	0	0	0	0	0	0	G1	611
litPETases	plate1	2023-11-16-litPETases_high_aFilm_60C_24h_rep1_withdilutions_3A.xlsx	3A-G3	0.5	3.5	0.7	2.5	0.71	aFilm	60	5.5	0	0	0	FALSE	1	0	0	0	0	0	0	0	0	0	0	0	G1	611
litPETases	plate1	2023-11-16-litPETases_high_aFilm_60C_24h_rep1_withdilutions_3A.xlsx	3A-G5	0.5	3.5	0.7	2.5	0.71	aFilm	60	6.5	0	0	0	FALSE	1	0	0	0	0	0	0	0	0	0	0	0	G1	611
litPETases	plate1	2023-11-16-litPETases_high_aFilm_60C_24h_rep1_withdilutions_3A.xlsx	3A-G7	0.5	3.5	0.7	2.5	0.71	aFilm	60	7.5	0	0	0	FALSE	1	0	0	0	0	0	0	0	0	0	0	0	G1	611
litPETases	plate1	2023-11-16-litPETases_high_aFilm_60C_24h_rep1_withdilutions_3A.xlsx	3A-G9	0.5	3.5	0.7	2.5	0.71	aFilm	60	8.5	0	0	0	FALSE	1	0	0	0	0	0	0	0	0	0	0	0	G1	611
litPETases	plate1	2023-11-16-litPETases_high_aFilm_60C_24h_rep1_withdilutions_3A.xlsx	3A-G11	0.5	3.5	0.7	2.5	0.71	aFilm	60	9.5	0	0	0	FALSE	1	0	0	0	0	0	0	0	0	0	0	0	G1	611
litPETases	plate1	2023-11-16-litPETases_high_aFilm_60C_24h_rep2_withdilutions_3B.xlsx	3B-G1	0.5	3.5	0.7	2.5	0.71	aFilm	60	4.5	0	0	0	FALSE	1	0	0	0	0	0	0	0	0	0	0	0	G1	611
litPETases	plate1	2023-11-16-litPETases_high_aFilm_60C_24h_rep2_withdilutions_3B.xlsx	3B-G3	0.5	3.5	0.7	2.5	0.71	aFilm	60	5.5	0	0	0	FALSE	1	0	0	0	0	0	0	0	0	0	0	0	G1	611
litPETases	plate1	2023-11-16-litPETases_high_aFilm_60C_24h_rep2_withdilutions_3B.xlsx	3B-G5	0.5	3.5	0.7	2.5	0.71	aFilm	60	6.5	0	0	0	FALSE	1	0	0	0	0	0	0	0	0	0	0	0	G1	611
litPETases	plate1	2023-11-16-litPETases_high_aFilm_60C_24h_rep2_withdilutions_3B.xlsx	3B-G7	0.5	3.5	0.7	2.5	0.71	aFilm	60	7.5	0	0	0	FALSE	1	0	0	0	0	0	0	0	0	0	0	0	G1	611
litPETases	plate1	2023-11-16-litPETases_high_aFilm_60C_24h_rep2_withdilutions_3B.xlsx	3B-G9	0.5	3.5	0.7	2.5	0.71	aFilm	60	8.5	0	0	0	FALSE	1	0	0	0	0	0	0	0	0	0	0	0	G1	611
litPETases	plate1	2023-11-16-litPETases_high_aFilm_60C_24h_rep2_withdilutions_3B.xlsx	3B-G11	0.5	3.5	0.7	2.5	0.71	aFilm	60	9.5	0	0	0	FALSE	1	0	0	0	0	0	0	0	0	0	0	0	G1	611
litPETases	plate1	2023-11-16-litPETases_high_aFilm_70C_24h_rep1_withdilutions_4A.xlsx	4A-G1	0.5	3.5	0.7	2.5	0.71	aFilm	70	4.5	0	0	0	FALSE	1	0	0	0	0	0	0	0	0	0	0	0	G1	611
litPETases	plate1	2023-11-16-litPETases_high_aFilm_70C_24h_rep1_withdilutions_4A.xlsx	4A-G3	0.5	3.5	0.7	2.5	0.71	aFilm	70	5.5	0	0	0	FALSE	1	0	0	0	0	0	0	0	0	0	0	0	G1	611
litPETases	plate1	2023-11-16-litPETases_high_aFilm_70C_24h_rep1_withdilutions_4A.xlsx	4A-G5	0.5	3.5	0.7	2.5	0.71	aFilm	70	6.5	0	0	0	FALSE	1	0	0	0	0	0	0	0	0	0	0	0	G1	611
litPETases	plate1	2023-11-16-litPETases_high_aFilm_70C_24h_rep1_withdilutions_4A.xlsx	4A-G7	0.5	3.5	0.7	2.5	0.71	aFilm	70	7.5	0	0	0	FALSE	1	0	0	0	0	0	0	0	0	0	0	0	G1	611
litPETases	plate1	2023-11-16-litPETases_high_aFilm_70C_24h_rep1_withdilutions_4A.xlsx	4A-G9	0.5	3.5	0.7	2.5	0.71	aFilm	70	8.5	0	0	0	FALSE	1	0	0	0	0	0	0	0	0	0	0	0	G1	611
litPETases	plate1	2023-11-16-litPETases_high_aFilm_70C_24h_rep1_withdilutions_4A.xlsx	4A-G11	0.5	3.5	0.7	2.5	0.71	aFilm	70	9.5	0	0	0	FALSE	1	0	0	0	0	0	0	0	0	0	0	0	G1	611
litPETases	plate1	2023-11-16-litPETases_high_aFilm_70C_24h_rep2_withdilutions_4B.xlsx	4B-G1	0.5	3.5	0.7	2.5	0.71	aFilm	70	4.5	0	0	0	FALSE	1	0	0	0	0	0	0	0	0	0	0	0	G1	611
litPETases	plate1	2023-11-16-litPETases_high_aFilm_70C_24h_rep2_withdilutions_4B.xlsx	4B-G3	0.5	3.5	0.7	2.5	0.71	aFilm	70	5.5	0	0	0	FALSE	1	0	0	0	0	0	0	0	0	0	0	0	G1	611
litPETases	plate1	2023-11-16-litPETases_high_aFilm_70C_24h_rep2_withdilutions_4B.xlsx	4B-G5	0.5	3.5	0.7	2.5	0.71	aFilm	70	6.5	0	0	0	FALSE	1	0	0	0	0	0	0	0	0	0	0	0	G1	611
litPETases	plate1	2023-11-16-litPETases_high_aFilm_70C_24h_rep2_withdilutions_4B.xlsx	4B-G7	0.5	3.5	0.7	2.5	0.71	aFilm	70	7.5	0	0	0	FALSE	1	0	0	0	0	0	0	0	0	0	0	0	G1	611
litPETases	plate1	2023-11-16-litPETases_high_aFilm_70C_24h_rep2_withdilutions_4B.xlsx	4B-G9	0.5	3.5	0.7	2.5	0.71	aFilm	70	8.5	0	0	0	FALSE	1	0	0	0	0	0	0	0	0	0	0	0	G1	611
litPETases	plate1	2023-11-16-litPETases_high_aFilm_70C_24h_rep2_withdilutions_4B.xlsx	4B-G11	0.5	3.5	0.7	2.5	0.71	aFilm	70	9.5	0	0	0	FALSE	1	0	0	0	0	0	0	0	0	0	0	0	G1	611
litPETases	plate1	2023-11-15-litPETases_high_cryPOW_60C_24h_rep1_1A.xlsx	1A-A1	0.5	3.5	0.7	2.5	0.71	cryPow	60	4.5	0	0	0	FALSE	1	0	0	0	0	0	0	0	0	0	0	0	blank	blank
litPETases	plate1	2023-11-15-litPETases_high_cryPOW_60C_24h_rep1_1A.xlsx	1A-A3	0.5	3.5	0.7	2.5	0.71	cryPow	60	5.5	0	0	0	FALSE	1	0	0	0	0	0	0	0	0	0	0	0	blank	blank
litPETases	plate1	2023-11-15-litPETases_high_cryPOW_60C_24h_rep1_1A.xlsx	1A-A5	0.5	3.5	0.7	2.5	0.71	cryPow	60	6.5	0	0	0	FALSE	1	0	0	0	0	0	0	0	0	0	0	0	blank	blank
litPETases	plate1	2023-11-15-litPETases_high_cryPOW_60C_24h_rep1_1A.xlsx	1A-A7	0.5	3.5	0.7	2.5	0.71	cryPow	60	7.5	0	0	0	FALSE	1	0	0	0	0	0	0	0	0	0	0	0	blank	blank
litPETases	plate1	2023-11-15-litPETases_high_cryPOW_60C_24h_rep1_1A.xlsx	1A-A9	0.5	3.5	0.7	2.5	0.71	cryPow	60	8.5	0	0	0	FALSE	1	0	0	0	0	0	0	0	0	0	0	0	blank	blank
litPETases	plate1	2023-11-15-litPETases_high_cryPOW_60C_24h_rep1_1A.xlsx	1A-A11	0.5	3.5	0.7	2.5	0.71	cryPow	60	9.5	0	0	0	FALSE	1	0	0	0	0	0	0	0	0	0	0	0	blank	blank
litPETases	plate1	2023-11-15-litPETases_high_cryPOW_60C_24h_rep2_1B.xlsx	1B-A1	0.5	3.5	0.7	2.5	0.71	cryPow	60	4.5	0	0	0	FALSE	1	0	0	0	0	0	0	0	0	0	0	0	blank	blank
litPETases	plate1	2023-11-15-litPETases_high_cryPOW_60C_24h_rep2_1B.xlsx	1B-A3	0.5	3.5	0.7	2.5	0.71	cryPow	60	5.5	0	0	0	FALSE	1	0	0	0	0	0	0	0	0	0	0	0	blank	blank
litPETases	plate1	2023-11-15-litPETases_high_cryPOW_60C_24h_rep2_1B.xlsx	1B-A5	0.5	3.5	0.7	2.5	0.71	cryPow	60	6.5	0	0	0	FALSE	1	0	0	0	0	0	0	0	0	0	0	0	blank	blank
litPETases	plate1	2023-11-15-litPETases_high_cryPOW_60C_24h_rep2_1B.xlsx	1B-A7	0.5	3.5	0.7	2.5	0.71	cryPow	60	7.5	0	0	0	FALSE	1	0	0	0	0	0	0	0	0	0	0	0	blank	blank
litPETases	plate1	2023-11-15-litPETases_high_cryPOW_60C_24h_rep2_1B.xlsx	1B-A9	0.5	3.5	0.7	2.5	0.71	cryPow	60	8.5	0	0	0	FALSE	1	0	0	0	0	0	0	0	0	0	0	0	blank	blank
litPETases	plate1	2023-11-15-litPETases_high_cryPOW_60C_24h_rep2_1B.xlsx	1B-A11	0.5	3.5	0.7	2.5	0.71	cryPow	60	9.5	0	0	0	FALSE	1	0	0	0	0	0	0	0	0	0	0	0	blank	blank
litPETases	plate1	2023-11-15-litPETases_high_cryPOW_70C_24h_rep1_2A.xlsx	2A-A1	0.5	3.5	0.7	2.5	0.71	cryPow	70	4.5	0	0	0	FALSE	1	0	0	0	0	0	0	0	0	0	0	0	blank	blank
litPETases	plate1	2023-11-15-litPETases_high_cryPOW_70C_24h_rep1_2A.xlsx	2A-A3	0.5	3.5	0.7	2.5	0.71	cryPow	70	5.5	0	0	0	FALSE	1	0	0	0	0	0	0	0	0	0	0	0	blank	blank
litPETases	plate1	2023-11-15-litPETases_high_cryPOW_70C_24h_rep1_2A.xlsx	2A-A5	0.5	3.5	0.7	2.5	0.71	cryPow	70	6.5	0	0	0	FALSE	1	0	0	0	0	0	0	0	0	0	0	0	blank	blank
litPETases	plate1	2023-11-15-litPETases_high_cryPOW_70C_24h_rep1_2A.xlsx	2A-A7	0.5	3.5	0.7	2.5	0.71	cryPow	70	7.5	0	0	0	FALSE	1	0	0	0	0	0	0	0	0	0	0	0	blank	blank
litPETases	plate1	2023-11-15-litPETases_high_cryPOW_70C_24h_rep1_2A.xlsx	2A-A9	0.5	3.5	0.7	2.5	0.71	cryPow	70	8.5	0	0	0	FALSE	1	0	0	0	0	0	0	0	0	0	0	0	blank	blank
litPETases	plate1	2023-11-15-litPETases_high_cryPOW_70C_24h_rep1_2A.xlsx	2A-A11	0.5	3.5	0.7	2.5	0.71	cryPow	70	9.5	0	0	0	FALSE	1	0	0	0	0	0	0	0	0	0	0	0	blank	blank
litPETases	plate1	2023-11-15-litPETases_high_cryPOW_70C_24h_rep2_2B.xlsx	2B-A1	0.5	3.5	0.7	2.5	0.71	cryPow	70	4.5	0	0	0	FALSE	1	0	0	0	0	0	0	0	0	0	0	0	blank	blank
litPETases	plate1	2023-11-15-litPETases_high_cryPOW_70C_24h_rep2_2B.xlsx	2B-A3	0.5	3.5	0.7	2.5	0.71	cryPow	70	5.5	0	0	0	FALSE	1	0	0	0	0	0	0	0	0	0	0	0	blank	blank
litPETases	plate1	2023-11-15-litPETases_high_cryPOW_70C_24h_rep2_2B.xlsx	2B-A5	0.5	3.5	0.7	2.5	0.71	cryPow	70	6.5	0	0	0	FALSE	1	0	0	0	0	0	0	0	0	0	0	0	blank	blank
litPETases	plate1	2023-11-15-litPETases_high_cryPOW_70C_24h_rep2_2B.xlsx	2B-A7	0.5	3.5	0.7	2.5	0.71	cryPow	70	7.5	0	0	0	FALSE	1	0	0	0	0	0	0	0	0	0	0	0	blank	blank
litPETases	plate1	2023-11-15-litPETases_high_cryPOW_70C_24h_rep2_2B.xlsx	2B-A9	0.5	3.5	0.7	2.5	0.71	cryPow	70	8.5	0	0	0	FALSE	1	0	0	0	0	0	0	0	0	0	0	0	blank	blank
litPETases	plate1	2023-11-15-litPETases_high_cryPOW_70C_24h_rep2_2B.xlsx	2B-A11	0.5	3.5	0.7	2.5	0.71	cryPow	70	9.5	0	0	0	FALSE	1	0	0	0	0	0	0	0	0	0	0	0	blank	blank
litPETases	plate1	2023-11-16-litPETases_high_aFilm_60C_24h_rep1_withdilutions_3A.xlsx	3A-A1	0.5	3.5	0.7	2.5	0.71	aFilm	60	4.5	0	0	0	FALSE	1	0	0	0	0	0	0	0	0	0	0	0	blank	blank
litPETases	plate1	2023-11-16-litPETases_high_aFilm_60C_24h_rep1_withdilutions_3A.xlsx	3A-A3	0.5	3.5	0.7	2.5	0.71	aFilm	60	5.5	0	0	0	FALSE	1	0	0	0	0	0	0	0	0	0	0	0	blank	blank
litPETases	plate1	2023-11-16-litPETases_high_aFilm_60C_24h_rep1_withdilutions_3A.xlsx	3A-A5	0.5	3.5	0.7	2.5	0.71	aFilm	60	6.5	0	0	0	FALSE	1	0	0	0	0	0	0	0	0	0	0	0	blank	blank
litPETases	plate1	2023-11-16-litPETases_high_aFilm_60C_24h_rep1_withdilutions_3A.xlsx	3A-A7	0.5	3.5	0.7	2.5	0.71	aFilm	60	7.5	0	0	0	FALSE	1	0	0	0	0	0	0	0	0	0	0	0	blank	blank
litPETases	plate1	2023-11-16-litPETases_high_aFilm_60C_24h_rep1_withdilutions_3A.xlsx	3A-A9	0.5	3.5	0.7	2.5	0.71	aFilm	60	8.5	0	0	0	FALSE	1	0	0	0	0	0	0	0	0	0	0	0	blank	blank
litPETases	plate1	2023-11-16-litPETases_high_aFilm_60C_24h_rep1_withdilutions_3A.xlsx	3A-A11	0.5	3.5	0.7	2.5	0.71	aFilm	60	9.5	0	0	0	FALSE	1	0	0	0	0	0	0	0	0	0	0	0	blank	blank
litPETases	plate1	2023-11-16-litPETases_high_aFilm_60C_24h_rep2_withdilutions_3B.xlsx	3B-A1	0.5	3.5	0.7	2.5	0.71	aFilm	60	4.5	0	0	0	FALSE	1	0	0	0	0	0	0	0	0	0	0	0	blank	blank
litPETases	plate1	2023-11-16-litPETases_high_aFilm_60C_24h_rep2_withdilutions_3B.xlsx	3B-A3	0.5	3.5	0.7	2.5	0.71	aFilm	60	5.5	0	0	0	FALSE	1	0	0	0	0	0	0	0	0	0	0	0	blank	blank
litPETases	plate1	2023-11-16-litPETases_high_aFilm_60C_24h_rep2_withdilutions_3B.xlsx	3B-A5	0.5	3.5	0.7	2.5	0.71	aFilm	60	6.5	0	0	0	FALSE	1	0	0	0	0	0	0	0	0	0	0	0	blank	blank
litPETases	plate1	2023-11-16-litPETases_high_aFilm_60C_24h_rep2_withdilutions_3B.xlsx	3B-A7	0.5	3.5	0.7	2.5	0.71	aFilm	60	7.5	0	0	0	FALSE	1	0	0	0	0	0	0	0	0	0	0	0	blank	blank
litPETases	plate1	2023-11-16-litPETases_high_aFilm_60C_24h_rep2_withdilutions_3B.xlsx	3B-A9	0.5	3.5	0.7	2.5	0.71	aFilm	60	8.5	0	0	0	FALSE	1	0	0	0	0	0	0	0	0	0	0	0	blank	blank
litPETases	plate1	2023-11-16-litPETases_high_aFilm_60C_24h_rep2_withdilutions_3B.xlsx	3B-A11	0.5	3.5	0.7	2.5	0.71	aFilm	60	9.5	0	0	0	FALSE	1	0	0	0	0	0	0	0	0	0	0	0	blank	blank
litPETases	plate1	2023-11-16-litPETases_high_aFilm_70C_24h_rep1_withdilutions_4A.xlsx	4A-A1	0.5	3.5	0.7	2.5	0.71	aFilm	70	4.5	0	0	0	FALSE	1	0	0	0	0	0	0	0	0	0	0	0	blank	blank
litPETases	plate1	2023-11-16-litPETases_high_aFilm_70C_24h_rep1_withdilutions_4A.xlsx	4A-A3	0.5	3.5	0.7	2.5	0.71	aFilm	70	5.5	0	0	0	FALSE	1	0	0	0	0	0	0	0	0	0	0	0	blank	blank
litPETases	plate1	2023-11-16-litPETases_high_aFilm_70C_24h_rep1_withdilutions_4A.xlsx	4A-A5	0.5	3.5	0.7	2.5	0.71	aFilm	70	6.5	0	0	0	FALSE	1	0	0	0	0	0	0	0	0	0	0	0	blank	blank
litPETases	plate1	2023-11-16-litPETases_high_aFilm_70C_24h_rep1_withdilutions_4A.xlsx	4A-A7	0.5	3.5	0.7	2.5	0.71	aFilm	70	7.5	0	0	0	FALSE	1	0	0	0	0	0	0	0	0	0	0	0	blank	blank
litPETases	plate1	2023-11-16-litPETases_high_aFilm_70C_24h_rep1_withdilutions_4A.xlsx	4A-A9	0.5	3.5	0.7	2.5	0.71	aFilm	70	8.5	0	0	0	FALSE	1	0	0	0	0	0	0	0	0	0	0	0	blank	blank
litPETases	plate1	2023-11-16-litPETases_high_aFilm_70C_24h_rep1_withdilutions_4A.xlsx	4A-A11	0.5	3.5	0.7	2.5	0.71	aFilm	70	9.5	0	0	0	FALSE	1	0	0	0	0	0	0	0	0	0	0	0	blank	blank
litPETases	plate1	2023-11-16-litPETases_high_aFilm_70C_24h_rep2_withdilutions_4B.xlsx	4B-A1	0.5	3.5	0.7	2.5	0.71	aFilm	70	4.5	0	0	0	FALSE	1	0	0	0	0	0	0	0	0	0	0	0	blank	blank
litPETases	plate1	2023-11-16-litPETases_high_aFilm_70C_24h_rep2_withdilutions_4B.xlsx	4B-A3	0.5	3.5	0.7	2.5	0.71	aFilm	70	5.5	0	0	0	FALSE	1	0	0	0	0	0	0	0	0	0	0	0	blank	blank
litPETases	plate1	2023-11-16-litPETases_high_aFilm_70C_24h_rep2_withdilutions_4B.xlsx	4B-A5	0.5	3.5	0.7	2.5	0.71	aFilm	70	6.5	0	0	0	FALSE	1	0	0	0	0	0	0	0	0	0	0	0	blank	blank
litPETases	plate1	2023-11-16-litPETases_high_aFilm_70C_24h_rep2_withdilutions_4B.xlsx	4B-A7	0.5	3.5	0.7	2.5	0.71	aFilm	70	7.5	0	0	0	FALSE	1	0	0	0	0	0	0	0	0	0	0	0	blank	blank
litPETases	plate1	2023-11-16-litPETases_high_aFilm_70C_24h_rep2_withdilutions_4B.xlsx	4B-A9	0.5	3.5	0.7	2.5	0.71	aFilm	70	8.5	0	0	0	FALSE	1	0	0	0	0	0	0	0	0	0	0	0	blank	blank
litPETases	plate1	2023-11-16-litPETases_high_aFilm_70C_24h_rep2_withdilutions_4B.xlsx	4B-A11	0.5	3.5	0.7	2.5	0.71	aFilm	70	9.5	0	0	0	FALSE	1	0	0	0	0	0	0	0	0	0	0	0	blank	blank
litPETases	plate1	2023-11-16-litPETases_high_aFilm_60C_24h_rep2_withdilutions_3B.xlsx	3B-B8	0.5	3.5	0.7	2.5	0.71	aFilm	60	7.5	4.6	1.22	0.22	FALSE	1	0.79	149.17	0.07	2.18	317.18	0.15859	26.35	0.17171	0.332825	0	0.504535	B2	CaPETaseM9
litPETases	plate1	2023-11-16-litPETases_high_aFilm_60C_24h_rep2_withdilutions_3B.xlsx	3B-B12	0.5	3.5	0.7	2.5	0.71	aFilm	60	9.5	3.6	0.94	0.1	FALSE	1	0.61	114.94	0.05	1.68	244.41	0.122205	20.3	0.328299	0.150118	0	0.478417	B2	CaPETaseM9
litPETases	plate1	2023-11-16-litPETases_high_aFilm_60C_24h_rep1_withdilutions_3A.xlsx	3A-B8	0.5	3.5	0.7	2.5	0.71	aFilm	60	7.5	2.98	0.82	0.15	FALSE	1	0.53	99.98	0.04	1.46	212.59	0.106295	17.66	0.159168	0.265728	0	0.424896	B2	CaPETaseM9
litPETases	plate1	2023-11-15-litPETases_high_cryPOW_60C_24h_rep1_1A.xlsx	1A-B8	0.5	3.5	0.7	2.5	0.71	cryPow	60	7.5	2.49	0.67	0.12	FALSE	1	0.43	81.7	0.04	1.19	173.72	0.08686	14.43	0.114723	0.198616	0	0.31334	B2	CaPETaseM9
litPETases	plate1	2023-11-15-litPETases_high_cryPOW_60C_24h_rep2_1B.xlsx	1B-B12	0.5	3.5	0.7	2.5	0.71	cryPow	60	9.5	2.39	0.66	0.06	FALSE	1	0.43	80.35	0.04	1.17	170.85	0.085425	14.19	0.411683	0.0890211	0	0.500704	B2	CaPETaseM9
litPETases	plate1	2023-11-16-litPETases_high_aFilm_60C_24h_rep1_withdilutions_3A.xlsx	3A-B12	0.5	3.5	0.7	2.5	0.71	aFilm	60	9.5	2.32	0.63	0.08	FALSE	1	0.41	76.91	0.03	1.12	163.55	0.081775	13.59	0.264893	0.0962776	0	0.361171	B2	CaPETaseM9
litPETases	plate1	2023-11-15-litPETases_high_cryPOW_60C_24h_rep2_1B.xlsx	1B-B8	0.5	3.5	0.7	2.5	0.71	cryPow	60	7.5	1.97	0.53	0.11	FALSE	1	0.36	66.8	0.03	0.97	142.04	0.07102	11.8	0.0745549	0.166666	0	0.241221	B2	CaPETaseM9
litPETases	plate1	2023-11-16-litPETases_high_aFilm_60C_24h_rep1_withdilutions_3A.xlsx	3A-B10	0.5	3.5	0.7	2.5	0.71	aFilm	60	8.5	1.69	0.46	0.09	FALSE	1	0.3	57.35	0.03	0.84	121.94	0.06097	10.13	0.0563697	0.115724	0	0.172094	B2	CaPETaseM9
litPETases	plate1	2023-11-15-litPETases_high_cryPOW_60C_24h_rep1_1A.xlsx	1A-B12	0.5	3.5	0.7	2.5	0.71	cryPow	60	9.5	1.61	0.43	0.03	FALSE	1	0.29	54.54	0.02	0.8	115.96	0.05798	9.63	0.259373	0.0436662	0	0.303039	B2	CaPETaseM9
litPETases	plate1	2023-11-16-litPETases_high_aFilm_60C_24h_rep2_withdilutions_3B.xlsx	3B-B10	0.5	3.5	0.7	2.5	0.71	aFilm	60	8.5	1.5	0.4	0.08	FALSE	1	0.27	50.74	0.02	0.74	107.9	0.05395	8.96	0.0510451	0.0997731	0	0.150818	B2	CaPETaseM9
litPETases	plate1	2023-11-15-litPETases_high_cryPOW_60C_24h_rep1_1A.xlsx	1A-B6	0.5	3.5	0.7	2.5	0.71	cryPow	60	6.5	1.39	0.36	0.07	FALSE	1	0.25	47.22	0.02	0.69	100.41	0.050205	8.34	0.0399836	0.11066	0	0.150644	B2	CaPETaseM9
litPETases	plate1	2023-11-15-litPETases_high_cryPOW_60C_24h_rep1_1A.xlsx	1A-B10	0.5	3.5	0.7	2.5	0.71	cryPow	60	8.5	1.33	0.36	0.07	FALSE	1	0.24	45.09	0.02	0.66	95.87	0.047935	7.96	0.0381775	0.0995501	0	0.137728	B2	CaPETaseM9
litPETases	plate1	2023-11-16-litPETases_high_aFilm_60C_24h_rep1_withdilutions_3A.xlsx	3A-B6	0.5	3.5	0.7	2.5	0.71	aFilm	60	6.5	1.3	0.34	0.07	FALSE	1	0.23	44.14	0.02	0.64	93.85	0.046925	7.8	0.0622792	0.124032	0	0.186311	B2	CaPETaseM9
litPETases	plate1	2023-11-15-litPETases_high_cryPOW_60C_24h_rep2_1B.xlsx	1B-B6	0.5	3.5	0.7	2.5	0.71	cryPow	60	6.5	1.25	0.33	0.08	FALSE	1	0.22	42.24	0.02	0.62	89.82	0.04491	7.46	0.0250787	0.0953091	0.00630441	0.126692	B2	CaPETaseM9
litPETases	plate1	2023-11-16-litPETases_high_aFilm_60C_24h_rep2_withdilutions_3B.xlsx	3B-B6	0.5	3.5	0.7	2.5	0.71	aFilm	60	6.5	1.06	0.29	0.06	FALSE	1	0.19	36.01	0.02	0.53	76.56	0.03828	6.36	0.0446693	0.0883816	0	0.133051	B2	CaPETaseM9
litPETases	plate1	2023-11-15-litPETases_high_cryPOW_60C_24h_rep2_1B.xlsx	1B-B10	0.5	3.5	0.7	2.5	0.71	cryPow	60	8.5	1.04	0.28	0.06	FALSE	1	0.19	35.16	0.02	0.51	74.76	0.03738	6.21	0.0294367	0.0849056	0	0.114342	B2	CaPETaseM9
litPETases	plate1	2023-11-15-litPETases_high_cryPOW_60C_24h_rep1_1A.xlsx	1A-B4	0.5	3.5	0.7	2.5	0.71	cryPow	60	5.5	0.91	0.24	0.05	FALSE	1	0.16	30.93	0.01	0.45	65.76	0.03288	5.46	0.0426542	0.082833	0	0.125487	B2	CaPETaseM9
litPETases	plate1	2023-11-15-litPETases_high_cryPOW_60C_24h_rep2_1B.xlsx	1B-B4	0.5	3.5	0.7	2.5	0.71	cryPow	60	5.5	0.85	0.23	0.05	FALSE	1	0.15	28.69	0.01	0.42	61.01	0.030505	5.07	0.0437009	0.0876644	0	0.131365	B2	CaPETaseM9
litPETases	plate1	2023-11-16-litPETases_high_aFilm_60C_24h_rep1_withdilutions_3A.xlsx	3A-B4	0.5	3.5	0.7	2.5	0.71	aFilm	60	5.5	0.84	0.25	0.06	FALSE	1	0.15	28.56	0.01	0.42	60.72	0.03036	5.04	0.0566399	0.0827739	0	0.139414	B2	CaPETaseM9
litPETases	plate1	2023-11-15-litPETases_high_cryPOW_70C_24h_rep2_2B.xlsx	2B-B8	0.5	3.5	0.7	2.5	0.71	cryPow	70	7.5	0.6	0	0.02	FALSE	1	0.11	20.19	0.01	0.29	42.93	0.021465	3.57	0.0510051	0.0454074	0	0.0964125	B2	CaPETaseM9
litPETases	plate1	2023-11-15-litPETases_high_cryPOW_70C_24h_rep2_2B.xlsx	2B-B12	0.5	3.5	0.7	2.5	0.71	cryPow	70	9.5	0.58	0	0	FALSE	1	0.1	19.71	0.01	0.29	41.92	0.02096	3.48	0.130526	0	0	0.130526	B2	CaPETaseM9
litPETases	plate1	2023-11-15-litPETases_high_cryPOW_70C_24h_rep1_2A.xlsx	2A-B10	0.5	3.5	0.7	2.5	0.71	cryPow	70	8.5	0.54	0	0.03	FALSE	1	0.1	18.29	0.01	0.27	38.89	0.019445	3.23	0.02087	0.0402019	0	0.0610719	B2	CaPETaseM9
litPETases	plate1	2023-11-15-litPETases_high_cryPOW_70C_24h_rep1_2A.xlsx	2A-B6	0.5	3.5	0.7	2.5	0.71	cryPow	70	6.5	0.51	0	0.03	FALSE	1	0.09	17.24	0.01	0.25	36.66	0.01833	3.05	0.0124482	0.0409348	0	0.0533829	B2	CaPETaseM9
litPETases	plate1	2023-11-15-litPETases_high_cryPOW_70C_24h_rep1_2A.xlsx	2A-B8	0.5	3.5	0.7	2.5	0.71	cryPow	70	7.5	0.5	0	0.02	FALSE	1	0.09	16.77	0.01	0.24	35.65	0.017825	2.96	0.0397081	0.0357442	0	0.0754523	B2	CaPETaseM9
litPETases	plate1	2023-11-15-litPETases_high_cryPOW_60C_24h_rep1_1A.xlsx	1A-B2	0.5	3.5	0.7	2.5	0.71	cryPow	60	4.5	0.48	0	0.04	FALSE	1	0.09	16.29	0.01	0.24	34.64	0.01732	2.88	0.0222004	0.0362837	0.00543917	0.0639233	B2	CaPETaseM9
litPETases	plate1	2023-11-15-litPETases_high_cryPOW_70C_24h_rep2_2B.xlsx	2B-B10	0.5	3.5	0.7	2.5	0.71	cryPow	70	8.5	0.45	0	0.03	FALSE	1	0.08	15.21	0.01	0.22	32.34	0.01617	2.69	0.0204424	0.0359982	0	0.0564406	B2	CaPETaseM9
litPETases	plate1	2023-11-15-litPETases_high_cryPOW_60C_24h_rep2_1B.xlsx	1B-B2	0.5	3.5	0.7	2.5	0.71	cryPow	60	4.5	0.41	0	0.04	FALSE	1	0.07	13.82	0.01	0.2	29.39	0.014695	2.44	0.0205635	0.0365698	0.00670227	0.0638356	B2	CaPETaseM9
litPETases	plate1	2023-11-15-litPETases_high_cryPOW_70C_24h_rep2_2B.xlsx	2B-B6	0.5	3.5	0.7	2.5	0.71	cryPow	70	6.5	0.34	0	0.02	FALSE	1	0.06	11.69	0.01	0.17	24.85	0.012425	2.06	0.00944884	0.028169	0	0.0376179	B2	CaPETaseM9
litPETases	plate1	2023-11-16-litPETases_high_aFilm_60C_24h_rep2_withdilutions_3B.xlsx	3B-B4	0.5	3.5	0.7	2.5	0.71	aFilm	60	5.5	0.34	0	0	FALSE	1	0.06	11.45	0.01	0.17	24.35	0.012175	2.02	0.0247134	0.0320563	0	0.0567697	B2	CaPETaseM9
litPETases	plate1	2023-11-15-litPETases_high_cryPOW_70C_24h_rep1_2A.xlsx	2A-B12	0.5	3.5	0.7	2.5	0.71	cryPow	70	9.5	0.24	0	0	FALSE	1	0.04	8.13	0	0.12	17.29	0.008645	1.44	0.054734	0	0	0.054734	B2	CaPETaseM9
litPETases	plate1	2023-11-15-litPETases_high_cryPOW_70C_24h_rep2_2B.xlsx	2B-B4	0.5	3.5	0.7	2.5	0.71	cryPow	70	5.5	0.2	0	0	FALSE	1	0.04	6.61	0	0.1	14.05	0.007025	1.17	0.00619013	0.017671	0	0.0238612	B2	CaPETaseM9
litPETases	plate1	2023-11-15-litPETases_high_cryPOW_70C_24h_rep1_2A.xlsx	2A-B2	0.5	3.5	0.7	2.5	0.71	cryPow	70	4.5	0	0	0	FALSE	1	0	0	0	0	0	0	0	0	0	0	0	B2	CaPETaseM9
litPETases	plate1	2023-11-15-litPETases_high_cryPOW_70C_24h_rep1_2A.xlsx	2A-B4	0.5	3.5	0.7	2.5	0.71	cryPow	70	5.5	0	0	0	FALSE	1	0	0	0	0	0	0	0	0	0.0118856	0	0.0118856	B2	CaPETaseM9
litPETases	plate1	2023-11-15-litPETases_high_cryPOW_70C_24h_rep2_2B.xlsx	2B-B2	0.5	3.5	0.7	2.5	0.71	cryPow	70	4.5	0	0	0	FALSE	1	0	0	0	0	0	0	0	0	0	0	0	B2	CaPETaseM9
litPETases	plate1	2023-11-16-litPETases_high_aFilm_60C_24h_rep1_withdilutions_3A.xlsx	3A-B2	0.5	3.5	0.7	2.5	0.71	aFilm	60	4.5	0	0	0	FALSE	1	0	0	0	0	0	0	0	0	0	0	0	B2	CaPETaseM9
litPETases	plate1	2023-11-16-litPETases_high_aFilm_60C_24h_rep2_withdilutions_3B.xlsx	3B-B2	0.5	3.5	0.7	2.5	0.71	aFilm	60	4.5	0	0	0	FALSE	1	0	0	0	0	0	0	0	0.00675038	0.00755114	0	0.0143015	B2	CaPETaseM9
litPETases	plate1	2023-11-16-litPETases_high_aFilm_70C_24h_rep1_withdilutions_4A.xlsx	4A-B2	0.5	3.5	0.7	2.5	0.71	aFilm	70	4.5	0	0	0	FALSE	1	0	0	0	0	0	0	0	0	0	0	0	B2	CaPETaseM9
litPETases	plate1	2023-11-16-litPETases_high_aFilm_70C_24h_rep1_withdilutions_4A.xlsx	4A-B4	0.5	3.5	0.7	2.5	0.71	aFilm	70	5.5	0	0	0	FALSE	1	0	0	0	0	0	0	0	0	0	0	0	B2	CaPETaseM9
litPETases	plate1	2023-11-16-litPETases_high_aFilm_70C_24h_rep1_withdilutions_4A.xlsx	4A-B6	0.5	3.5	0.7	2.5	0.71	aFilm	70	6.5	0	0	0	FALSE	1	0	0	0	0	0	0	0	0	0	0	0	B2	CaPETaseM9
litPETases	plate1	2023-11-16-litPETases_high_aFilm_70C_24h_rep1_withdilutions_4A.xlsx	4A-B8	0.5	3.5	0.7	2.5	0.71	aFilm	70	7.5	0	0	0	FALSE	1	0	0	0	0	0	0	0	0	0	0	0	B2	CaPETaseM9
litPETases	plate1	2023-11-16-litPETases_high_aFilm_70C_24h_rep1_withdilutions_4A.xlsx	4A-B10	0.5	3.5	0.7	2.5	0.71	aFilm	70	8.5	0	0	0	FALSE	1	0	0	0	0	0	0	0	0	0	0	0	B2	CaPETaseM9
litPETases	plate1	2023-11-16-litPETases_high_aFilm_70C_24h_rep1_withdilutions_4A.xlsx	4A-B12	0.5	3.5	0.7	2.5	0.71	aFilm	70	9.5	0	0	0	FALSE	1	0	0	0	0	0	0	0	0.00775379	0	0	0.00775379	B2	CaPETaseM9
litPETases	plate1	2023-11-16-litPETases_high_aFilm_70C_24h_rep2_withdilutions_4B.xlsx	4B-B2	0.5	3.5	0.7	2.5	0.71	aFilm	70	4.5	0	0	0	FALSE	1	0	0	0	0	0	0	0	0	0	0	0	B2	CaPETaseM9
litPETases	plate1	2023-11-16-litPETases_high_aFilm_70C_24h_rep2_withdilutions_4B.xlsx	4B-B4	0.5	3.5	0.7	2.5	0.71	aFilm	70	5.5	0	0	0	FALSE	1	0	0	0	0	0	0	0	0	0	0	0	B2	CaPETaseM9
litPETases	plate1	2023-11-16-litPETases_high_aFilm_70C_24h_rep2_withdilutions_4B.xlsx	4B-B6	0.5	3.5	0.7	2.5	0.71	aFilm	70	6.5	0	0	0	FALSE	1	0	0	0	0	0	0	0	0	0	0	0	B2	CaPETaseM9
litPETases	plate1	2023-11-16-litPETases_high_aFilm_70C_24h_rep2_withdilutions_4B.xlsx	4B-B8	0.5	3.5	0.7	2.5	0.71	aFilm	70	7.5	0	0	0	FALSE	1	0	0	0	0	0	0	0	0	0	0	0	B2	CaPETaseM9
litPETases	plate1	2023-11-16-litPETases_high_aFilm_70C_24h_rep2_withdilutions_4B.xlsx	4B-B10	0.5	3.5	0.7	2.5	0.71	aFilm	70	8.5	0	0	0	FALSE	1	0	0	0	0	0	0	0	0	0.00689074	0	0.00689074	B2	CaPETaseM9
litPETases	plate1	2023-11-16-litPETases_high_aFilm_70C_24h_rep2_withdilutions_4B.xlsx	4B-B12	0.5	3.5	0.7	2.5	0.71	aFilm	70	9.5	0	0	0	FALSE	1	0	0	0	0	0	0	0	0.00997932	0	0	0.00997932	B2	CaPETaseM9
litPETases	plate1	2023-11-16-litPETases_high_aFilm_70C_24h_rep1_withdilutions_4A.xlsx	4A-H7	0.5	3.5	0.7	2.5	0.71	aFilm	70	7.5	5.77	1.51	0.31	FALSE	1	0.98	185.11	0.08	2.7	393.61	0.196805	32.7	0.150883	0.243818	0.00885425	0.403555	H1	Cut190*SS
litPETases	plate1	2023-11-16-litPETases_high_aFilm_60C_24h_rep2_withdilutions_3B.xlsx	3B-H11	0.5	3.5	0.7	2.5	0.71	aFilm	60	9.5	5.57	1.43	0.21	FALSE	1	0.93	175.66	0.08	2.56	373.52	0.18676	31.03	0.34463	0.188566	0	0.533196	H1	Cut190*SS
litPETases	plate1	2023-11-16-litPETases_high_aFilm_70C_24h_rep2_withdilutions_4B.xlsx	4B-H7	0.5	3.5	0.7	2.5	0.71	aFilm	70	7.5	5.37	1.42	0.29	FALSE	1	0.92	173.95	0.08	2.54	369.87	0.184935	30.72	0.132463	0.22321	0.00836972	0.364043	H1	Cut190*SS
litPETases	plate1	2023-11-16-litPETases_high_aFilm_70C_24h_rep1_withdilutions_4A.xlsx	4A-H11	0.5	3.5	0.7	2.5	0.71	aFilm	70	9.5	5.12	1.38	0.19	FALSE	1	0.9	169.29	0.07	2.47	359.96	0.17998	29.9	0.519379	0.0947847	0	0.614164	H1	Cut190*SS
litPETases	plate1	2023-11-16-litPETases_high_aFilm_70C_24h_rep2_withdilutions_4B.xlsx	4B-H11	0.5	3.5	0.7	2.5	0.71	aFilm	70	9.5	4.55	1.21	0.17	FALSE	1	0.79	148.8	0.07	2.17	316.4	0.1582	26.28	0.434851	0.0840039	0	0.518855	H1	Cut190*SS
litPETases	plate1	2023-11-16-litPETases_high_aFilm_60C_24h_rep1_withdilutions_3A.xlsx	3A-H7	0.5	3.5	0.7	2.5	0.71	aFilm	60	7.5	4.58	1.2	0.26	FALSE	1	0.78	147.08	0.06	2.15	312.75	0.156375	25.98	0.0593224	0.210663	0.0111243	0.28111	H1	Cut190*SS
litPETases	plate1	2023-11-16-litPETases_high_aFilm_60C_24h_rep2_withdilutions_3B.xlsx	3B-H7	0.5	3.5	0.7	2.5	0.71	aFilm	60	7.5	4.53	1.16	0.26	FALSE	1	0.76	142.79	0.06	2.08	303.62	0.15181	25.22	0.0494348	0.205442	0.0122677	0.267145	H1	Cut190*SS
litPETases	plate1	2023-11-16-litPETases_high_aFilm_60C_24h_rep1_withdilutions_3A.xlsx	3A-H11	0.5	3.5	0.7	2.5	0.71	aFilm	60	9.5	4.01	1.06	0.16	FALSE	1	0.69	129.54	0.06	1.89	275.45	0.137725	22.88	0.292495	0.120656	0	0.413151	H1	Cut190*SS
litPETases	plate1	2023-11-15-litPETases_high_cryPOW_60C_24h_rep1_1A.xlsx	1A-H7	0.5	3.5	0.7	2.5	0.71	cryPow	60	7.5	3.06	0.8	0.17	FALSE	1	0.52	98.75	0.04	1.44	209.98	0.10499	17.44	0.0758098	0.213826	0.00532393	0.29496	H1	Cut190*SS
litPETases	plate1	2023-11-15-litPETases_high_cryPOW_60C_24h_rep2_1B.xlsx	1B-H9	0.5	3.5	0.7	2.5	0.71	cryPow	60	8.5	2.94	0.78	0.18	FALSE	1	0.51	96.17	0.04	1.4	204.5	0.10225	16.99	0.0486279	0.233218	0	0.281846	H1	Cut190*SS
litPETases	plate1	2023-11-15-litPETases_high_cryPOW_60C_24h_rep2_1B.xlsx	1B-H11	0.5	3.5	0.7	2.5	0.71	cryPow	60	9.5	2.85	0.77	0.09	FALSE	1	0.5	94.09	0.04	1.37	200.07	0.100035	16.62	0.376403	0.155843	0	0.532245	H1	Cut190*SS
litPETases	plate1	2023-11-15-litPETases_high_cryPOW_60C_24h_rep2_1B.xlsx	1B-H7	0.5	3.5	0.7	2.5	0.71	cryPow	60	7.5	2.57	0.68	0.15	FALSE	1	0.44	83.29	0.04	1.22	177.11	0.088555	14.71	0.0594043	0.190877	0.0062798	0.256561	H1	Cut190*SS
litPETases	plate1	2023-11-16-litPETases_high_aFilm_60C_24h_rep1_withdilutions_3A.xlsx	3A-H9	0.5	3.5	0.7	2.5	0.71	aFilm	60	8.5	1.87	0.49	0.1	FALSE	1	0.34	63.38	0.03	0.93	134.76	0.06738	11.19	0.0270564	0.106565	0	0.133621	H1	Cut190*SS
litPETases	plate1	2023-11-15-litPETases_high_cryPOW_60C_24h_rep1_1A.xlsx	1A-H11	0.5	3.5	0.7	2.5	0.71	cryPow	60	9.5	1.74	0.46	0.05	FALSE	1	0.31	58.91	0.03	0.86	125.25	0.062625	10.4	0.226863	0.0650423	0	0.291905	H1	Cut190*SS
litPETases	plate1	2023-11-16-litPETases_high_aFilm_60C_24h_rep2_withdilutions_3B.xlsx	3B-H9	0.5	3.5	0.7	2.5	0.71	aFilm	60	8.5	1.55	0.4	0.08	FALSE	1	0.28	52.54	0.02	0.77	111.71	0.055855	9.28	0.0211391	0.0823365	0	0.103476	H1	Cut190*SS
litPETases	plate1	2023-11-15-litPETases_high_cryPOW_60C_24h_rep2_1B.xlsx	1B-H5	0.5	3.5	0.7	2.5	0.71	cryPow	60	6.5	1.54	0.4	0.1	FALSE	1	0.28	52.06	0.02	0.76	110.7	0.05535	9.2	0.0173649	0.108962	0.00846881	0.134795	H1	Cut190*SS
litPETases	plate1	2023-11-15-litPETases_high_cryPOW_60C_24h_rep1_1A.xlsx	1A-H9	0.5	3.5	0.7	2.5	0.71	cryPow	60	8.5	1.45	0.39	0.08	FALSE	1	0.26	48.98	0.02	0.71	104.15	0.052075	8.65	0.031471	0.10968	0	0.141151	H1	Cut190*SS
litPETases	plate1	2023-11-15-litPETases_high_cryPOW_60C_24h_rep1_1A.xlsx	1A-H5	0.5	3.5	0.7	2.5	0.71	cryPow	60	6.5	1.42	0.36	0.08	FALSE	1	0.26	48.27	0.02	0.7	102.64	0.05132	8.53	0.0147273	0.0909855	0.00686156	0.112574	H1	Cut190*SS
litPETases	plate1	2023-11-15-litPETases_high_cryPOW_70C_24h_rep1_2A.xlsx	2A-H7	0.5	3.5	0.7	2.5	0.71	cryPow	70	7.5	0.86	0.23	0.04	FALSE	1	0.16	29.16	0.01	0.43	62.01	0.031005	5.15	0.0538258	0.0626582	0	0.116484	H1	Cut190*SS
litPETases	plate1	2023-11-15-litPETases_high_cryPOW_70C_24h_rep2_2B.xlsx	2B-H7	0.5	3.5	0.7	2.5	0.71	cryPow	70	7.5	0.86	0.23	0.04	FALSE	1	0.16	29.16	0.01	0.43	62.01	0.031005	5.15	0.0554633	0.065171	0	0.120634	H1	Cut190*SS
litPETases	plate1	2023-11-16-litPETases_high_aFilm_60C_24h_rep2_withdilutions_3B.xlsx	3B-H5	0.5	3.5	0.7	2.5	0.71	aFilm	60	6.5	0.83	0.22	0.05	FALSE	1	0.15	28.22	0.01	0.41	60	0.03	4.98	0.00974955	0.0489242	0.00409306	0.0627668	H1	Cut190*SS
litPETases	plate1	2023-11-15-litPETases_high_cryPOW_60C_24h_rep2_1B.xlsx	1B-H3	0.5	3.5	0.7	2.5	0.71	cryPow	60	5.5	0.82	0.22	0.06	FALSE	1	0.15	27.84	0.01	0.41	59.21	0.029605	4.92	0.0126507	0.0582684	0.00748885	0.078408	H1	Cut190*SS
litPETases	plate1	2023-11-15-litPETases_high_cryPOW_60C_24h_rep1_1A.xlsx	1A-H3	0.5	3.5	0.7	2.5	0.71	cryPow	60	5.5	0.7	0.18	0.05	FALSE	1	0.13	23.61	0.01	0.34	50.2	0.0251	4.17	0.0103824	0.0469713	0.00496944	0.0623231	H1	Cut190*SS
litPETases	plate1	2023-11-16-litPETases_high_aFilm_60C_24h_rep1_withdilutions_3A.xlsx	3A-H5	0.5	3.5	0.7	2.5	0.71	aFilm	60	6.5	0.59	0	0.04	FALSE	1	0.11	19.95	0.01	0.29	42.42	0.02121	3.52	0.00641448	0.0309897	0	0.0374042	H1	Cut190*SS
litPETases	plate1	2023-11-15-litPETases_high_cryPOW_70C_24h_rep2_2B.xlsx	2B-H11	0.5	3.5	0.7	2.5	0.71	cryPow	70	9.5	0.52	0	0	FALSE	1	0.09	17.72	0.01	0.26	37.67	0.018835	3.13	0.105078	0.00717611	0	0.112254	H1	Cut190*SS
litPETases	plate1	2023-11-15-litPETases_high_cryPOW_70C_24h_rep2_2B.xlsx	2B-H9	0.5	3.5	0.7	2.5	0.71	cryPow	70	8.5	0.32	0	0.02	FALSE	1	0.06	10.74	0	0.16	22.83	0.011415	1.9	0.013084	0.0241002	0	0.0371843	H1	Cut190*SS
litPETases	plate1	2023-11-15-litPETases_high_cryPOW_70C_24h_rep1_2A.xlsx	2A-H5	0.5	3.5	0.7	2.5	0.71	cryPow	70	6.5	0.31	0	0.02	FALSE	1	0.06	10.64	0	0.16	22.62	0.01131	1.88	0.0070508	0.0219441	0	0.0289949	H1	Cut190*SS
litPETases	plate1	2023-11-15-litPETases_high_cryPOW_70C_24h_rep1_2A.xlsx	2A-H9	0.5	3.5	0.7	2.5	0.71	cryPow	70	8.5	0.3	0	0.02	FALSE	1	0.05	10.26	0	0.15	21.82	0.01091	1.81	0.0129287	0.0239446	0	0.0368733	H1	Cut190*SS
litPETases	plate1	2023-11-15-litPETases_high_cryPOW_70C_24h_rep1_2A.xlsx	2A-H11	0.5	3.5	0.7	2.5	0.71	cryPow	70	9.5	0.3	0	0	FALSE	1	0.05	10.26	0	0.15	21.82	0.01091	1.81	0.0642116	0	0	0.0642116	H1	Cut190*SS
litPETases	plate1	2023-11-15-litPETases_high_cryPOW_70C_24h_rep2_2B.xlsx	2B-H5	0.5	3.5	0.7	2.5	0.71	cryPow	70	6.5	0.24	0	0	FALSE	1	0.04	8.13	0	0.12	17.29	0.008645	1.44	0	0.0167098	0	0.0167098	H1	Cut190*SS
litPETases	plate1	2023-11-15-litPETases_high_cryPOW_60C_24h_rep1_1A.xlsx	1A-H1	0.5	3.5	0.7	2.5	0.71	cryPow	60	4.5	0	0	0	FALSE	1	0	0	0	0	0	0	0	0	0	0	0	H1	Cut190*SS
litPETases	plate1	2023-11-15-litPETases_high_cryPOW_60C_24h_rep2_1B.xlsx	1B-H1	0.5	3.5	0.7	2.5	0.71	cryPow	60	4.5	0	0	0	FALSE	1	0	0	0	0	0	0	0	0	0	0	0	H1	Cut190*SS
litPETases	plate1	2023-11-15-litPETases_high_cryPOW_70C_24h_rep1_2A.xlsx	2A-H1	0.5	3.5	0.7	2.5	0.71	cryPow	70	4.5	0	0	0	FALSE	1	0	0	0	0	0	0	0	0	0	0	0	H1	Cut190*SS
litPETases	plate1	2023-11-15-litPETases_high_cryPOW_70C_24h_rep1_2A.xlsx	2A-H3	0.5	3.5	0.7	2.5	0.71	cryPow	70	5.5	0	0	0	FALSE	1	0	0	0	0	0	0	0	0	0.00776037	0	0.00776037	H1	Cut190*SS
litPETases	plate1	2023-11-15-litPETases_high_cryPOW_70C_24h_rep2_2B.xlsx	2B-H1	0.5	3.5	0.7	2.5	0.71	cryPow	70	4.5	0	0	0	FALSE	1	0	0	0	0	0	0	0	0	0	0	0	H1	Cut190*SS
litPETases	plate1	2023-11-15-litPETases_high_cryPOW_70C_24h_rep2_2B.xlsx	2B-H3	0.5	3.5	0.7	2.5	0.71	cryPow	70	5.5	0	0	0	FALSE	1	0	0	0	0	0	0	0	0	0.00639297	0	0.00639297	H1	Cut190*SS
litPETases	plate1	2023-11-16-litPETases_high_aFilm_60C_24h_rep1_withdilutions_3A.xlsx	3A-H1	0.5	3.5	0.7	2.5	0.71	aFilm	60	4.5	0	0	0	FALSE	1	0	0	0	0	0	0	0	0	0	0	0	H1	Cut190*SS
litPETases	plate1	2023-11-16-litPETases_high_aFilm_60C_24h_rep1_withdilutions_3A.xlsx	3A-H3	0.5	3.5	0.7	2.5	0.71	aFilm	60	5.5	0	0	0	FALSE	1	0	0	0	0	0	0	0	0	0.00967581	0	0.00967581	H1	Cut190*SS
litPETases	plate1	2023-11-16-litPETases_high_aFilm_60C_24h_rep2_withdilutions_3B.xlsx	3B-H1	0.5	3.5	0.7	2.5	0.71	aFilm	60	4.5	0	0	0	FALSE	1	0	0	0	0	0	0	0	0	0	0	0	H1	Cut190*SS
litPETases	plate1	2023-11-16-litPETases_high_aFilm_60C_24h_rep2_withdilutions_3B.xlsx	3B-H3	0.5	3.5	0.7	2.5	0.71	aFilm	60	5.5	0	0	0	FALSE	1	0	0	0	0	0	0	0	0	0.00609888	0	0.00609888	H1	Cut190*SS
litPETases	plate1	2023-11-16-litPETases_high_aFilm_70C_24h_rep1_withdilutions_4A.xlsx	4A-H1	0.5	3.5	0.7	2.5	0.71	aFilm	70	4.5	0	0	0	FALSE	1	0	0	0	0	0	0	0	0	0	0	0	H1	Cut190*SS
litPETases	plate1	2023-11-16-litPETases_high_aFilm_70C_24h_rep1_withdilutions_4A.xlsx	4A-H3	0.5	3.5	0.7	2.5	0.71	aFilm	70	5.5	0	0	0	FALSE	1	0	0	0	0	0	0	0	0	0	0	0	H1	Cut190*SS
litPETases	plate1	2023-11-16-litPETases_high_aFilm_70C_24h_rep1_withdilutions_4A.xlsx	4A-H5	0.5	3.5	0.7	2.5	0.71	aFilm	70	6.5	0	0	0	FALSE	1	0	0	0	0	0	0	0	0	0	0	0	H1	Cut190*SS
litPETases	plate1	2023-11-16-litPETases_high_aFilm_70C_24h_rep1_withdilutions_4A.xlsx	4A-H9	0.5	3.5	0.7	2.5	0.71	aFilm	70	8.5	0	0	0	FALSE	1	0	0	0	0	0	0	0	0	0.00716188	0	0.00716188	H1	Cut190*SS
litPETases	plate1	2023-11-16-litPETases_high_aFilm_70C_24h_rep2_withdilutions_4B.xlsx	4B-H1	0.5	3.5	0.7	2.5	0.71	aFilm	70	4.5	0	0	0	FALSE	1	0	0	0	0	0	0	0	0	0	0	0	H1	Cut190*SS
litPETases	plate1	2023-11-16-litPETases_high_aFilm_70C_24h_rep2_withdilutions_4B.xlsx	4B-H3	0.5	3.5	0.7	2.5	0.71	aFilm	70	5.5	0	0	0	FALSE	1	0	0	0	0	0	0	0	0	0	0	0	H1	Cut190*SS
litPETases	plate1	2023-11-16-litPETases_high_aFilm_70C_24h_rep2_withdilutions_4B.xlsx	4B-H5	0.5	3.5	0.7	2.5	0.71	aFilm	70	6.5	0	0	0	FALSE	1	0	0	0	0	0	0	0	0	0	0	0	H1	Cut190*SS
litPETases	plate1	2023-11-16-litPETases_high_aFilm_70C_24h_rep2_withdilutions_4B.xlsx	4B-H9	0.5	3.5	0.7	2.5	0.71	aFilm	70	8.5	0	0	0	FALSE	1	0	0	0	0	0	0	0	0	0.0077825	0	0.0077825	H1	Cut190*SS
DuraPETaseredo	plate1	2023-12-06-DuraPETaseredo_high_cryPOW_60C_24h_rep1_1A.xlsx	1A-B1	0.5	3.5	0.7	2.5	0.71	cryPow	60	4.5	0	0	0	FALSE	1	0	0	0	0	0	0	0	0	0	0	0	B1	DuraPETase
DuraPETaseredo	plate1	2023-12-06-DuraPETaseredo_high_cryPOW_60C_24h_rep1_1A.xlsx	1A-B2	0.5	3.5	0.7	2.5	0.71	cryPow	60	4.5	0	0	0	FALSE	1	0	0	0	0	0	0	0	0	0	0	0	B2	DuraPETase
DuraPETaseredo	plate1	2023-12-06-DuraPETaseredo_high_cryPOW_60C_24h_rep1_1A.xlsx	1A-B3	0.5	3.5	0.7	2.5	0.71	cryPow	60	5.5	0	0	0	FALSE	1	0	0	0	0	0	0	0	0	0	0	0	B1	DuraPETase
DuraPETaseredo	plate1	2023-12-06-DuraPETaseredo_high_cryPOW_60C_24h_rep1_1A.xlsx	1A-B4	0.5	3.5	0.7	2.5	0.71	cryPow	60	5.5	0	0	0	FALSE	1	0	0	0	0	0	0	0	0	0	0	0	B2	DuraPETase
DuraPETaseredo	plate1	2023-12-06-DuraPETaseredo_high_cryPOW_60C_24h_rep1_1A.xlsx	1A-B5	0.5	3.5	0.7	2.5	0.71	cryPow	60	6.5	0.4	0	0.03	FALSE	1	0.07	13.68	0.01	0.2	29.1	0.01455	2.42	0.00742059	0.0379927	0	0.0454133	B1	DuraPETase
DuraPETaseredo	plate1	2023-12-06-DuraPETaseredo_high_cryPOW_60C_24h_rep1_1A.xlsx	1A-B6	0.5	3.5	0.7	2.5	0.71	cryPow	60	6.5	0.52	0	0.04	FALSE	1	0.09	17.72	0.01	0.26	37.67	0.018835	3.13	0.00921397	0.0492608	0	0.0584748	B2	DuraPETase
DuraPETaseredo	plate1	2023-12-06-DuraPETaseredo_high_cryPOW_60C_24h_rep1_1A.xlsx	1A-B7	0.5	3.5	0.7	2.5	0.71	cryPow	60	7.5	2.41	0.63	0.14	FALSE	1	0.41	76.91	0.03	1.12	163.55	0.081775	13.59	0.0853737	0.214767	0.00502632	0.305167	B1	DuraPETase
DuraPETaseredo	plate1	2023-12-06-DuraPETaseredo_high_cryPOW_60C_24h_rep1_1A.xlsx	1A-B8	0.5	3.5	0.7	2.5	0.71	cryPow	60	7.5	2.36	0.61	0.13	FALSE	1	0.4	75.2	0.03	1.1	159.9	0.07995	13.28	0.0816964	0.205746	0.00448366	0.291926	B2	DuraPETase
DuraPETaseredo	plate1	2023-12-06-DuraPETaseredo_high_cryPOW_60C_24h_rep1_1A.xlsx	1A-B9	0.5	3.5	0.7	2.5	0.71	cryPow	60	8.5	1.74	0.46	0.09	FALSE	1	0.31	59.01	0.03	0.86	125.47	0.062735	10.42	0.0891575	0.176908	0	0.266066	B1	DuraPETase
DuraPETaseredo	plate1	2023-12-06-DuraPETaseredo_high_cryPOW_60C_24h_rep1_1A.xlsx	1A-B10	0.5	3.5	0.7	2.5	0.71	cryPow	60	8.5	1.47	0.39	0.07	FALSE	1	0.26	49.69	0.02	0.73	105.66	0.05283	8.78	0.096105	0.161976	0	0.258081	B2	DuraPETase
DuraPETaseredo	plate1	2023-12-06-DuraPETaseredo_high_cryPOW_60C_24h_rep1_1A.xlsx	1A-B11	0.5	3.5	0.7	2.5	0.71	cryPow	60	9.5	2.79	0.76	0.09	FALSE	1	0.5	93.6	0.04	1.37	199.02	0.09951	16.53	0.418482	0.142291	0	0.560772	B1	DuraPETase
DuraPETaseredo	plate1	2023-12-06-DuraPETaseredo_high_cryPOW_60C_24h_rep1_1A.xlsx	1A-B12	0.5	3.5	0.7	2.5	0.71	cryPow	60	9.5	2.19	0.6	0.07	FALSE	1	0.39	73.97	0.03	1.08	157.29	0.078645	13.07	0.349549	0.104485	0	0.454034	B2	DuraPETase
DuraPETaseredo	plate1	2023-12-06-DuraPETaseredo_high_aFilm_60C_24h_rep1_2A.xlsx	2A-B1	0.5	3.5	0.7	2.5	0.71	aFilm	60	4.5	0	0	0	FALSE	1	0	0	0	0	0	0	0	0	0	0	0	B1	DuraPETase
DuraPETaseredo	plate1	2023-12-06-DuraPETaseredo_high_aFilm_60C_24h_rep1_2A.xlsx	2A-B2	0.5	3.5	0.7	2.5	0.71	aFilm	60	4.5	0	0	0.04	FALSE	1	0	0	0	0	0	0	0	0.00924449	0	0	0.00924449	B2	DuraPETase
DuraPETaseredo	plate1	2023-12-06-DuraPETaseredo_high_aFilm_60C_24h_rep1_2A.xlsx	2A-B3	0.5	3.5	0.7	2.5	0.71	aFilm	60	5.5	0	0	0	FALSE	1	0	0	0	0	0	0	0	0	0	0	0	B1	DuraPETase
DuraPETaseredo	plate1	2023-12-06-DuraPETaseredo_high_aFilm_60C_24h_rep1_2A.xlsx	2A-B4	0.5	3.5	0.7	2.5	0.71	aFilm	60	5.5	0	0	0	FALSE	1	0	0	0	0	0	0	0	0	0	0	0	B2	DuraPETase
DuraPETaseredo	plate1	2023-12-06-DuraPETaseredo_high_aFilm_60C_24h_rep1_2A.xlsx	2A-B5	0.5	3.5	0.7	2.5	0.71	aFilm	60	6.5	0	0	0	FALSE	1	0	0	0	0	0	0	0	0	0	0	0	B1	DuraPETase
DuraPETaseredo	plate1	2023-12-06-DuraPETaseredo_high_aFilm_60C_24h_rep1_2A.xlsx	2A-B6	0.5	3.5	0.7	2.5	0.71	aFilm	60	6.5	0	0	0	FALSE	1	0	0	0	0	0	0	0	0	0	0	0	B2	DuraPETase
DuraPETaseredo	plate1	2023-12-06-DuraPETaseredo_high_aFilm_60C_24h_rep1_2A.xlsx	2A-B7	0.5	3.5	0.7	2.5	0.71	aFilm	60	7.5	2.79	0.71	0.15	FALSE	1	0.46	86.73	0.04	1.27	184.41	0.092205	15.32	0.106013	0.188836	0.00501855	0.299867	B1	DuraPETase
DuraPETaseredo	plate1	2023-12-06-DuraPETaseredo_high_aFilm_60C_24h_rep1_2A.xlsx	2A-B8	0.5	3.5	0.7	2.5	0.71	aFilm	60	7.5	2.83	0.72	0.16	FALSE	1	0.47	88.08	0.04	1.29	187.28	0.09364	15.56	0.0981075	0.174322	0.00501875	0.277448	B2	DuraPETase
DuraPETaseredo	plate1	2023-12-06-DuraPETaseredo_high_aFilm_60C_24h_rep1_2A.xlsx	2A-B9	0.5	3.5	0.7	2.5	0.71	aFilm	60	8.5	1.15	0.29	0.06	FALSE	1	0.21	38.95	0.02	0.57	82.83	0.041415	6.88	0.0685946	0.0769775	0	0.145572	B1	DuraPETase
DuraPETaseredo	plate1	2023-12-06-DuraPETaseredo_high_aFilm_60C_24h_rep1_2A.xlsx	2A-B10	0.5	3.5	0.7	2.5	0.71	aFilm	60	8.5	1.83	0.47	0.09	FALSE	1	0.33	61.95	0.03	0.9	131.74	0.06587	10.94	0.108682	0.121085	0	0.229767	B2	DuraPETase
DuraPETaseredo	plate1	2023-12-06-DuraPETaseredo_high_aFilm_60C_24h_rep1_2A.xlsx	2A-B11	0.5	3.5	0.7	2.5	0.71	aFilm	60	9.5	5.2	1.37	0.23	FALSE	1	0.89	167.57	0.07	2.45	356.31	0.178155	29.6	0.503654	0.229434	0	0.733089	B1	DuraPETase
DuraPETaseredo	plate1	2023-12-06-DuraPETaseredo_high_aFilm_60C_24h_rep1_2A.xlsx	2A-B12	0.5	3.5	0.7	2.5	0.71	aFilm	60	9.5	2.2	0.57	0.09	FALSE	1	0.37	69.68	0.03	1.02	148.16	0.07408	12.31	0.185353	0.0745062	0	0.259859	B2	DuraPETase
DuraPETaseredo	plate1	2023-12-06-DuraPETaseredo_high_cryPOW_70C_24h_rep1_3A.xlsx	3A-B1	0.5	3.5	0.7	2.5	0.71	cryPow	70	4.5	0	0	0	FALSE	1	0	0	0	0	0	0	0	0	0	0	0	B1	DuraPETase
DuraPETaseredo	plate1	2023-12-06-DuraPETaseredo_high_cryPOW_70C_24h_rep1_3A.xlsx	3A-B2	0.5	3.5	0.7	2.5	0.71	cryPow	70	4.5	0	0	0	FALSE	1	0	0	0	0	0	0	0	0	0	0	0	B2	DuraPETase
DuraPETaseredo	plate1	2023-12-06-DuraPETaseredo_high_cryPOW_70C_24h_rep1_3A.xlsx	3A-B3	0.5	3.5	0.7	2.5	0.71	cryPow	70	5.5	0	0	0.04	FALSE	1	0	0	0	0	0	0	0	0	0	0	0	B1	DuraPETase
DuraPETaseredo	plate1	2023-12-06-DuraPETaseredo_high_cryPOW_70C_24h_rep1_3A.xlsx	3A-B4	0.5	3.5	0.7	2.5	0.71	cryPow	70	5.5	0	0	0	FALSE	1	0	0	0	0	0	0	0	0	0	0	0	B2	DuraPETase
DuraPETaseredo	plate1	2023-12-06-DuraPETaseredo_high_cryPOW_70C_24h_rep1_3A.xlsx	3A-B5	0.5	3.5	0.7	2.5	0.71	cryPow	70	6.5	0	0	0	FALSE	1	0	0	0	0	0	0	0	0	0.0123805	0	0.0123805	B1	DuraPETase
DuraPETaseredo	plate1	2023-12-06-DuraPETaseredo_high_cryPOW_70C_24h_rep1_3A.xlsx	3A-B6	0.5	3.5	0.7	2.5	0.71	cryPow	70	6.5	0	0	0.04	FALSE	1	0	0	0	0	0	0	0	0	0.00905681	0	0.00905681	B2	DuraPETase
DuraPETaseredo	plate1	2023-12-06-DuraPETaseredo_high_cryPOW_70C_24h_rep1_3A.xlsx	3A-B7	0.5	3.5	0.7	2.5	0.71	cryPow	70	7.5	1.02	0.26	0.04	FALSE	1	0.18	34.58	0.02	0.5	73.54	0.03677	6.11	0.0986068	0.0732212	0	0.171828	B1	DuraPETase
DuraPETaseredo	plate1	2023-12-06-DuraPETaseredo_high_cryPOW_70C_24h_rep1_3A.xlsx	3A-B8	0.5	3.5	0.7	2.5	0.71	cryPow	70	7.5	1.56	0.4	0.06	FALSE	1	0.28	52.88	0.02	0.77	112.43	0.056215	9.34	0.141517	0.103634	0	0.245151	B2	DuraPETase
DuraPETaseredo	plate1	2023-12-06-DuraPETaseredo_high_cryPOW_70C_24h_rep1_3A.xlsx	3A-B9	0.5	3.5	0.7	2.5	0.71	cryPow	70	8.5	0.78	0.29	0.12	FALSE	1	0.14	26.42	0.01	0.39	56.18	0.02809	4.67	0.0635113	0.0626983	0	0.12621	B1	DuraPETase
DuraPETaseredo	plate1	2023-12-06-DuraPETaseredo_high_cryPOW_70C_24h_rep1_3A.xlsx	3A-B10	0.5	3.5	0.7	2.5	0.71	cryPow	70	8.5	0.53	0	0.02	FALSE	1	0.1	17.95	0.01	0.26	38.17	0.019085	3.17	0.0478815	0.0464345	0	0.094316	B2	DuraPETase
DuraPETaseredo	plate1	2023-12-06-DuraPETaseredo_high_cryPOW_70C_24h_rep1_3A.xlsx	3A-B11	0.5	3.5	0.7	2.5	0.71	cryPow	70	9.5	0	0	0	FALSE	1	0	0	0	0	0	0	0	0.0119883	0	0	0.0119883	B1	DuraPETase
DuraPETaseredo	plate1	2023-12-06-DuraPETaseredo_high_cryPOW_70C_24h_rep1_3A.xlsx	3A-B12	0.5	3.5	0.7	2.5	0.71	cryPow	70	9.5	0	0	0	FALSE	1	0	0	0	0	0	0	0	0.0189956	0	0	0.0189956	B2	DuraPETase
DuraPETaseredo	plate1	2023-12-06-DuraPETaseredo_high_aFilm_70C_24h_rep1_4A.xlsx	4A-B1	0.5	3.5	0.7	2.5	0.71	aFilm	70	4.5	0	0	0	FALSE	1	0	0	0	0	0	0	0	0	0	0	0	B1	DuraPETase
DuraPETaseredo	plate1	2023-12-06-DuraPETaseredo_high_aFilm_70C_24h_rep1_4A.xlsx	4A-B2	0.5	3.5	0.7	2.5	0.71	aFilm	70	4.5	0	0	0	FALSE	1	0	0	0	0	0	0	0	0	0	0	0	B2	DuraPETase
DuraPETaseredo	plate1	2023-12-06-DuraPETaseredo_high_aFilm_70C_24h_rep1_4A.xlsx	4A-B3	0.5	3.5	0.7	2.5	0.71	aFilm	70	5.5	0	0	0	FALSE	1	0	0	0	0	0	0	0	0	0	0	0	B1	DuraPETase
DuraPETaseredo	plate1	2023-12-06-DuraPETaseredo_high_aFilm_70C_24h_rep1_4A.xlsx	4A-B4	0.5	3.5	0.7	2.5	0.71	aFilm	70	5.5	0	0	0	FALSE	1	0	0	0	0	0	0	0	0	0	0	0	B2	DuraPETase
DuraPETaseredo	plate1	2023-12-06-DuraPETaseredo_high_aFilm_70C_24h_rep1_4A.xlsx	4A-B5	0.5	3.5	0.7	2.5	0.71	aFilm	70	6.5	0	0	0	FALSE	1	0	0	0	0	0	0	0	0	0	0	0	B1	DuraPETase
DuraPETaseredo	plate1	2023-12-06-DuraPETaseredo_high_aFilm_70C_24h_rep1_4A.xlsx	4A-B6	0.5	3.5	0.7	2.5	0.71	aFilm	70	6.5	0	0	0	FALSE	1	0	0	0	0	0	0	0	0	0	0	0	B2	DuraPETase
DuraPETaseredo	plate1	2023-12-06-DuraPETaseredo_high_aFilm_70C_24h_rep1_4A.xlsx	4A-B7	0.5	3.5	0.7	2.5	0.71	aFilm	70	7.5	0	0	0	FALSE	1	0	0	0	0	0	0	0	0.00934336	0.00536583	0	0.0147092	B1	DuraPETase
DuraPETaseredo	plate1	2023-12-06-DuraPETaseredo_high_aFilm_70C_24h_rep1_4A.xlsx	4A-B8	0.5	3.5	0.7	2.5	0.71	aFilm	70	7.5	0.21	0	0	FALSE	1	0.04	6.98	0	0.1	14.84	0.00742	1.23	0.0162893	0.0127654	0	0.0290547	B2	DuraPETase
DuraPETaseredo	plate1	2023-12-06-DuraPETaseredo_high_aFilm_70C_24h_rep1_4A.xlsx	4A-B9	0.5	3.5	0.7	2.5	0.71	aFilm	70	8.5	0	0	0	FALSE	1	0	0	0	0	0	0	0	0.00996524	0.00614508	0	0.0161103	B1	DuraPETase
DuraPETaseredo	plate1	2023-12-06-DuraPETaseredo_high_aFilm_70C_24h_rep1_4A.xlsx	4A-B10	0.5	3.5	0.7	2.5	0.71	aFilm	70	8.5	0.24	0	0	FALSE	1	0.04	8.27	0	0.12	17.57	0.008785	1.46	0.0216878	0.0134714	0	0.0351592	B2	DuraPETase
DuraPETaseredo	plate1	2023-12-06-DuraPETaseredo_high_aFilm_70C_24h_rep1_4A.xlsx	4A-B11	0.5	3.5	0.7	2.5	0.71	aFilm	70	9.5	0.52	0	0	FALSE	1	0.09	17.72	0.01	0.26	37.67	0.018835	3.13	0.0816161	0	0	0.0816161	B1	DuraPETase
DuraPETaseredo	plate1	2023-12-06-DuraPETaseredo_high_aFilm_70C_24h_rep1_4A.xlsx	4A-B12	0.5	3.5	0.7	2.5	0.71	aFilm	70	9.5	0.59	0	0	FALSE	1	0.11	20.05	0.01	0.29	42.64	0.02132	3.54	0.0967895	0	0	0.0967895	B2	DuraPETase
litPETases	plate1	2023-11-16-litPETases_high_aFilm_60C_24h_rep2_withdilutions_3B.xlsx	3B-G8	0.5	3.5	0.7	2.5	0.71	aFilm	60	7.5	35.14	9.36	1.86	TRUE	5	6.1	1147.58	0.51	16.75	2440.17	1.22009	202.69	1.11509	3.77863	0.0674609	4.96118	G2	HotPETase
litPETases	plate1	2023-11-16-litPETases_high_aFilm_60C_24h_rep2_withdilutions_3B.xlsx	3B-G12	0.5	3.5	0.7	2.5	0.71	aFilm	60	9.5	24.48	6.4	0.92	TRUE	5	4.17	784.48	0.35	11.45	1668.08	0.83404	138.56	1.39126	2.14649	0	3.53775	G2	HotPETase
litPETases	plate1	2023-11-16-litPETases_high_aFilm_60C_24h_rep1_withdilutions_3A.xlsx	3A-G8	0.5	3.5	0.7	2.5	0.71	aFilm	60	7.5	23.34	6.27	1.22	TRUE	5	4.09	769.14	0.34	11.23	1635.47	0.817735	135.85	0.95671	2.36623	0.0226068	3.34555	G2	HotPETase
litPETases	plate1	2023-11-16-litPETases_high_aFilm_60C_24h_rep1_withdilutions_3A.xlsx	3A-G12	0.5	3.5	0.7	2.5	0.71	aFilm	60	9.5	18.7	5.01	0.8	TRUE	5	3.27	615.19	0.27	8.98	1308.12	0.65406	108.66	1.31719	1.45857	0	2.77576	G2	HotPETase
litPETases	plate1	2023-11-16-litPETases_high_aFilm_70C_24h_rep2_withdilutions_4B.xlsx	4B-G12	0.5	3.5	0.7	2.5	0.71	aFilm	70	9.5	6.46	1.7	0.14	TRUE	5	1.11	209.15	0.09	3.05	444.73	0.222365	36.94	0.844173	0.12903	0	0.973203	G2	HotPETase
litPETases	plate1	2023-11-15-litPETases_high_cryPOW_60C_24h_rep1_1A.xlsx	1A-G8	0.5	3.5	0.7	2.5	0.71	cryPow	60	7.5	6.14	1.66	0.3	FALSE	1	1.08	203.88	0.09	2.98	433.52	0.21676	36.01	0.313243	0.681469	0	0.994712	G2	HotPETase
litPETases	plate1	2023-11-16-litPETases_high_aFilm_60C_24h_rep1_withdilutions_3A.xlsx	3A-G6	0.5	3.5	0.7	2.5	0.71	aFilm	60	6.5	5.08	1.41	0.3	TRUE	5	0.92	172.97	0.08	2.52	367.79	0.183895	30.55	0.250645	0.557245	0	0.80789	G2	HotPETase
litPETases	plate1	2023-11-15-litPETases_high_cryPOW_60C_24h_rep2_1B.xlsx	1B-G8	0.5	3.5	0.7	2.5	0.71	cryPow	60	7.5	4.88	1.32	0.23	FALSE	1	0.86	162.42	0.07	2.37	345.35	0.172675	28.69	0.311012	0.62884	0	0.939852	G2	HotPETase
litPETases	plate1	2023-11-16-litPETases_high_aFilm_60C_24h_rep2_withdilutions_3B.xlsx	3B-G6	0.5	3.5	0.7	2.5	0.71	aFilm	60	6.5	4.57	1.22	0.23	FALSE	1	0.8	150.03	0.07	2.19	319.01	0.159505	26.5	0.202238	0.510453	0	0.712691	G2	HotPETase
litPETases	plate1	2023-11-15-litPETases_high_cryPOW_60C_24h_rep1_1A.xlsx	1A-G12	0.5	3.5	0.7	2.5	0.71	cryPow	60	9.5	4.38	1.19	0.1	FALSE	1	0.78	146.22	0.06	2.13	310.92	0.15546	25.83	0.660943	0.153797	0	0.81474	G2	HotPETase
litPETases	plate1	2023-11-15-litPETases_high_cryPOW_60C_24h_rep2_1B.xlsx	1B-G12	0.5	3.5	0.7	2.5	0.71	cryPow	60	9.5	4.1	1.12	0.11	FALSE	1	0.73	137.64	0.06	2.01	292.66	0.14633	24.31	0.700431	0.19423	0	0.894661	G2	HotPETase
litPETases	plate1	2023-11-15-litPETases_high_cryPOW_60C_24h_rep2_1B.xlsx	1B-G6	0.5	3.5	0.7	2.5	0.71	cryPow	60	6.5	4.07	1.09	0.22	FALSE	1	0.71	134.2	0.06	1.96	285.36	0.14268	23.7	0.151767	0.573732	0.0110971	0.736596	G2	HotPETase
litPETases	plate1	2023-11-15-litPETases_high_cryPOW_60C_24h_rep1_1A.xlsx	1A-G6	0.5	3.5	0.7	2.5	0.71	cryPow	60	6.5	3.96	1.05	0.19	FALSE	1	0.68	128.68	0.06	1.88	273.62	0.13681	22.73	0.162373	0.48023	0	0.642603	G2	HotPETase
litPETases	plate1	2023-11-16-litPETases_high_aFilm_70C_24h_rep2_withdilutions_4B.xlsx	4B-G8	0.5	3.5	0.7	2.5	0.71	aFilm	70	7.5	3.72	1.03	0.17	FALSE	1	0.67	126.11	0.06	1.84	268.14	0.13407	22.27	0.299229	0.35477	0	0.653999	G2	HotPETase
litPETases	plate1	2023-11-16-litPETases_high_aFilm_60C_24h_rep1_withdilutions_3A.xlsx	3A-G4	0.5	3.5	0.7	2.5	0.71	aFilm	60	5.5	3.67	1.02	0.18	FALSE	1	0.66	124.76	0.06	1.82	265.28	0.13264	22.04	0.364868	0.313176	0	0.678044	G2	HotPETase
litPETases	plate1	2023-11-16-litPETases_high_aFilm_70C_24h_rep1_withdilutions_4A.xlsx	4A-G12	0.5	3.5	0.7	2.5	0.71	aFilm	70	9.5	3.55	0.98	0.1	FALSE	1	0.64	120.58	0.05	1.76	256.41	0.128205	21.3	0.52461	0.0249788	0	0.549589	G2	HotPETase
litPETases	plate1	2023-11-15-litPETases_high_cryPOW_60C_24h_rep1_1A.xlsx	1A-G4	0.5	3.5	0.7	2.5	0.71	cryPow	60	5.5	3.54	0.95	0.2	FALSE	1	0.62	116.29	0.05	1.7	247.28	0.12364	20.54	0.123383	0.417998	0.0101589	0.55154	G2	HotPETase
litPETases	plate1	2023-11-16-litPETases_high_aFilm_60C_24h_rep2_withdilutions_3B.xlsx	3B-G4	0.5	3.5	0.7	2.5	0.71	aFilm	60	5.5	3.36	0.91	0.15	FALSE	1	0.59	111.51	0.05	1.63	237.1	0.11855	19.7	0.353634	0.250402	0	0.604036	G2	HotPETase
litPETases	plate1	2023-11-16-litPETases_high_aFilm_60C_24h_rep1_withdilutions_3A.xlsx	3A-G10	0.5	3.5	0.7	2.5	0.71	aFilm	60	8.5	3.34	0.9	0.17	FALSE	1	0.59	110.28	0.05	1.61	234.5	0.11725	19.48	0.118182	0.309567	0	0.427749	G2	HotPETase
litPETases	plate1	2023-11-16-litPETases_high_aFilm_60C_24h_rep2_withdilutions_3B.xlsx	3B-G10	0.5	3.5	0.7	2.5	0.71	aFilm	60	8.5	3.32	0.88	0.16	FALSE	1	0.58	108.56	0.05	1.58	230.84	0.11542	19.18	0.15114	0.296392	0	0.447532	G2	HotPETase
litPETases	plate1	2023-11-15-litPETases_high_cryPOW_60C_24h_rep2_1B.xlsx	1B-G4	0.5	3.5	0.7	2.5	0.71	cryPow	60	5.5	3.21	0.86	0.18	FALSE	1	0.56	105.62	0.05	1.54	224.58	0.11229	18.66	0.122282	0.442776	0.0148278	0.579886	G2	HotPETase
litPETases	plate1	2023-11-15-litPETases_high_cryPOW_60C_24h_rep1_1A.xlsx	1A-G10	0.5	3.5	0.7	2.5	0.71	cryPow	60	8.5	3.09	0.84	0.14	FALSE	1	0.55	103.04	0.05	1.5	219.11	0.109555	18.2	0.206984	0.301844	0	0.508829	G2	HotPETase
litPETases	plate1	2023-11-15-litPETases_high_cryPOW_70C_24h_rep1_2A.xlsx	2A-G6	0.5	3.5	0.7	2.5	0.71	cryPow	70	6.5	3.08	0.83	0.16	FALSE	1	0.54	101.33	0.04	1.48	215.45	0.107725	17.9	0.123218	0.40864	0.0100874	0.541945	G2	HotPETase
litPETases	plate1	2023-11-15-litPETases_high_cryPOW_70C_24h_rep2_2B.xlsx	2B-G8	0.5	3.5	0.7	2.5	0.71	cryPow	70	7.5	3.02	0.82	0.12	FALSE	1	0.54	100.84	0.04	1.47	214.41	0.107205	17.81	0.297902	0.289044	0	0.586946	G2	HotPETase
litPETases	plate1	2023-11-15-litPETases_high_cryPOW_60C_24h_rep2_1B.xlsx	1B-G10	0.5	3.5	0.7	2.5	0.71	cryPow	60	8.5	2.79	0.75	0.12	FALSE	1	0.49	92.37	0.04	1.35	196.41	0.098205	16.32	0.215372	0.336296	0	0.551667	G2	HotPETase
litPETases	plate1	2023-11-15-litPETases_high_cryPOW_70C_24h_rep2_2B.xlsx	2B-G6	0.5	3.5	0.7	2.5	0.71	cryPow	70	6.5	2.79	0.75	0.15	FALSE	1	0.49	92.37	0.04	1.35	196.41	0.098205	16.32	0.11181	0.363147	0.00586325	0.480821	G2	HotPETase
litPETases	plate1	2023-11-15-litPETases_high_cryPOW_70C_24h_rep2_2B.xlsx	2B-G12	0.5	3.5	0.7	2.5	0.71	cryPow	70	9.5	2.51	0.7	0.1	FALSE	1	0.46	86.36	0.04	1.26	183.63	0.091815	15.25	0.543547	0.0261232	0	0.569671	G2	HotPETase
litPETases	plate1	2023-11-15-litPETases_high_cryPOW_70C_24h_rep1_2A.xlsx	2A-G8	0.5	3.5	0.7	2.5	0.71	cryPow	70	7.5	2.28	0.62	0.09	FALSE	1	0.4	76.06	0.03	1.11	161.72	0.08086	13.43	0.226362	0.208585	0	0.434947	G2	HotPETase
litPETases	plate1	2023-11-15-litPETases_high_cryPOW_70C_24h_rep1_2A.xlsx	2A-G10	0.5	3.5	0.7	2.5	0.71	cryPow	70	8.5	2.26	0.61	0.11	FALSE	1	0.4	74.34	0.03	1.09	158.07	0.079035	13.13	0.111574	0.280497	0	0.392071	G2	HotPETase
litPETases	plate1	2023-11-15-litPETases_high_cryPOW_70C_24h_rep2_2B.xlsx	2B-G10	0.5	3.5	0.7	2.5	0.71	cryPow	70	8.5	2.15	0.58	0.1	FALSE	1	0.38	71.39	0.03	1.04	151.81	0.075905	12.61	0.114884	0.256008	0	0.370892	G2	HotPETase
litPETases	plate1	2023-11-15-litPETases_high_cryPOW_70C_24h_rep1_2A.xlsx	2A-G12	0.5	3.5	0.7	2.5	0.71	cryPow	70	9.5	1.94	0.55	0.05	FALSE	1	0.35	65.85	0.03	0.96	140.02	0.07001	11.63	0.434122	0.0181236	0	0.452246	G2	HotPETase
litPETases	plate1	2023-11-16-litPETases_high_aFilm_70C_24h_rep2_withdilutions_4B.xlsx	4B-G6	0.5	3.5	0.7	2.5	0.71	aFilm	70	6.5	1.58	0.44	0.08	FALSE	1	0.28	53.59	0.02	0.78	113.95	0.056975	9.46	0.134344	0.141248	0	0.275593	G2	HotPETase
litPETases	plate1	2023-11-16-litPETases_high_aFilm_70C_24h_rep2_withdilutions_4B.xlsx	4B-G10	0.5	3.5	0.7	2.5	0.71	aFilm	70	8.5	1.41	0.39	0.07	FALSE	1	0.25	47.8	0.02	0.7	101.63	0.050815	8.44	0.0940507	0.123407	0	0.217457	G2	HotPETase
litPETases	plate1	2023-11-15-litPETases_high_cryPOW_70C_24h_rep1_2A.xlsx	2A-G4	0.5	3.5	0.7	2.5	0.71	cryPow	70	5.5	1.39	0.38	0.07	FALSE	1	0.25	47.22	0.02	0.69	100.41	0.050205	8.34	0.0709433	0.175392	0	0.246336	G2	HotPETase
litPETases	plate1	2023-11-16-litPETases_high_aFilm_70C_24h_rep1_withdilutions_4A.xlsx	4A-G10	0.5	3.5	0.7	2.5	0.71	aFilm	70	8.5	1.31	0.36	0.07	FALSE	1	0.24	44.37	0.02	0.65	94.35	0.047175	7.84	0.0611255	0.119323	0	0.180448	G2	HotPETase
litPETases	plate1	2023-11-15-litPETases_high_cryPOW_70C_24h_rep2_2B.xlsx	2B-G4	0.5	3.5	0.7	2.5	0.71	cryPow	70	5.5	1.27	0.31	0.05	FALSE	1	0.23	43.19	0.02	0.63	91.83	0.045915	7.63	0.0714907	0.149751	0	0.221242	G2	HotPETase
litPETases	plate1	2023-11-16-litPETases_high_aFilm_70C_24h_rep1_withdilutions_4A.xlsx	4A-G8	0.5	3.5	0.7	2.5	0.71	aFilm	70	7.5	0.5	0	0.02	FALSE	1	0.09	17	0.01	0.25	36.16	0.01808	3	0.0416262	0.0405263	0	0.0821525	G2	HotPETase
litPETases	plate1	2023-11-16-litPETases_high_aFilm_70C_24h_rep1_withdilutions_4A.xlsx	4A-G6	0.5	3.5	0.7	2.5	0.71	aFilm	70	6.5	0.28	0	0.02	FALSE	1	0.05	9.32	0	0.14	19.81	0.009905	1.65	0.0114397	0.0303847	0	0.0418244	G2	HotPETase
litPETases	plate1	2023-11-15-litPETases_high_cryPOW_60C_24h_rep1_1A.xlsx	1A-G2	0.5	3.5	0.7	2.5	0.71	cryPow	60	4.5	0	0	0	FALSE	1	0	0	0	0	0	0	0	0.0109692	0	0	0.0109692	G2	HotPETase
litPETases	plate1	2023-11-15-litPETases_high_cryPOW_60C_24h_rep2_1B.xlsx	1B-G2	0.5	3.5	0.7	2.5	0.71	cryPow	60	4.5	0	0	0	FALSE	1	0	0	0	0	0	0	0	0.0307608	0	0	0.0307608	G2	HotPETase
litPETases	plate1	2023-11-15-litPETases_high_cryPOW_70C_24h_rep1_2A.xlsx	2A-G2	0.5	3.5	0.7	2.5	0.71	cryPow	70	4.5	0	0	0	FALSE	1	0	0	0	0	0	0	0	0	0	0	0	G2	HotPETase
litPETases	plate1	2023-11-15-litPETases_high_cryPOW_70C_24h_rep2_2B.xlsx	2B-G2	0.5	3.5	0.7	2.5	0.71	cryPow	70	4.5	0	0	0	FALSE	1	0	0	0	0	0	0	0	0	0	0	0	G2	HotPETase
litPETases	plate1	2023-11-16-litPETases_high_aFilm_60C_24h_rep1_withdilutions_3A.xlsx	3A-G2	0.5	3.5	0.7	2.5	0.71	aFilm	60	4.5	0	0	0	FALSE	1	0	0	0	0	0	0	0	0	0	0	0	G2	HotPETase
litPETases	plate1	2023-11-16-litPETases_high_aFilm_60C_24h_rep2_withdilutions_3B.xlsx	3B-G2	0.5	3.5	0.7	2.5	0.71	aFilm	60	4.5	0	0	0	FALSE	1	0	0	0	0	0	0	0	0	0	0	0	G2	HotPETase
litPETases	plate1	2023-11-16-litPETases_high_aFilm_70C_24h_rep1_withdilutions_4A.xlsx	4A-G2	0.5	3.5	0.7	2.5	0.71	aFilm	70	4.5	0	0	0	FALSE	1	0	0	0	0	0	0	0	0	0	0	0	G2	HotPETase
litPETases	plate1	2023-11-16-litPETases_high_aFilm_70C_24h_rep1_withdilutions_4A.xlsx	4A-G4	0.5	3.5	0.7	2.5	0.71	aFilm	70	5.5	0	0	0	FALSE	1	0	0	0	0	0	0	0	0	0	0	0	G2	HotPETase
litPETases	plate1	2023-11-16-litPETases_high_aFilm_70C_24h_rep2_withdilutions_4B.xlsx	4B-G2	0.5	3.5	0.7	2.5	0.71	aFilm	70	4.5	0	0	0	FALSE	1	0	0	0	0	0	0	0	0	0	0	0	G2	HotPETase
litPETases	plate1	2023-11-16-litPETases_high_aFilm_70C_24h_rep2_withdilutions_4B.xlsx	4B-G4	0.5	3.5	0.7	2.5	0.71	aFilm	70	5.5	0	0	0	FALSE	1	0	0	0	0	0	0	0	0.00767503	0	0	0.00767503	G2	HotPETase
litPETases	plate1	2023-11-16-litPETases_high_aFilm_70C_24h_rep2_withdilutions_4B.xlsx	4B-F7	0.5	3.5	0.7	2.5	0.71	aFilm	70	7.5	inf	22.74	3.64	TRUE	5	14.83	2788.91	1.23	40.71	5930.22	2.96511	492.59	5.71007	8.97154	0	14.6816	F1	LCC-A2
litPETases	plate1	2023-11-16-litPETases_high_aFilm_70C_24h_rep1_withdilutions_4A.xlsx	4A-F7	0.5	3.5	0.7	2.5	0.71	aFilm	70	7.5	inf	21.2	3.45	TRUE	5	13.82	2600.61	1.15	37.96	5529.83	2.76491	459.34	5.1237	8.66114	0.0292134	13.814	F1	LCC-A2
litPETases	plate1	2023-11-16-litPETases_high_aFilm_60C_24h_rep1_withdilutions_3A.xlsx	3A-F7	0.5	3.5	0.7	2.5	0.71	aFilm	60	7.5	63.2	17.78	2.66	TRUE	5	11.6	2181.69	0.96	31.84	4639.06	2.31953	385.34	5.95409	6.82809	0	12.7822	F1	LCC-A2
litPETases	plate1	2023-11-16-litPETases_high_aFilm_60C_24h_rep2_withdilutions_3B.xlsx	3B-F7	0.5	3.5	0.7	2.5	0.71	aFilm	60	7.5	58.78	16.19	2.44	TRUE	5	10.55	1985.42	0.88	28.98	4221.72	2.11086	350.68	5.09105	5.88569	0	10.9767	F1	LCC-A2
litPETases	plate1	2023-11-16-litPETases_high_aFilm_60C_24h_rep2_withdilutions_3B.xlsx	3B-F11	0.5	3.5	0.7	2.5	0.71	aFilm	60	9.5	30.86	8.24	1.13	TRUE	5	5.37	1010.8	0.45	14.75	2149.33	1.07466	178.53	2.65258	3.08758	0.054978	5.79514	F1	LCC-A2
litPETases	plate1	2023-11-16-litPETases_high_aFilm_70C_24h_rep1_withdilutions_4A.xlsx	4A-F11	0.5	3.5	0.7	2.5	0.71	aFilm	70	9.5	26.78	7.37	1.01	TRUE	5	4.81	904.08	0.4	13.2	1922.4	0.9612	159.68	2.72573	2.4874	0	5.21313	F1	LCC-A2
litPETases	plate1	2023-11-16-litPETases_high_aFilm_70C_24h_rep2_withdilutions_4B.xlsx	4B-F11	0.5	3.5	0.7	2.5	0.71	aFilm	70	9.5	25.3	6.95	0.84	TRUE	5	4.53	852.56	0.38	12.44	1812.85	0.906425	150.58	3.06656	2.01992	0	5.08648	F1	LCC-A2
litPETases	plate1	2023-11-16-litPETases_high_aFilm_60C_24h_rep1_withdilutions_3A.xlsx	3A-F11	0.5	3.5	0.7	2.5	0.71	aFilm	60	9.5	23.76	6.54	0.89	TRUE	5	4.26	801.65	0.35	11.7	1704.6	0.8523	141.59	2.67008	2.19408	0	4.86416	F1	LCC-A2
litPETases	plate1	2023-11-16-litPETases_high_aFilm_60C_24h_rep2_withdilutions_3B.xlsx	3B-F5	0.5	3.5	0.7	2.5	0.71	aFilm	60	6.5	15.02	4.03	0.61	TRUE	5	2.62	493.75	0.22	7.21	1049.89	0.524945	87.21	1.37487	1.3339	0	2.70877	F1	LCC-A2
litPETases	plate1	2023-11-16-litPETases_high_aFilm_60C_24h_rep1_withdilutions_3A.xlsx	3A-F5	0.5	3.5	0.7	2.5	0.71	aFilm	60	6.5	12.37	3.4	0.52	TRUE	5	2.21	416.47	0.18	6.08	885.56	0.44278	73.56	1.29827	1.12704	0	2.42531	F1	LCC-A2
litPETases	plate1	2023-11-16-litPETases_high_aFilm_70C_24h_rep2_withdilutions_4B.xlsx	4B-F5	0.5	3.5	0.7	2.5	0.71	aFilm	70	6.5	11.3	3.03	0.49	TRUE	5	1.98	371.69	0.16	5.43	790.35	0.395175	65.65	0.897516	0.924104	0	1.82162	F1	LCC-A2
litPETases	plate1	2023-11-15-litPETases_high_cryPOW_70C_24h_rep1_2A.xlsx	2A-F7	0.5	3.5	0.7	2.5	0.71	cryPow	70	7.5	10.19	2.79	0.48	FALSE	1	1.82	342.74	0.15	5	728.79	0.364395	60.54	0.623095	0.763741	0	1.38684	F1	LCC-A2
litPETases	plate1	2023-11-16-litPETases_high_aFilm_60C_24h_rep1_withdilutions_3A.xlsx	3A-F3	0.5	3.5	0.7	2.5	0.71	aFilm	60	5.5	9.16	2.66	0.52	TRUE	5	1.74	326.92	0.14	4.77	695.14	0.34757	57.74	0.764297	0.727447	0	1.49174	F1	LCC-A2
litPETases	plate1	2023-11-16-litPETases_high_aFilm_70C_24h_rep1_withdilutions_4A.xlsx	4A-F5	0.5	3.5	0.7	2.5	0.71	aFilm	70	6.5	9.25	2.51	0.43	TRUE	5	1.64	307.9	0.14	4.49	654.71	0.327355	54.38	0.762334	0.800795	0	1.56313	F1	LCC-A2
litPETases	plate1	2023-11-16-litPETases_high_aFilm_60C_24h_rep2_withdilutions_3B.xlsx	3B-F3	0.5	3.5	0.7	2.5	0.71	aFilm	60	5.5	9.14	2.4	0.36	TRUE	5	1.57	295.02	0.13	4.31	627.32	0.31366	52.11	0.818983	0.743381	0	1.56236	F1	LCC-A2
litPETases	plate1	2023-11-15-litPETases_high_cryPOW_60C_24h_rep1_1A.xlsx	1A-F7	0.5	3.5	0.7	2.5	0.71	cryPow	60	7.5	8.59	2.34	0.42	FALSE	1	1.53	287.17	0.13	4.19	610.63	0.305315	50.72	0.433717	0.805348	0	1.23906	F1	LCC-A2
litPETases	plate1	2023-11-15-litPETases_high_cryPOW_70C_24h_rep2_2B.xlsx	2B-F7	0.5	3.5	0.7	2.5	0.71	cryPow	70	7.5	8.49	2.33	0.37	FALSE	1	1.52	285.58	0.13	4.17	607.24	0.30362	50.44	0.655054	0.731417	0	1.38647	F1	LCC-A2
litPETases	plate1	2023-11-16-litPETases_high_aFilm_60C_24h_rep2_withdilutions_3B.xlsx	3B-F9	0.5	3.5	0.7	2.5	0.71	aFilm	60	8.5	6.32	1.7	0.12	TRUE	5	1.11	209.15	0.09	3.05	444.73	0.222365	36.94	0.967725	0.330064	0	1.29779	F1	LCC-A2
litPETases	plate1	2023-11-15-litPETases_high_cryPOW_60C_24h_rep2_1B.xlsx	1B-F11	0.5	3.5	0.7	2.5	0.71	cryPow	60	9.5	6.06	1.67	0.18	FALSE	1	1.09	204.74	0.09	2.99	435.34	0.21767	36.16	0.922033	0.365657	0	1.28769	F1	LCC-A2
litPETases	plate1	2023-11-15-litPETases_high_cryPOW_60C_24h_rep2_1B.xlsx	1B-F7	0.5	3.5	0.7	2.5	0.71	cryPow	60	7.5	6.09	1.66	0.3	FALSE	1	1.08	203.02	0.09	2.96	431.69	0.215845	35.86	0.346636	0.660209	0	1.00684	F1	LCC-A2
litPETases	plate1	2023-11-15-litPETases_high_cryPOW_70C_24h_rep2_2B.xlsx	2B-F11	0.5	3.5	0.7	2.5	0.71	cryPow	70	9.5	5.86	1.62	0.14	FALSE	1	1.06	198.73	0.09	2.9	422.56	0.21128	35.1	1.01886	0.201845	0	1.2207	F1	LCC-A2
litPETases	plate1	2023-11-15-litPETases_high_cryPOW_70C_24h_rep1_2A.xlsx	2A-F11	0.5	3.5	0.7	2.5	0.71	cryPow	70	9.5	5.52	1.53	0.13	FALSE	1	1	187.69	0.08	2.74	399.09	0.199545	33.15	0.954168	0.176595	0	1.13076	F1	LCC-A2
litPETases	plate1	2023-11-16-litPETases_high_aFilm_70C_24h_rep2_withdilutions_4B.xlsx	4B-F3	0.5	3.5	0.7	2.5	0.71	aFilm	70	5.5	5.38	1.44	0.22	TRUE	5	0.94	177.26	0.08	2.59	376.92	0.18846	31.31	0.483319	0.454897	0	0.938216	F1	LCC-A2
litPETases	plate1	2023-11-16-litPETases_high_aFilm_70C_24h_rep2_withdilutions_4B.xlsx	4B-F9	0.5	3.5	0.7	2.5	0.71	aFilm	70	8.5	4.69	1.37	0.27	FALSE	1	0.9	168.43	0.07	2.46	358.13	0.179065	29.75	0.747608	0.206586	0	0.954195	F1	LCC-A2
litPETases	plate1	2023-11-16-litPETases_high_aFilm_70C_24h_rep1_withdilutions_4A.xlsx	4A-F3	0.5	3.5	0.7	2.5	0.71	aFilm	70	5.5	4.88	1.33	0.22	FALSE	1	0.87	163.64	0.07	2.39	347.96	0.17398	28.9	0.426118	0.402707	0.00798135	0.836806	F1	LCC-A2
litPETases	plate1	2023-11-15-litPETases_high_cryPOW_60C_24h_rep1_1A.xlsx	1A-F11	0.5	3.5	0.7	2.5	0.71	cryPow	60	9.5	4.89	1.32	0.13	FALSE	1	0.86	162.42	0.07	2.37	345.35	0.172675	28.69	0.656611	0.196565	0	0.853175	F1	LCC-A2
litPETases	plate1	2023-11-16-litPETases_high_aFilm_60C_24h_rep1_withdilutions_3A.xlsx	3A-F9	0.5	3.5	0.7	2.5	0.71	aFilm	60	8.5	4.48	1.29	0.24	FALSE	1	0.84	157.75	0.07	2.3	335.44	0.16772	27.86	0.583653	0.314919	0	0.898572	F1	LCC-A2
litPETases	plate1	2023-11-16-litPETases_high_aFilm_70C_24h_rep1_withdilutions_4A.xlsx	4A-F9	0.5	3.5	0.7	2.5	0.71	aFilm	70	8.5	4.44	1.25	0.24	FALSE	1	0.81	152.97	0.07	2.23	325.27	0.162635	27.02	0.539197	0.300201	0	0.839398	F1	LCC-A2
litPETases	plate1	2023-11-15-litPETases_high_cryPOW_60C_24h_rep2_1B.xlsx	1B-F5	0.5	3.5	0.7	2.5	0.71	cryPow	60	6.5	4.28	1.18	0.22	FALSE	1	0.77	145.36	0.06	2.12	309.1	0.15455	25.68	0.286308	0.515088	0	0.801396	F1	LCC-A2
litPETases	plate1	2023-11-15-litPETases_high_cryPOW_60C_24h_rep1_1A.xlsx	1A-F5	0.5	3.5	0.7	2.5	0.71	cryPow	60	6.5	4.28	1.15	0.21	FALSE	1	0.75	140.58	0.06	2.05	298.92	0.14946	24.83	0.178101	0.437544	0	0.615645	F1	LCC-A2
litPETases	plate1	2023-11-15-litPETases_high_cryPOW_70C_24h_rep2_2B.xlsx	2B-F5	0.5	3.5	0.7	2.5	0.71	cryPow	70	6.5	4.23	1.15	0.21	FALSE	1	0.75	140.58	0.06	2.05	298.92	0.14946	24.83	0.240544	0.4637	0	0.704244	F1	LCC-A2
litPETases	plate1	2023-11-15-litPETases_high_cryPOW_70C_24h_rep1_2A.xlsx	2A-F5	0.5	3.5	0.7	2.5	0.71	cryPow	70	6.5	3.68	0.99	0.19	FALSE	1	0.65	121.81	0.05	1.78	259.02	0.12951	21.52	0.177017	0.378861	0	0.555878	F1	LCC-A2
litPETases	plate1	2023-11-15-litPETases_high_cryPOW_70C_24h_rep2_2B.xlsx	2B-F9	0.5	3.5	0.7	2.5	0.71	cryPow	70	8.5	2.95	0.8	0.14	FALSE	1	0.52	98.26	0.04	1.43	208.93	0.104465	17.36	0.164023	0.311566	0	0.475589	F1	LCC-A2
litPETases	plate1	2023-11-15-litPETases_high_cryPOW_60C_24h_rep1_1A.xlsx	1A-F9	0.5	3.5	0.7	2.5	0.71	cryPow	60	8.5	2.84	0.77	0.12	FALSE	1	0.5	94.95	0.04	1.39	201.89	0.100945	16.77	0.20638	0.271514	0	0.477894	F1	LCC-A2
litPETases	plate1	2023-11-15-litPETases_high_cryPOW_70C_24h_rep1_2A.xlsx	2A-F9	0.5	3.5	0.7	2.5	0.71	cryPow	70	8.5	2.68	0.72	0.13	FALSE	1	0.47	88.94	0.04	1.3	189.11	0.094555	15.71	0.15065	0.27432	0	0.42497	F1	LCC-A2
litPETases	plate1	2023-11-15-litPETases_high_cryPOW_60C_24h_rep2_1B.xlsx	1B-F9	0.5	3.5	0.7	2.5	0.71	cryPow	60	8.5	2.3	0.62	0.11	FALSE	1	0.4	76.06	0.03	1.11	161.72	0.08086	13.43	0.140861	0.250516	0	0.391377	F1	LCC-A2
litPETases	plate1	2023-11-15-litPETases_high_cryPOW_60C_24h_rep1_1A.xlsx	1A-F3	0.5	3.5	0.7	2.5	0.71	cryPow	60	5.5	2.21	0.6	0.11	FALSE	1	0.39	73.48	0.03	1.07	156.24	0.07812	12.98	0.139589	0.218917	0	0.358506	F1	LCC-A2
litPETases	plate1	2023-11-15-litPETases_high_cryPOW_60C_24h_rep2_1B.xlsx	1B-F3	0.5	3.5	0.7	2.5	0.71	cryPow	60	5.5	2.14	0.57	0.11	FALSE	1	0.37	70.54	0.03	1.03	149.98	0.07499	12.46	0.124116	0.260162	0	0.384278	F1	LCC-A2
litPETases	plate1	2023-11-16-litPETases_high_aFilm_60C_24h_rep2_withdilutions_3B.xlsx	3B-F1	0.5	3.5	0.7	2.5	0.71	aFilm	60	4.5	1.76	0.5	0.12	FALSE	1	0.32	59.48	0.03	0.87	126.48	0.06324	10.51	0.215333	0.121091	0	0.336424	F1	LCC-A2
litPETases	plate1	2023-11-15-litPETases_high_cryPOW_70C_24h_rep1_2A.xlsx	2A-F3	0.5	3.5	0.7	2.5	0.71	cryPow	70	5.5	1.65	0.45	0.09	FALSE	1	0.3	55.96	0.02	0.82	118.99	0.059495	9.88	0.103758	0.184939	0	0.288697	F1	LCC-A2
litPETases	plate1	2023-11-15-litPETases_high_cryPOW_70C_24h_rep2_2B.xlsx	2B-F3	0.5	3.5	0.7	2.5	0.71	cryPow	70	5.5	1.35	0.33	0.05	FALSE	1	0.24	45.8	0.02	0.67	97.38	0.04869	8.09	0.0827232	0.151311	0	0.234034	F1	LCC-A2
litPETases	plate1	2023-11-16-litPETases_high_aFilm_60C_24h_rep1_withdilutions_3A.xlsx	3A-F1	0.5	3.5	0.7	2.5	0.71	aFilm	60	4.5	1.3	0.36	0.08	FALSE	1	0.23	44.14	0.02	0.64	93.85	0.046925	7.8	0.174847	0.0933827	0	0.26823	F1	LCC-A2
litPETases	plate1	2023-11-15-litPETases_high_cryPOW_60C_24h_rep1_1A.xlsx	1A-F1	0.5	3.5	0.7	2.5	0.71	cryPow	60	4.5	1.09	0.3	0.08	FALSE	1	0.2	36.82	0.02	0.54	78.29	0.039145	6.5	0.0753216	0.101443	0	0.176765	F1	LCC-A2
litPETases	plate1	2023-11-15-litPETases_high_cryPOW_60C_24h_rep2_1B.xlsx	1B-F1	0.5	3.5	0.7	2.5	0.71	cryPow	60	4.5	0.9	0.24	0.07	FALSE	1	0.16	30.32	0.01	0.44	64.46	0.03223	5.35	0.0512375	0.101988	0.0124095	0.165635	F1	LCC-A2
litPETases	plate1	2023-11-15-litPETases_high_cryPOW_70C_24h_rep1_2A.xlsx	2A-F1	0.5	3.5	0.7	2.5	0.71	cryPow	70	4.5	0	0	0	FALSE	1	0	0	0	0	0	0	0	0.021695	0.0080447	0	0.0297397	F1	LCC-A2
litPETases	plate1	2023-11-15-litPETases_high_cryPOW_70C_24h_rep2_2B.xlsx	2B-F1	0.5	3.5	0.7	2.5	0.71	cryPow	70	4.5	0	0	0	FALSE	1	0	0	0	0	0	0	0	0.0151723	0.00804627	0	0.0232185	F1	LCC-A2
litPETases	plate1	2023-11-16-litPETases_high_aFilm_70C_24h_rep1_withdilutions_4A.xlsx	4A-F1	0.5	3.5	0.7	2.5	0.71	aFilm	70	4.5	0	0	0	FALSE	1	0	0	0	0	0	0	0	0.00622745	0	0	0.00622745	F1	LCC-A2
litPETases	plate1	2023-11-16-litPETases_high_aFilm_70C_24h_rep2_withdilutions_4B.xlsx	4B-F1	0.5	3.5	0.7	2.5	0.71	aFilm	70	4.5	0	0	0	FALSE	1	0	0	0	0	0	0	0	0.0127763	0	0	0.0127763	F1	LCC-A2
litPETases	plate1	2023-11-16-litPETases_high_aFilm_70C_24h_rep2_withdilutions_4B.xlsx	4B-A8	0.5	3.5	0.7	2.5	0.71	aFilm	70	7.5	64.49	17.63	3.17	TRUE	5	11.5	2162.68	0.95	31.57	4598.63	2.29931	381.99	2.97856	5.3666	0.098285	8.44344	LCC-ICCG	LCC-ICCG
litPETases	plate1	2023-11-16-litPETases_high_aFilm_70C_24h_rep1_withdilutions_4A.xlsx	4A-A8	0.5	3.5	0.7	2.5	0.71	aFilm	70	7.5	56.91	15.52	2.82	TRUE	5	10.12	1904.46	0.84	27.8	4049.56	2.02478	336.38	2.53715	4.45683	0.056031	7.05002	LCC-ICCG	LCC-ICCG
litPETases	plate1	2023-11-16-litPETases_high_aFilm_60C_24h_rep1_withdilutions_3A.xlsx	3A-A8	0.5	3.5	0.7	2.5	0.71	aFilm	60	7.5	43.38	11.98	1.8	TRUE	5	7.82	1470.2	0.65	21.46	3126.18	1.56309	259.68	3.8748	4.30747	0	8.18228	LCC-ICCG	LCC-ICCG
litPETases	plate1	2023-11-16-litPETases_high_aFilm_60C_24h_rep2_withdilutions_3B.xlsx	3B-A8	0.5	3.5	0.7	2.5	0.71	aFilm	60	7.5	35.61	9.67	1.38	TRUE	5	6.31	1186.22	0.52	17.31	2522.33	1.26116	209.52	3.31482	3.21785	0	6.53266	LCC-ICCG	LCC-ICCG
litPETases	plate1	2023-11-16-litPETases_high_aFilm_60C_24h_rep1_withdilutions_3A.xlsx	3A-A12	0.5	3.5	0.7	2.5	0.71	aFilm	60	9.5	24.74	6.81	0.9	TRUE	5	4.44	835.39	0.37	12.19	1776.33	0.888165	147.55	2.6512	2.18844	0.0233127	4.86295	LCC-ICCG	LCC-ICCG
litPETases	plate1	2023-11-16-litPETases_high_aFilm_70C_24h_rep1_withdilutions_4A.xlsx	4A-A12	0.5	3.5	0.7	2.5	0.71	aFilm	70	9.5	24.13	6.58	1.06	TRUE	5	4.29	807.78	0.36	11.79	1717.64	0.85882	142.68	1.74572	1.57273	0	3.31845	LCC-ICCG	LCC-ICCG
litPETases	plate1	2023-11-16-litPETases_high_aFilm_60C_24h_rep2_withdilutions_3B.xlsx	3B-A12	0.5	3.5	0.7	2.5	0.71	aFilm	60	9.5	23.76	6.27	0.64	TRUE	5	4.09	769.14	0.34	11.23	1635.47	0.817735	135.85	2.66699	1.91192	0	4.5789	LCC-ICCG	LCC-ICCG
litPETases	plate1	2023-11-16-litPETases_high_aFilm_70C_24h_rep2_withdilutions_4B.xlsx	4B-A12	0.5	3.5	0.7	2.5	0.71	aFilm	70	9.5	22.89	6.25	0.92	TRUE	5	4.08	767.3	0.34	11.2	1631.56	0.81578	135.53	1.86906	1.83688	0	3.70593	LCC-ICCG	LCC-ICCG
litPETases	plate1	2023-11-16-litPETases_high_aFilm_60C_24h_rep1_withdilutions_3A.xlsx	3A-A6	0.5	3.5	0.7	2.5	0.71	aFilm	60	6.5	9.46	2.52	0.36	TRUE	5	1.65	309.74	0.14	4.52	658.62	0.32931	54.71	0.886281	0.813859	0	1.70014	LCC-ICCG	LCC-ICCG
litPETases	plate1	2023-11-16-litPETases_high_aFilm_60C_24h_rep2_withdilutions_3B.xlsx	3B-A6	0.5	3.5	0.7	2.5	0.71	aFilm	60	6.5	7.68	2.04	0.3	TRUE	5	1.33	250.25	0.11	3.65	532.12	0.26606	44.2	0.686267	0.616012	0	1.30228	LCC-ICCG	LCC-ICCG
litPETases	plate1	2023-11-15-litPETases_high_cryPOW_60C_24h_rep2_1B.xlsx	1B-A8	0.5	3.5	0.7	2.5	0.71	cryPow	60	7.5	6.12	1.7	0.29	FALSE	1	1.11	208.54	0.09	3.04	443.43	0.221715	36.83	0.496511	0.677896	0	1.17441	LCC-ICCG	LCC-ICCG
litPETases	plate1	2023-11-15-litPETases_high_cryPOW_70C_24h_rep1_2A.xlsx	2A-A8	0.5	3.5	0.7	2.5	0.71	cryPow	70	7.5	5.93	1.64	0.27	FALSE	1	1.07	201.79	0.09	2.95	429.08	0.21454	35.64	0.446514	0.458109	0	0.904623	LCC-ICCG	LCC-ICCG
litPETases	plate1	2023-11-15-litPETases_high_cryPOW_70C_24h_rep2_2B.xlsx	2B-A8	0.5	3.5	0.7	2.5	0.71	cryPow	70	7.5	5.72	1.58	0.26	FALSE	1	1.03	193.57	0.09	2.83	411.61	0.205805	34.19	0.452766	0.467791	0	0.920557	LCC-ICCG	LCC-ICCG
litPETases	plate1	2023-11-15-litPETases_high_cryPOW_60C_24h_rep1_1A.xlsx	1A-A8	0.5	3.5	0.7	2.5	0.71	cryPow	60	7.5	5.47	1.48	0.26	FALSE	1	0.97	181.67	0.08	2.65	386.31	0.193155	32.09	0.320673	0.514641	0	0.835314	LCC-ICCG	LCC-ICCG
litPETases	plate1	2023-11-16-litPETases_high_aFilm_70C_24h_rep1_withdilutions_4A.xlsx	4A-A6	0.5	3.5	0.7	2.5	0.71	aFilm	70	6.5	5.44	1.41	0.24	TRUE	5	0.92	172.97	0.08	2.52	367.79	0.183895	30.55	0.357572	0.396839	0	0.754411	LCC-ICCG	LCC-ICCG
litPETases	plate1	2023-11-16-litPETases_high_aFilm_60C_24h_rep2_withdilutions_3B.xlsx	3B-A4	0.5	3.5	0.7	2.5	0.71	aFilm	60	5.5	5.22	1.4	0.25	FALSE	1	0.91	171.37	0.08	2.5	364.4	0.1822	30.27	0.400418	0.384601	0.0202866	0.805306	LCC-ICCG	LCC-ICCG
litPETases	plate1	2023-11-16-litPETases_high_aFilm_70C_24h_rep2_withdilutions_4B.xlsx	4B-A6	0.5	3.5	0.7	2.5	0.71	aFilm	70	6.5	4.77	1.29	0.19	FALSE	1	0.84	158.61	0.07	2.32	337.27	0.168635	28.02	0.438478	0.372367	0	0.810845	LCC-ICCG	LCC-ICCG
litPETases	plate1	2023-11-16-litPETases_high_aFilm_60C_24h_rep1_withdilutions_3A.xlsx	3A-A10	0.5	3.5	0.7	2.5	0.71	aFilm	60	8.5	4.38	1.25	0.23	FALSE	1	0.82	153.83	0.07	2.25	327.09	0.163545	27.17	0.615443	0.262628	0	0.878071	LCC-ICCG	LCC-ICCG
litPETases	plate1	2023-11-16-litPETases_high_aFilm_60C_24h_rep2_withdilutions_3B.xlsx	3B-A10	0.5	3.5	0.7	2.5	0.71	aFilm	60	8.5	4.44	1.25	0.24	FALSE	1	0.82	153.46	0.07	2.24	326.31	0.163155	27.11	0.601522	0.245697	0	0.84722	LCC-ICCG	LCC-ICCG
litPETases	plate1	2023-11-15-litPETases_high_cryPOW_60C_24h_rep2_1B.xlsx	1B-A12	0.5	3.5	0.7	2.5	0.71	cryPow	60	9.5	4.42	1.25	0.16	FALSE	1	0.81	152.97	0.07	2.23	325.27	0.162635	27.02	0.724306	0.241746	0	0.966052	LCC-ICCG	LCC-ICCG
litPETases	plate1	2023-11-15-litPETases_high_cryPOW_70C_24h_rep2_2B.xlsx	2B-A12	0.5	3.5	0.7	2.5	0.71	cryPow	70	9.5	4.28	1.2	0.09	FALSE	1	0.78	147.08	0.06	2.15	312.75	0.156375	25.98	0.794827	0.126565	0	0.921392	LCC-ICCG	LCC-ICCG
litPETases	plate1	2023-11-16-litPETases_high_aFilm_70C_24h_rep2_withdilutions_4B.xlsx	4B-A4	0.5	3.5	0.7	2.5	0.71	aFilm	70	5.5	4.36	1.17	0.2	FALSE	1	0.77	144.02	0.06	2.1	306.23	0.153115	25.44	0.375431	0.354359	0.00942072	0.739211	LCC-ICCG	LCC-ICCG
litPETases	plate1	2023-11-16-litPETases_high_aFilm_70C_24h_rep2_withdilutions_4B.xlsx	4B-A10	0.5	3.5	0.7	2.5	0.71	aFilm	70	8.5	4.01	1.11	0.18	FALSE	1	0.72	136.29	0.06	1.99	289.79	0.144895	24.07	0.507307	0.245249	0	0.752556	LCC-ICCG	LCC-ICCG
litPETases	plate1	2023-11-16-litPETases_high_aFilm_60C_24h_rep1_withdilutions_3A.xlsx	3A-A4	0.5	3.5	0.7	2.5	0.71	aFilm	60	5.5	3.91	1.07	0.17	FALSE	1	0.7	130.77	0.06	1.91	278.06	0.13903	23.1	0.374562	0.327928	0.00554231	0.708032	LCC-ICCG	LCC-ICCG
litPETases	plate1	2023-11-15-litPETases_high_cryPOW_70C_24h_rep1_2A.xlsx	2A-A12	0.5	3.5	0.7	2.5	0.71	cryPow	70	9.5	3.64	1.02	0.08	FALSE	1	0.66	124.76	0.06	1.82	265.28	0.13264	22.04	0.706841	0.105773	0	0.812614	LCC-ICCG	LCC-ICCG
litPETases	plate1	2023-11-15-litPETases_high_cryPOW_60C_24h_rep1_1A.xlsx	1A-A12	0.5	3.5	0.7	2.5	0.71	cryPow	60	9.5	3.6	0.98	0.1	FALSE	1	0.64	120.09	0.05	1.75	255.36	0.12768	21.21	0.519789	0.156979	0	0.676768	LCC-ICCG	LCC-ICCG
litPETases	plate1	2023-11-15-litPETases_high_cryPOW_60C_24h_rep1_1A.xlsx	1A-A6	0.5	3.5	0.7	2.5	0.71	cryPow	60	6.5	3.15	0.84	0.15	FALSE	1	0.55	102.55	0.05	1.5	218.06	0.10903	18.11	0.143223	0.322015	0	0.465238	LCC-ICCG	LCC-ICCG
litPETases	plate1	2023-11-15-litPETases_high_cryPOW_70C_24h_rep1_2A.xlsx	2A-A6	0.5	3.5	0.7	2.5	0.71	cryPow	70	6.5	2.69	0.78	0.17	FALSE	1	0.51	95.31	0.04	1.39	202.67	0.101335	16.84	0.133215	0.269331	0	0.402546	LCC-ICCG	LCC-ICCG
litPETases	plate1	2023-11-16-litPETases_high_aFilm_70C_24h_rep1_withdilutions_4A.xlsx	4A-A4	0.5	3.5	0.7	2.5	0.71	aFilm	70	5.5	2.83	0.77	0.12	FALSE	1	0.5	94.95	0.04	1.39	201.89	0.100945	16.77	0.258917	0.230486	0	0.489403	LCC-ICCG	LCC-ICCG
litPETases	plate1	2023-11-16-litPETases_high_aFilm_70C_24h_rep1_withdilutions_4A.xlsx	4A-A10	0.5	3.5	0.7	2.5	0.71	aFilm	70	8.5	2.79	0.75	0.12	FALSE	1	0.49	92.37	0.04	1.35	196.41	0.098205	16.32	0.234683	0.222801	0	0.457485	LCC-ICCG	LCC-ICCG
litPETases	plate1	2023-11-15-litPETases_high_cryPOW_60C_24h_rep2_1B.xlsx	1B-A6	0.5	3.5	0.7	2.5	0.71	cryPow	60	6.5	2.44	0.67	0.12	FALSE	1	0.43	81.7	0.04	1.19	173.72	0.08686	14.43	0.121073	0.284134	0	0.405206	LCC-ICCG	LCC-ICCG
litPETases	plate1	2023-11-15-litPETases_high_cryPOW_60C_24h_rep1_1A.xlsx	1A-A10	0.5	3.5	0.7	2.5	0.71	cryPow	60	8.5	2.26	0.61	0.1	FALSE	1	0.4	74.83	0.03	1.09	159.11	0.079555	13.22	0.149172	0.207083	0	0.356255	LCC-ICCG	LCC-ICCG
litPETases	plate1	2023-11-15-litPETases_high_cryPOW_70C_24h_rep2_2B.xlsx	2B-A6	0.5	3.5	0.7	2.5	0.71	cryPow	70	6.5	2.23	0.61	0.12	FALSE	1	0.4	74.83	0.03	1.09	159.11	0.079555	13.22	0.117116	0.232836	0	0.349952	LCC-ICCG	LCC-ICCG
litPETases	plate1	2023-11-15-litPETases_high_cryPOW_60C_24h_rep1_1A.xlsx	1A-A4	0.5	3.5	0.7	2.5	0.71	cryPow	60	5.5	2.21	0.6	0.12	FALSE	1	0.39	73.11	0.03	1.07	155.46	0.07773	12.91	0.116802	0.231894	0.0043609	0.353058	LCC-ICCG	LCC-ICCG
litPETases	plate1	2023-11-15-litPETases_high_cryPOW_70C_24h_rep2_2B.xlsx	2B-A10	0.5	3.5	0.7	2.5	0.71	cryPow	70	8.5	2.1	0.57	0.09	FALSE	1	0.37	70.04	0.03	1.02	148.94	0.07447	12.37	0.136567	0.199124	0	0.335691	LCC-ICCG	LCC-ICCG
litPETases	plate1	2023-11-15-litPETases_high_cryPOW_70C_24h_rep1_2A.xlsx	2A-A10	0.5	3.5	0.7	2.5	0.71	cryPow	70	8.5	2.06	0.56	0.1	FALSE	1	0.37	69.19	0.03	1.01	147.11	0.073555	12.22	0.127364	0.1966	0	0.323963	LCC-ICCG	LCC-ICCG
litPETases	plate1	2023-11-15-litPETases_high_cryPOW_60C_24h_rep2_1B.xlsx	1B-A4	0.5	3.5	0.7	2.5	0.71	cryPow	60	5.5	2.02	0.56	0.18	FALSE	1	0.37	68.82	0.03	1	146.33	0.073165	12.16	0.106929	0.24489	0.00945853	0.361278	LCC-ICCG	LCC-ICCG
litPETases	plate1	2023-11-15-litPETases_high_cryPOW_60C_24h_rep2_1B.xlsx	1B-A10	0.5	3.5	0.7	2.5	0.71	cryPow	60	8.5	1.85	0.5	0.09	FALSE	1	0.33	62.67	0.03	0.91	133.25	0.066625	11.07	0.130181	0.20387	0	0.334051	LCC-ICCG	LCC-ICCG
litPETases	plate1	2023-11-15-litPETases_high_cryPOW_70C_24h_rep1_2A.xlsx	2A-A4	0.5	3.5	0.7	2.5	0.71	cryPow	70	5.5	1.05	0.29	0.06	FALSE	1	0.19	35.63	0.02	0.52	75.77	0.037885	6.29	0.0716991	0.124181	0	0.19588	LCC-ICCG	LCC-ICCG
litPETases	plate1	2023-11-15-litPETases_high_cryPOW_70C_24h_rep2_2B.xlsx	2B-A4	0.5	3.5	0.7	2.5	0.71	cryPow	70	5.5	1.04	0.25	0.03	FALSE	1	0.19	35.3	0.02	0.52	75.05	0.037525	6.23	0.0736376	0.119904	0	0.193542	LCC-ICCG	LCC-ICCG
litPETases	plate1	2023-11-15-litPETases_high_cryPOW_60C_24h_rep1_1A.xlsx	1A-A2	0.5	3.5	0.7	2.5	0.71	cryPow	60	4.5	0	0	0	FALSE	1	0	0	0	0	0	0	0	0.0155674	0.0128497	0	0.0284171	LCC-ICCG	LCC-ICCG
litPETases	plate1	2023-11-15-litPETases_high_cryPOW_60C_24h_rep2_1B.xlsx	1B-A2	0.5	3.5	0.7	2.5	0.71	cryPow	60	4.5	0	0	0	FALSE	1	0	0	0	0	0	0	0	0.0146259	0.0171422	0	0.0317681	LCC-ICCG	LCC-ICCG
litPETases	plate1	2023-11-15-litPETases_high_cryPOW_70C_24h_rep1_2A.xlsx	2A-A2	0.5	3.5	0.7	2.5	0.71	cryPow	70	4.5	0	0	0	FALSE	1	0	0	0	0	0	0	0	0	0	0	0	LCC-ICCG	LCC-ICCG
litPETases	plate1	2023-11-15-litPETases_high_cryPOW_70C_24h_rep2_2B.xlsx	2B-A2	0.5	3.5	0.7	2.5	0.71	cryPow	70	4.5	0	0	0	FALSE	1	0	0	0	0	0	0	0	0	0	0	0	LCC-ICCG	LCC-ICCG
litPETases	plate1	2023-11-16-litPETases_high_aFilm_60C_24h_rep1_withdilutions_3A.xlsx	3A-A2	0.5	3.5	0.7	2.5	0.71	aFilm	60	4.5	0	0	0	FALSE	1	0	0	0	0	0	0	0	0.00647237	0	0	0.00647237	LCC-ICCG	LCC-ICCG
litPETases	plate1	2023-11-16-litPETases_high_aFilm_60C_24h_rep2_withdilutions_3B.xlsx	3B-A2	0.5	3.5	0.7	2.5	0.71	aFilm	60	4.5	0	0	0	FALSE	1	0	0	0	0	0	0	0	0.0151408	0.00724184	0	0.0223826	LCC-ICCG	LCC-ICCG
litPETases	plate1	2023-11-16-litPETases_high_aFilm_70C_24h_rep1_withdilutions_4A.xlsx	4A-A2	0.5	3.5	0.7	2.5	0.71	aFilm	70	4.5	0	0	0	FALSE	1	0	0	0	0	0	0	0	0	0	0	0	LCC-ICCG	LCC-ICCG
litPETases	plate1	2023-11-16-litPETases_high_aFilm_70C_24h_rep2_withdilutions_4B.xlsx	4B-A2	0.5	3.5	0.7	2.5	0.71	aFilm	70	4.5	0	0	0	FALSE	1	0	0	0	0	0	0	0	0	0	0	0	LCC-ICCG	LCC-ICCG
litPETases	plate1	2023-11-16-litPETases_high_aFilm_70C_24h_rep1_withdilutions_4A.xlsx	4A-B7	0.5	3.5	0.7	2.5	0.71	aFilm	70	7.5	50.28	13.71	2.62	TRUE	5	8.94	1681.81	0.74	24.55	3576.13	1.78807	297.05	1.96765	4.08862	0.098539	6.15481	B1	LCC-ICCG
litPETases	plate1	2023-11-16-litPETases_high_aFilm_70C_24h_rep2_withdilutions_4B.xlsx	4B-B7	0.5	3.5	0.7	2.5	0.71	aFilm	70	7.5	44.13	11.95	2.11	TRUE	5	7.79	1465.91	0.65	21.4	3117.05	1.55853	258.92	2.42822	3.49733	0.0701793	5.99573	B1	LCC-ICCG
litPETases	plate1	2023-11-16-litPETases_high_aFilm_60C_24h_rep1_withdilutions_3A.xlsx	3A-B7	0.5	3.5	0.7	2.5	0.71	aFilm	60	7.5	40.54	11.3	1.97	TRUE	5	7.37	1386.79	0.61	20.24	2948.81	1.4744	244.94	2.98414	4.51896	0.0621843	7.56529	B1	LCC-ICCG
litPETases	plate1	2023-11-16-litPETases_high_aFilm_60C_24h_rep2_withdilutions_3B.xlsx	3B-B7	0.5	3.5	0.7	2.5	0.71	aFilm	60	7.5	38.66	10.52	1.55	TRUE	5	6.86	1291.11	0.57	18.84	2745.35	1.37267	228.04	3.45492	3.64425	0	7.09917	B1	LCC-ICCG
litPETases	plate1	2023-11-16-litPETases_high_aFilm_60C_24h_rep1_withdilutions_3A.xlsx	3A-B11	0.5	3.5	0.7	2.5	0.71	aFilm	60	9.5	28.85	7.94	1.31	TRUE	5	5.18	974.62	0.43	14.23	2072.38	1.03619	172.14	2.25117	2.94174	0.110898	5.30382	B1	LCC-ICCG
litPETases	plate1	2023-11-16-litPETases_high_aFilm_70C_24h_rep2_withdilutions_4B.xlsx	4B-B11	0.5	3.5	0.7	2.5	0.71	aFilm	70	9.5	27.37	7.44	1.22	TRUE	5	4.85	912.67	0.4	13.32	1940.66	0.97033	161.2	1.71351	2.0494	0	3.76292	B1	LCC-ICCG
litPETases	plate1	2023-11-16-litPETases_high_aFilm_70C_24h_rep1_withdilutions_4A.xlsx	4A-B11	0.5	3.5	0.7	2.5	0.71	aFilm	70	9.5	26.9	7.35	1.27	TRUE	5	4.79	901.63	0.4	13.16	1917.18	0.95859	159.25	1.53379	2.03342	0	3.56721	B1	LCC-ICCG
litPETases	plate1	2023-11-16-litPETases_high_aFilm_60C_24h_rep2_withdilutions_3B.xlsx	3B-B11	0.5	3.5	0.7	2.5	0.71	aFilm	60	9.5	23.2	6.13	0.86	TRUE	5	4	751.97	0.33	10.98	1598.96	0.79948	132.82	1.61427	1.72394	0.0217105	3.35992	B1	LCC-ICCG
litPETases	plate1	2023-11-16-litPETases_high_aFilm_60C_24h_rep1_withdilutions_3A.xlsx	3A-B5	0.5	3.5	0.7	2.5	0.71	aFilm	60	6.5	11.03	2.92	0.49	TRUE	5	1.91	358.81	0.16	5.24	762.96	0.38148	63.38	0.827298	0.908456	0.032574	1.76833	B1	LCC-ICCG
litPETases	plate1	2023-11-16-litPETases_high_aFilm_60C_24h_rep2_withdilutions_3B.xlsx	3B-B5	0.5	3.5	0.7	2.5	0.71	aFilm	60	6.5	9.58	2.54	0.42	TRUE	5	1.66	312.2	0.14	4.56	663.84	0.33192	55.14	0.722036	0.753173	0.0219906	1.4972	B1	LCC-ICCG
litPETases	plate1	2023-11-15-litPETases_high_cryPOW_70C_24h_rep1_2A.xlsx	2A-B7	0.5	3.5	0.7	2.5	0.71	cryPow	70	7.5	6.03	1.66	0.28	FALSE	1	1.08	203.02	0.09	2.96	431.69	0.215845	35.86	0.385656	0.422058	0	0.807715	B1	LCC-ICCG
litPETases	plate1	2023-11-16-litPETases_high_aFilm_70C_24h_rep1_withdilutions_4A.xlsx	4A-B5	0.5	3.5	0.7	2.5	0.71	aFilm	70	6.5	5.4	1.43	0.26	TRUE	5	0.93	175.42	0.08	2.56	373	0.1865	30.98	0.337867	0.385174	0	0.723042	B1	LCC-ICCG
litPETases	plate1	2023-11-15-litPETases_high_cryPOW_60C_24h_rep1_1A.xlsx	1A-B7	0.5	3.5	0.7	2.5	0.71	cryPow	60	7.5	5.01	1.35	0.25	FALSE	1	0.88	165.36	0.07	2.41	351.61	0.175805	29.21	0.225185	0.435552	0	0.660737	B1	LCC-ICCG
litPETases	plate1	2023-11-15-litPETases_high_cryPOW_70C_24h_rep2_2B.xlsx	2B-B7	0.5	3.5	0.7	2.5	0.71	cryPow	70	7.5	4.64	1.26	0.21	FALSE	1	0.82	155.18	0.07	2.26	329.96	0.16498	27.41	0.351948	0.384898	0	0.736846	B1	LCC-ICCG
litPETases	plate1	2023-11-15-litPETases_high_cryPOW_60C_24h_rep2_1B.xlsx	1B-B7	0.5	3.5	0.7	2.5	0.71	cryPow	60	7.5	4.13	1.11	0.21	FALSE	1	0.72	136.29	0.06	1.99	289.79	0.144895	24.07	0.189381	0.398656	0	0.588038	B1	LCC-ICCG
litPETases	plate1	2023-11-16-litPETases_high_aFilm_70C_24h_rep2_withdilutions_4B.xlsx	4B-B5	0.5	3.5	0.7	2.5	0.71	aFilm	70	6.5	3.45	0.94	0.14	FALSE	1	0.61	115.43	0.05	1.68	245.45	0.122725	20.39	0.312986	0.269989	0	0.582974	B1	LCC-ICCG
litPETases	plate1	2023-11-15-litPETases_high_cryPOW_70C_24h_rep2_2B.xlsx	2B-B11	0.5	3.5	0.7	2.5	0.71	cryPow	70	9.5	3.36	0.93	0.07	FALSE	1	0.61	114.57	0.05	1.67	243.63	0.121815	20.24	0.637356	0.0864843	0	0.72384	B1	LCC-ICCG
litPETases	plate1	2023-11-16-litPETases_high_aFilm_60C_24h_rep2_withdilutions_3B.xlsx	3B-B9	0.5	3.5	0.7	2.5	0.71	aFilm	60	8.5	3.42	0.93	0.15	FALSE	1	0.61	114.57	0.05	1.67	243.63	0.121815	20.24	0.337851	0.279549	0	0.6174	B1	LCC-ICCG
litPETases	plate1	2023-11-16-litPETases_high_aFilm_60C_24h_rep1_withdilutions_3A.xlsx	3A-B9	0.5	3.5	0.7	2.5	0.71	aFilm	60	8.5	3.37	0.92	0.14	FALSE	1	0.6	113.22	0.05	1.65	240.76	0.12038	20	0.333857	0.296456	0	0.630312	B1	LCC-ICCG
litPETases	plate1	2023-11-15-litPETases_high_cryPOW_70C_24h_rep1_2A.xlsx	2A-B11	0.5	3.5	0.7	2.5	0.71	cryPow	70	9.5	3.14	0.88	0.07	FALSE	1	0.57	107.7	0.05	1.57	229.02	0.11451	19.02	0.590122	0.0816959	0	0.671818	B1	LCC-ICCG
litPETases	plate1	2023-11-15-litPETases_high_cryPOW_60C_24h_rep1_1A.xlsx	1A-B11	0.5	3.5	0.7	2.5	0.71	cryPow	60	9.5	3.12	0.83	0.08	FALSE	1	0.54	102.18	0.05	1.49	217.28	0.10864	18.05	0.406108	0.118535	0	0.524643	B1	LCC-ICCG
litPETases	plate1	2023-11-16-litPETases_high_aFilm_70C_24h_rep2_withdilutions_4B.xlsx	4B-B9	0.5	3.5	0.7	2.5	0.71	aFilm	70	8.5	2.96	0.8	0.12	FALSE	1	0.52	98.26	0.04	1.43	208.93	0.104465	17.36	0.217406	0.236583	0	0.453989	B1	LCC-ICCG
litPETases	plate1	2023-11-16-litPETases_high_aFilm_60C_24h_rep1_withdilutions_3A.xlsx	3A-B3	0.5	3.5	0.7	2.5	0.71	aFilm	60	5.5	2.91	0.79	0.13	FALSE	1	0.52	97.4	0.04	1.42	207.11	0.103555	17.2	0.260542	0.243042	0.00573569	0.509319	B1	LCC-ICCG
litPETases	plate1	2023-11-15-litPETases_high_cryPOW_60C_24h_rep2_1B.xlsx	1B-B11	0.5	3.5	0.7	2.5	0.71	cryPow	60	9.5	2.79	0.76	0.08	FALSE	1	0.5	93.6	0.04	1.37	199.02	0.09951	16.53	0.413935	0.140892	0	0.554827	B1	LCC-ICCG
litPETases	plate1	2023-11-16-litPETases_high_aFilm_70C_24h_rep1_withdilutions_4A.xlsx	4A-B3	0.5	3.5	0.7	2.5	0.71	aFilm	70	5.5	2.62	0.7	0.12	FALSE	1	0.46	86.36	0.04	1.26	183.63	0.091815	15.25	0.191048	0.203844	0.00831227	0.403204	B1	LCC-ICCG
litPETases	plate1	2023-11-16-litPETases_high_aFilm_70C_24h_rep2_withdilutions_4B.xlsx	4B-B3	0.5	3.5	0.7	2.5	0.71	aFilm	70	5.5	2.62	0.7	0.13	FALSE	1	0.45	85.5	0.04	1.25	181.81	0.090905	15.1	0.173032	0.195291	0.0122471	0.38057	B1	LCC-ICCG
litPETases	plate1	2023-11-15-litPETases_high_cryPOW_60C_24h_rep2_1B.xlsx	1B-B5	0.5	3.5	0.7	2.5	0.71	cryPow	60	6.5	2.36	0.64	0.12	FALSE	1	0.42	78.26	0.03	1.14	166.42	0.08321	13.82	0.0988951	0.25526	0	0.354155	B1	LCC-ICCG
litPETases	plate1	2023-11-15-litPETases_high_cryPOW_60C_24h_rep1_1A.xlsx	1A-B5	0.5	3.5	0.7	2.5	0.71	cryPow	60	6.5	2.35	0.62	0.11	FALSE	1	0.4	76.06	0.03	1.11	161.72	0.08086	13.43	0.0904787	0.218633	0	0.309111	B1	LCC-ICCG
litPETases	plate1	2023-11-16-litPETases_high_aFilm_60C_24h_rep2_withdilutions_3B.xlsx	3B-B3	0.5	3.5	0.7	2.5	0.71	aFilm	60	5.5	2.29	0.62	0.1	FALSE	1	0.4	75.69	0.03	1.1	160.94	0.08047	13.37	0.200791	0.179341	0.00452053	0.384653	B1	LCC-ICCG
litPETases	plate1	2023-11-16-litPETases_high_aFilm_70C_24h_rep1_withdilutions_4A.xlsx	4A-B9	0.5	3.5	0.7	2.5	0.71	aFilm	70	8.5	2.24	0.62	0.09	FALSE	1	0.4	75.69	0.03	1.1	160.94	0.08047	13.37	0.186922	0.179161	0	0.366082	B1	LCC-ICCG
litPETases	plate1	2023-11-15-litPETases_high_cryPOW_60C_24h_rep1_1A.xlsx	1A-B9	0.5	3.5	0.7	2.5	0.71	cryPow	60	8.5	2.2	0.59	0.1	FALSE	1	0.38	72.25	0.03	1.05	153.64	0.07682	12.76	0.103841	0.18103	0	0.284871	B1	LCC-ICCG
litPETases	plate1	2023-11-15-litPETases_high_cryPOW_70C_24h_rep1_2A.xlsx	2A-B5	0.5	3.5	0.7	2.5	0.71	cryPow	70	6.5	1.92	0.52	0.11	FALSE	1	0.35	65.14	0.03	0.95	138.51	0.069255	11.51	0.0631835	0.162297	0.00518178	0.230663	B1	LCC-ICCG
litPETases	plate1	2023-11-15-litPETases_high_cryPOW_60C_24h_rep2_1B.xlsx	1B-B9	0.5	3.5	0.7	2.5	0.71	cryPow	60	8.5	1.9	0.51	0.09	FALSE	1	0.34	64.19	0.03	0.94	136.49	0.068245	11.34	0.102078	0.199551	0	0.301629	B1	LCC-ICCG
litPETases	plate1	2023-11-15-litPETases_high_cryPOW_70C_24h_rep1_2A.xlsx	2A-B9	0.5	3.5	0.7	2.5	0.71	cryPow	70	8.5	1.79	0.49	0.09	FALSE	1	0.32	60.67	0.03	0.89	129	0.0645	10.72	0.091487	0.154412	0	0.245899	B1	LCC-ICCG
litPETases	plate1	2023-11-15-litPETases_high_cryPOW_70C_24h_rep2_2B.xlsx	2B-B5	0.5	3.5	0.7	2.5	0.71	cryPow	70	6.5	1.73	0.47	0.09	FALSE	1	0.31	58.53	0.03	0.85	124.46	0.06223	10.34	0.0771897	0.16724	0	0.24443	B1	LCC-ICCG
litPETases	plate1	2023-11-15-litPETases_high_cryPOW_60C_24h_rep1_1A.xlsx	1A-B3	0.5	3.5	0.7	2.5	0.71	cryPow	60	5.5	1.63	0.44	0.09	FALSE	1	0.29	55.35	0.02	0.81	117.69	0.058845	9.78	0.0853801	0.162731	0	0.248111	B1	LCC-ICCG
litPETases	plate1	2023-11-15-litPETases_high_cryPOW_70C_24h_rep2_2B.xlsx	2B-B9	0.5	3.5	0.7	2.5	0.71	cryPow	70	8.5	1.5	0.41	0.07	FALSE	1	0.27	50.88	0.02	0.74	108.18	0.05409	8.99	0.0892916	0.142596	0	0.231887	B1	LCC-ICCG
litPETases	plate1	2023-11-15-litPETases_high_cryPOW_60C_24h_rep2_1B.xlsx	1B-B3	0.5	3.5	0.7	2.5	0.71	cryPow	60	5.5	1.42	0.39	0.08	FALSE	1	0.26	48.17	0.02	0.7	102.42	0.05121	8.51	0.0824153	0.172139	0.00464317	0.259198	B1	LCC-ICCG
litPETases	plate1	2023-11-15-litPETases_high_cryPOW_70C_24h_rep1_2A.xlsx	2A-B3	0.5	3.5	0.7	2.5	0.71	cryPow	70	5.5	0.71	0.19	0.04	FALSE	1	0.13	24.08	0.01	0.35	51.21	0.025605	4.25	0.0397917	0.0827047	0	0.122496	B1	LCC-ICCG
litPETases	plate1	2023-11-15-litPETases_high_cryPOW_70C_24h_rep2_2B.xlsx	2B-B3	0.5	3.5	0.7	2.5	0.71	cryPow	70	5.5	0.63	0	0	FALSE	1	0.11	21.48	0.01	0.31	45.66	0.02283	3.79	0.0383963	0.0741994	0	0.112596	B1	LCC-ICCG
litPETases	plate1	2023-11-16-litPETases_high_aFilm_60C_24h_rep2_withdilutions_3B.xlsx	3B-B1	0.5	3.5	0.7	2.5	0.71	aFilm	60	4.5	0.2	0	0	FALSE	1	0.04	6.61	0	0.1	14.05	0.007025	1.17	0.0193612	0.014438	0	0.0337993	B1	LCC-ICCG
litPETases	plate1	2023-11-15-litPETases_high_cryPOW_60C_24h_rep1_1A.xlsx	1A-B1	0.5	3.5	0.7	2.5	0.71	cryPow	60	4.5	0	0	0	FALSE	1	0	0	0	0	0	0	0	0.0100253	0.0116778	0	0.0217031	B1	LCC-ICCG
litPETases	plate1	2023-11-15-litPETases_high_cryPOW_60C_24h_rep2_1B.xlsx	1B-B1	0.5	3.5	0.7	2.5	0.71	cryPow	60	4.5	0	0	0	FALSE	1	0	0	0	0	0	0	0	0.0112413	0.0176544	0	0.0288957	B1	LCC-ICCG
litPETases	plate1	2023-11-15-litPETases_high_cryPOW_70C_24h_rep1_2A.xlsx	2A-B1	0.5	3.5	0.7	2.5	0.71	cryPow	70	4.5	0	0	0	FALSE	1	0	0	0	0	0	0	0	0	0	0	0	B1	LCC-ICCG
litPETases	plate1	2023-11-15-litPETases_high_cryPOW_70C_24h_rep2_2B.xlsx	2B-B1	0.5	3.5	0.7	2.5	0.71	cryPow	70	4.5	0	0	0	FALSE	1	0	0	0	0	0	0	0	0	0	0	0	B1	LCC-ICCG
litPETases	plate1	2023-11-16-litPETases_high_aFilm_60C_24h_rep1_withdilutions_3A.xlsx	3A-B1	0.5	3.5	0.7	2.5	0.71	aFilm	60	4.5	0	0	0.02	FALSE	1	0	0	0	0	0	0	0	0.0136263	0.00663434	0	0.0202606	B1	LCC-ICCG
litPETases	plate1	2023-11-16-litPETases_high_aFilm_70C_24h_rep1_withdilutions_4A.xlsx	4A-B1	0.5	3.5	0.7	2.5	0.71	aFilm	70	4.5	0	0	0	FALSE	1	0	0	0	0	0	0	0	0	0	0	0	B1	LCC-ICCG
litPETases	plate1	2023-11-16-litPETases_high_aFilm_70C_24h_rep2_withdilutions_4B.xlsx	4B-B1	0.5	3.5	0.7	2.5	0.71	aFilm	70	4.5	0	0	0	FALSE	1	0	0	0	0	0	0	0	0	0	0	0	B1	LCC-ICCG
litPETases	plate1	2023-11-16-litPETases_high_aFilm_70C_24h_rep1_withdilutions_4A.xlsx	4A-C7	0.5	3.5	0.7	2.5	0.71	aFilm	70	7.5	37.8	10.14	1.84	TRUE	5	6.61	1243.88	0.55	18.16	2644.93	1.32247	219.7	1.69811	2.44508	0.0355365	4.17872	C1	LCC-ICCG RIP
litPETases	plate1	2023-11-16-litPETases_high_aFilm_70C_24h_rep2_withdilutions_4B.xlsx	4B-C7	0.5	3.5	0.7	2.5	0.71	aFilm	70	7.5	33.97	9.24	1.72	TRUE	5	6.02	1132.86	0.5	16.54	2408.87	1.20443	200.09	1.56232	2.27154	0.057458	3.89132	C1	LCC-ICCG RIP
litPETases	plate1	2023-11-16-litPETases_high_aFilm_60C_24h_rep1_withdilutions_3A.xlsx	3A-C7	0.5	3.5	0.7	2.5	0.71	aFilm	60	7.5	25.68	7.02	1.16	TRUE	5	4.58	861.15	0.38	12.57	1831.11	0.915555	152.1	1.9855	2.44569	0.0377446	4.46894	C1	LCC-ICCG RIP
litPETases	plate1	2023-11-16-litPETases_high_aFilm_60C_24h_rep1_withdilutions_3A.xlsx	3A-C11	0.5	3.5	0.7	2.5	0.71	aFilm	60	9.5	26.06	7	1.22	TRUE	5	4.57	859.31	0.38	12.54	1827.19	0.913595	151.78	1.42207	1.94307	0.0404979	3.40564	C1	LCC-ICCG RIP
litPETases	plate1	2023-11-16-litPETases_high_aFilm_70C_24h_rep2_withdilutions_4B.xlsx	4B-C11	0.5	3.5	0.7	2.5	0.71	aFilm	70	9.5	20.59	5.56	0.75	TRUE	5	3.62	681.43	0.3	9.95	1448.97	0.724485	120.36	1.81	1.08901	0	2.899	C1	LCC-ICCG RIP
litPETases	plate1	2023-11-16-litPETases_high_aFilm_60C_24h_rep2_withdilutions_3B.xlsx	3B-C7	0.5	3.5	0.7	2.5	0.71	aFilm	60	7.5	18.1	4.86	0.64	TRUE	5	3.17	596.18	0.26	8.7	1267.69	0.633845	105.3	1.93737	1.41141	0	3.34878	C1	LCC-ICCG RIP
litPETases	plate1	2023-11-16-litPETases_high_aFilm_70C_24h_rep1_withdilutions_4A.xlsx	4A-C11	0.5	3.5	0.7	2.5	0.71	aFilm	70	9.5	16.27	4.41	0.61	TRUE	5	2.88	540.98	0.24	7.9	1150.31	0.575155	95.55	1.51169	0.703512	0	2.2152	C1	LCC-ICCG RIP
litPETases	plate1	2023-11-16-litPETases_high_aFilm_60C_24h_rep2_withdilutions_3B.xlsx	3B-C11	0.5	3.5	0.7	2.5	0.71	aFilm	60	9.5	13.54	3.48	0.38	TRUE	5	2.27	427.51	0.19	6.24	909.03	0.454515	75.51	1.11954	0.729215	0	1.84876	C1	LCC-ICCG RIP
litPETases	plate1	2023-11-16-litPETases_high_aFilm_60C_24h_rep1_withdilutions_3A.xlsx	3A-C5	0.5	3.5	0.7	2.5	0.71	aFilm	60	6.5	6.46	1.7	0.28	TRUE	5	1.11	209.15	0.09	3.05	444.73	0.222365	36.94	0.487338	0.563456	0	1.05079	C1	LCC-ICCG RIP
litPETases	plate1	2023-11-16-litPETases_high_aFilm_70C_24h_rep2_withdilutions_4B.xlsx	4B-C5	0.5	3.5	0.7	2.5	0.71	aFilm	70	6.5	5.29	1.44	0.25	FALSE	1	0.94	176.52	0.08	2.58	375.35	0.187675	31.18	0.353858	0.357813	0	0.711671	C1	LCC-ICCG RIP
litPETases	plate1	2023-11-15-litPETases_high_cryPOW_70C_24h_rep1_2A.xlsx	2A-C7	0.5	3.5	0.7	2.5	0.71	cryPow	70	7.5	5.22	1.42	0.25	FALSE	1	0.93	174.81	0.08	2.55	371.7	0.18585	30.88	0.356444	0.413261	0	0.769705	C1	LCC-ICCG RIP
litPETases	plate1	2023-11-16-litPETases_high_aFilm_60C_24h_rep2_withdilutions_3B.xlsx	3B-C5	0.5	3.5	0.7	2.5	0.71	aFilm	60	6.5	5.3	1.4	0.22	TRUE	5	0.91	171.13	0.08	2.5	363.87	0.181935	30.23	0.359044	0.390552	0	0.749596	C1	LCC-ICCG RIP
litPETases	plate1	2023-11-16-litPETases_high_aFilm_70C_24h_rep1_withdilutions_4A.xlsx	4A-C5	0.5	3.5	0.7	2.5	0.71	aFilm	70	6.5	4.92	1.33	0.22	FALSE	1	0.87	163.27	0.07	2.38	347.18	0.17359	28.84	0.367462	0.346337	0	0.713799	C1	LCC-ICCG RIP
litPETases	plate1	2023-11-15-litPETases_high_cryPOW_70C_24h_rep2_2B.xlsx	2B-C7	0.5	3.5	0.7	2.5	0.71	cryPow	70	7.5	3.87	1.06	0.18	FALSE	1	0.69	129.54	0.06	1.89	275.45	0.137725	22.88	0.286967	0.319756	0	0.606723	C1	LCC-ICCG RIP
litPETases	plate1	2023-11-16-litPETases_high_aFilm_60C_24h_rep1_withdilutions_3A.xlsx	3A-C9	0.5	3.5	0.7	2.5	0.71	aFilm	60	8.5	3.57	1	0.16	FALSE	1	0.65	122.67	0.05	1.79	260.84	0.13042	21.67	0.361859	0.3205	0	0.682358	C1	LCC-ICCG RIP
litPETases	plate1	2023-11-16-litPETases_high_aFilm_60C_24h_rep2_withdilutions_3B.xlsx	3B-C9	0.5	3.5	0.7	2.5	0.71	aFilm	60	8.5	3.52	0.95	0.15	FALSE	1	0.62	116.66	0.05	1.7	248.06	0.12403	20.61	0.331059	0.297003	0.00409731	0.632159	C1	LCC-ICCG RIP
litPETases	plate1	2023-11-16-litPETases_high_aFilm_70C_24h_rep1_withdilutions_4A.xlsx	4A-C3	0.5	3.5	0.7	2.5	0.71	aFilm	70	5.5	3.29	0.9	0.15	FALSE	1	0.58	109.79	0.05	1.6	233.45	0.116725	19.39	0.280515	0.257475	0.00764832	0.545639	C1	LCC-ICCG RIP
litPETases	plate1	2023-11-15-litPETases_high_cryPOW_60C_24h_rep2_1B.xlsx	1B-C7	0.5	3.5	0.7	2.5	0.71	cryPow	60	7.5	3.08	0.87	0.22	FALSE	1	0.57	106.85	0.05	1.56	227.19	0.113595	18.87	0.157192	0.314308	0	0.4715	C1	LCC-ICCG RIP
litPETases	plate1	2023-11-15-litPETases_high_cryPOW_60C_24h_rep1_1A.xlsx	1A-C7	0.5	3.5	0.7	2.5	0.71	cryPow	60	7.5	3.21	0.86	0.16	FALSE	1	0.56	105.13	0.05	1.53	223.54	0.11177	18.57	0.136132	0.2688	0	0.404932	C1	LCC-ICCG RIP
litPETases	plate1	2023-11-16-litPETases_high_aFilm_70C_24h_rep2_withdilutions_4B.xlsx	4B-C9	0.5	3.5	0.7	2.5	0.71	aFilm	70	8.5	3.04	0.82	0.13	FALSE	1	0.54	100.84	0.04	1.47	214.41	0.107205	17.81	0.224132	0.231349	0	0.455481	C1	LCC-ICCG RIP
litPETases	plate1	2023-11-15-litPETases_high_cryPOW_70C_24h_rep1_2A.xlsx	2A-C11	0.5	3.5	0.7	2.5	0.71	cryPow	70	9.5	2.67	0.74	0.07	FALSE	1	0.48	91.02	0.04	1.33	193.54	0.09677	16.08	0.466262	0.0692328	0	0.535495	C1	LCC-ICCG RIP
litPETases	plate1	2023-11-15-litPETases_high_cryPOW_60C_24h_rep1_1A.xlsx	1A-C9	0.5	3.5	0.7	2.5	0.71	cryPow	60	8.5	2.69	0.73	0.12	FALSE	1	0.47	89.3	0.04	1.3	189.89	0.094945	15.77	0.163813	0.238305	0	0.402118	C1	LCC-ICCG RIP
litPETases	plate1	2023-11-16-litPETases_high_aFilm_70C_24h_rep1_withdilutions_4A.xlsx	4A-C9	0.5	3.5	0.7	2.5	0.71	aFilm	70	8.5	2.67	0.71	0.11	FALSE	1	0.47	87.59	0.04	1.28	186.24	0.09312	15.47	0.222908	0.202982	0	0.42589	C1	LCC-ICCG RIP
litPETases	plate1	2023-11-15-litPETases_high_cryPOW_70C_24h_rep2_2B.xlsx	2B-C11	0.5	3.5	0.7	2.5	0.71	cryPow	70	9.5	2.52	0.7	0.06	FALSE	1	0.45	85.5	0.04	1.25	181.81	0.090905	15.1	0.460712	0.06629	0	0.527002	C1	LCC-ICCG RIP
litPETases	plate1	2023-11-16-litPETases_high_aFilm_70C_24h_rep2_withdilutions_4B.xlsx	4B-C3	0.5	3.5	0.7	2.5	0.71	aFilm	70	5.5	2.52	0.68	0.11	FALSE	1	0.45	83.78	0.04	1.22	178.15	0.089075	14.8	0.229526	0.202672	0	0.432198	C1	LCC-ICCG RIP
litPETases	plate1	2023-11-16-litPETases_high_aFilm_60C_24h_rep1_withdilutions_3A.xlsx	3A-C3	0.5	3.5	0.7	2.5	0.71	aFilm	60	5.5	2.42	0.67	0.12	FALSE	1	0.43	81.7	0.04	1.19	173.72	0.08686	14.43	0.215092	0.210214	0.00449608	0.429803	C1	LCC-ICCG RIP
litPETases	plate1	2023-11-15-litPETases_high_cryPOW_60C_24h_rep2_1B.xlsx	1B-C11	0.5	3.5	0.7	2.5	0.71	cryPow	60	9.5	2.43	0.66	0.07	FALSE	1	0.43	81.21	0.04	1.19	172.68	0.08634	14.34	0.358064	0.114908	0	0.472971	C1	LCC-ICCG RIP
litPETases	plate1	2023-11-15-litPETases_high_cryPOW_60C_24h_rep1_1A.xlsx	1A-C5	0.5	3.5	0.7	2.5	0.71	cryPow	60	6.5	2.4	0.63	0.11	FALSE	1	0.41	77.77	0.03	1.14	165.37	0.082685	13.74	0.106602	0.241049	0	0.347651	C1	LCC-ICCG RIP
litPETases	plate1	2023-11-15-litPETases_high_cryPOW_70C_24h_rep1_2A.xlsx	2A-C5	0.5	3.5	0.7	2.5	0.71	cryPow	70	6.5	2.34	0.63	0.12	FALSE	1	0.41	77.4	0.03	1.13	164.59	0.082295	13.67	0.0892052	0.200302	0	0.289508	C1	LCC-ICCG RIP
litPETases	plate1	2023-11-15-litPETases_high_cryPOW_60C_24h_rep2_1B.xlsx	1B-C5	0.5	3.5	0.7	2.5	0.71	cryPow	60	6.5	2.31	0.62	0.12	FALSE	1	0.41	76.55	0.03	1.12	162.76	0.08138	13.52	0.118712	0.273348	0	0.39206	C1	LCC-ICCG RIP
litPETases	plate1	2023-11-15-litPETases_high_cryPOW_70C_24h_rep2_2B.xlsx	2B-C5	0.5	3.5	0.7	2.5	0.71	cryPow	70	6.5	2.24	0.61	0.12	FALSE	1	0.4	74.83	0.03	1.09	159.11	0.079555	13.22	0.0942556	0.202352	0	0.296608	C1	LCC-ICCG RIP
litPETases	plate1	2023-11-16-litPETases_high_aFilm_60C_24h_rep2_withdilutions_3B.xlsx	3B-C3	0.5	3.5	0.7	2.5	0.71	aFilm	60	5.5	2.09	0.56	0.09	FALSE	1	0.37	69.19	0.03	1.01	147.11	0.073555	12.22	0.189296	0.16927	0	0.358567	C1	LCC-ICCG RIP
litPETases	plate1	2023-11-15-litPETases_high_cryPOW_60C_24h_rep1_1A.xlsx	1A-C11	0.5	3.5	0.7	2.5	0.71	cryPow	60	9.5	1.96	0.52	0.05	FALSE	1	0.35	66.32	0.03	0.97	141.03	0.070515	11.71	0.256533	0.0661393	0	0.322673	C1	LCC-ICCG RIP
litPETases	plate1	2023-11-15-litPETases_high_cryPOW_60C_24h_rep1_1A.xlsx	1A-C3	0.5	3.5	0.7	2.5	0.71	cryPow	60	5.5	1.87	0.5	0.1	FALSE	1	0.34	63.38	0.03	0.93	134.76	0.06738	11.19	0.0962843	0.199152	0	0.295436	C1	LCC-ICCG RIP
litPETases	plate1	2023-11-15-litPETases_high_cryPOW_70C_24h_rep1_2A.xlsx	2A-C9	0.5	3.5	0.7	2.5	0.71	cryPow	70	8.5	1.87	0.51	0.09	FALSE	1	0.34	63.28	0.03	0.92	134.55	0.067275	11.18	0.128614	0.172785	0	0.301399	C1	LCC-ICCG RIP
litPETases	plate1	2023-11-15-litPETases_high_cryPOW_70C_24h_rep2_2B.xlsx	2B-C9	0.5	3.5	0.7	2.5	0.71	cryPow	70	8.5	1.64	0.45	0.08	FALSE	1	0.29	55.48	0.02	0.81	117.98	0.05899	9.8	0.108003	0.154781	0	0.262784	C1	LCC-ICCG RIP
litPETases	plate1	2023-11-15-litPETases_high_cryPOW_60C_24h_rep2_1B.xlsx	1B-C3	0.5	3.5	0.7	2.5	0.71	cryPow	60	5.5	1.62	0.44	0.09	FALSE	1	0.29	54.77	0.02	0.8	116.47	0.058235	9.67	0.094899	0.1981	0	0.292999	C1	LCC-ICCG RIP
litPETases	plate1	2023-11-15-litPETases_high_cryPOW_60C_24h_rep2_1B.xlsx	1B-C9	0.5	3.5	0.7	2.5	0.71	cryPow	60	8.5	1.33	0.36	0.07	FALSE	1	0.24	44.98	0.02	0.66	95.65	0.047825	7.95	0.0780738	0.134629	0	0.212703	C1	LCC-ICCG RIP
litPETases	plate1	2023-11-16-litPETases_high_aFilm_60C_24h_rep2_withdilutions_3B.xlsx	3B-C1	0.5	3.5	0.7	2.5	0.71	aFilm	60	4.5	1.16	0.32	0.08	FALSE	1	0.21	39.29	0.02	0.57	83.55	0.041775	6.94	0.113585	0.087942	0.00594795	0.207475	C1	LCC-ICCG RIP
litPETases	plate1	2023-11-15-litPETases_high_cryPOW_70C_24h_rep1_2A.xlsx	2A-C3	0.5	3.5	0.7	2.5	0.71	cryPow	70	5.5	1.06	0.29	0.06	FALSE	1	0.19	35.87	0.02	0.52	76.28	0.03814	6.34	0.0546511	0.109616	0.00434303	0.16861	C1	LCC-ICCG RIP
litPETases	plate1	2023-11-15-litPETases_high_cryPOW_70C_24h_rep2_2B.xlsx	2B-C3	0.5	3.5	0.7	2.5	0.71	cryPow	70	5.5	0.99	0.23	0.04	FALSE	1	0.18	33.64	0.01	0.49	71.52	0.03576	5.94	0.0593898	0.109676	0	0.169065	C1	LCC-ICCG RIP
litPETases	plate1	2023-11-15-litPETases_high_cryPOW_60C_24h_rep1_1A.xlsx	1A-C1	0.5	3.5	0.7	2.5	0.71	cryPow	60	4.5	0.69	0.19	0.05	FALSE	1	0.12	23.47	0.01	0.34	49.91	0.024955	4.15	0.0416628	0.0663074	0	0.10797	C1	LCC-ICCG RIP
litPETases	plate1	2023-11-15-litPETases_high_cryPOW_60C_24h_rep2_1B.xlsx	1B-C1	0.5	3.5	0.7	2.5	0.71	cryPow	60	4.5	0.61	0	0.05	FALSE	1	0.11	20.76	0.01	0.3	44.15	0.022075	3.67	0.0360038	0.0706745	0.00928083	0.115959	C1	LCC-ICCG RIP
litPETases	plate1	2023-11-16-litPETases_high_aFilm_60C_24h_rep1_withdilutions_3A.xlsx	3A-C1	0.5	3.5	0.7	2.5	0.71	aFilm	60	4.5	0.45	0	0.02	FALSE	1	0.08	15.34	0.01	0.22	32.63	0.016315	2.71	0.0579206	0.0374848	0	0.0954054	C1	LCC-ICCG RIP
litPETases	plate1	2023-11-15-litPETases_high_cryPOW_70C_24h_rep1_2A.xlsx	2A-C1	0.5	3.5	0.7	2.5	0.71	cryPow	70	4.5	0	0	0	FALSE	1	0	0	0	0	0	0	0	0.00735963	0.0129328	0	0.0202924	C1	LCC-ICCG RIP
litPETases	plate1	2023-11-15-litPETases_high_cryPOW_70C_24h_rep2_2B.xlsx	2B-C1	0.5	3.5	0.7	2.5	0.71	cryPow	70	4.5	0	0	0.04	FALSE	1	0	0	0	0	0	0	0	0	0.00936548	0	0.00936548	C1	LCC-ICCG RIP
litPETases	plate1	2023-11-16-litPETases_high_aFilm_70C_24h_rep1_withdilutions_4A.xlsx	4A-C1	0.5	3.5	0.7	2.5	0.71	aFilm	70	4.5	0	0	0	FALSE	1	0	0	0	0	0	0	0	0	0	0	0	C1	LCC-ICCG RIP
litPETases	plate1	2023-11-16-litPETases_high_aFilm_70C_24h_rep2_withdilutions_4B.xlsx	4B-C1	0.5	3.5	0.7	2.5	0.71	aFilm	70	4.5	0	0	0	FALSE	1	0	0	0	0	0	0	0	0.0148162	0.00970685	0	0.024523	C1	LCC-ICCG RIP
litPETases	plate1	2023-11-16-litPETases_high_aFilm_70C_24h_rep2_withdilutions_4B.xlsx	4B-D7	0.5	3.5	0.7	2.5	0.71	aFilm	70	7.5	63.4	17.68	3.4	TRUE	5	11.53	2169.43	0.96	31.66	4612.98	2.30649	383.18	2.56686	5.1038	0.147973	7.81864	D1	LCC-ICCG_DAQI
litPETases	plate1	2023-11-16-litPETases_high_aFilm_70C_24h_rep1_withdilutions_4A.xlsx	4A-D7	0.5	3.5	0.7	2.5	0.71	aFilm	70	7.5	52.44	14.2	2.76	TRUE	5	9.26	1741.92	0.77	25.42	3703.95	1.85197	307.67	1.95448	3.92798	0.137493	6.01995	D1	LCC-ICCG_DAQI
litPETases	plate1	2023-11-16-litPETases_high_aFilm_60C_24h_rep1_withdilutions_3A.xlsx	3A-D7	0.5	3.5	0.7	2.5	0.71	aFilm	60	7.5	42.74	11.81	1.9	TRUE	5	7.7	1448.74	0.64	21.15	3080.53	1.54026	255.88	3.47631	4.25535	0.0628812	7.79454	D1	LCC-ICCG_DAQI
litPETases	plate1	2023-11-16-litPETases_high_aFilm_60C_24h_rep2_withdilutions_3B.xlsx	3B-D7	0.5	3.5	0.7	2.5	0.71	aFilm	60	7.5	33.74	9.13	1.41	TRUE	5	5.95	1119.98	0.49	16.35	2381.48	1.19074	197.82	3.05254	3.11556	0.0466552	6.21475	D1	LCC-ICCG_DAQI
litPETases	plate1	2023-11-16-litPETases_high_aFilm_70C_24h_rep2_withdilutions_4B.xlsx	4B-D11	0.5	3.5	0.7	2.5	0.71	aFilm	70	9.5	26.67	7.18	1.25	TRUE	5	4.68	880.77	0.39	12.86	1872.84	0.93642	155.57	1.38594	1.88357	0	3.26951	D1	LCC-ICCG_DAQI
litPETases	plate1	2023-11-16-litPETases_high_aFilm_60C_24h_rep2_withdilutions_3B.xlsx	3B-D11	0.5	3.5	0.7	2.5	0.71	aFilm	60	9.5	25.61	6.74	1	TRUE	5	4.4	826.8	0.37	12.07	1758.07	0.879035	146.03	1.74375	2.02525	0.0623511	3.83135	D1	LCC-ICCG_DAQI
litPETases	plate1	2023-11-16-litPETases_high_aFilm_60C_24h_rep1_withdilutions_3A.xlsx	3A-D11	0.5	3.5	0.7	2.5	0.71	aFilm	60	9.5	24.13	6.6	1	TRUE	5	4.31	810.24	0.36	11.83	1722.86	0.86143	143.11	2.24612	2.15214	0.0531376	4.4514	D1	LCC-ICCG_DAQI
litPETases	plate1	2023-11-16-litPETases_high_aFilm_70C_24h_rep1_withdilutions_4A.xlsx	4A-D11	0.5	3.5	0.7	2.5	0.71	aFilm	70	9.5	22.24	6	0.96	TRUE	5	3.91	735.41	0.32	10.73	1563.74	0.78187	129.89	1.50816	1.19084	0	2.699	D1	LCC-ICCG_DAQI
litPETases	plate1	2023-11-16-litPETases_high_aFilm_60C_24h_rep1_withdilutions_3A.xlsx	3A-D5	0.5	3.5	0.7	2.5	0.71	aFilm	60	6.5	7.7	2.07	0.35	TRUE	5	1.35	254.54	0.11	3.72	541.25	0.270625	44.96	0.640493	0.681737	0	1.32223	D1	LCC-ICCG_DAQI
litPETases	plate1	2023-11-16-litPETases_high_aFilm_70C_24h_rep2_withdilutions_4B.xlsx	4B-D5	0.5	3.5	0.7	2.5	0.71	aFilm	70	6.5	6.44	1.7	0.33	TRUE	5	1.11	209.15	0.09	3.05	444.73	0.222365	36.94	0.326888	0.406075	0	0.732963	D1	LCC-ICCG_DAQI
litPETases	plate1	2023-11-15-litPETases_high_cryPOW_70C_24h_rep1_2A.xlsx	2A-D7	0.5	3.5	0.7	2.5	0.71	cryPow	70	7.5	5.82	1.59	0.27	FALSE	1	1.04	194.92	0.09	2.85	414.48	0.20724	34.43	0.412836	0.441819	0	0.854656	D1	LCC-ICCG_DAQI
litPETases	plate1	2023-11-15-litPETases_high_cryPOW_60C_24h_rep1_1A.xlsx	1A-D7	0.5	3.5	0.7	2.5	0.71	cryPow	60	7.5	5.5	1.48	0.28	FALSE	1	0.97	181.67	0.08	2.65	386.31	0.193155	32.09	0.232653	0.452637	0	0.68529	D1	LCC-ICCG_DAQI
litPETases	plate1	2023-11-16-litPETases_high_aFilm_60C_24h_rep2_withdilutions_3B.xlsx	3B-D5	0.5	3.5	0.7	2.5	0.71	aFilm	60	6.5	5.56	1.48	0.24	TRUE	5	0.97	181.55	0.08	2.65	386.04	0.19302	32.07	0.441999	0.442332	0	0.884331	D1	LCC-ICCG_DAQI
litPETases	plate1	2023-11-16-litPETases_high_aFilm_70C_24h_rep1_withdilutions_4A.xlsx	4A-D5	0.5	3.5	0.7	2.5	0.71	aFilm	70	6.5	5.32	1.44	0.29	FALSE	1	0.94	176.52	0.08	2.58	375.35	0.187675	31.18	0.265005	0.336908	0.0155315	0.617445	D1	LCC-ICCG_DAQI
litPETases	plate1	2023-11-15-litPETases_high_cryPOW_70C_24h_rep2_2B.xlsx	2B-D7	0.5	3.5	0.7	2.5	0.71	cryPow	70	7.5	5.04	1.37	0.23	FALSE	1	0.9	168.43	0.07	2.46	358.13	0.179065	29.75	0.388793	0.405379	0	0.794171	D1	LCC-ICCG_DAQI
litPETases	plate1	2023-11-16-litPETases_high_aFilm_60C_24h_rep1_withdilutions_3A.xlsx	3A-D9	0.5	3.5	0.7	2.5	0.71	aFilm	60	8.5	4.61	1.31	0.25	FALSE	1	0.85	160.7	0.07	2.35	341.7	0.17085	28.38	0.545784	0.329447	0	0.875231	D1	LCC-ICCG_DAQI
litPETases	plate1	2023-11-16-litPETases_high_aFilm_60C_24h_rep2_withdilutions_3B.xlsx	3B-D9	0.5	3.5	0.7	2.5	0.71	aFilm	60	8.5	4.48	1.24	0.23	FALSE	1	0.81	152.6	0.07	2.23	324.49	0.162245	26.95	0.489143	0.331848	0.00503822	0.826029	D1	LCC-ICCG_DAQI
litPETases	plate1	2023-11-15-litPETases_high_cryPOW_60C_24h_rep2_1B.xlsx	1B-D7	0.5	3.5	0.7	2.5	0.71	cryPow	60	7.5	4.34	1.17	0.22	FALSE	1	0.76	143.65	0.06	2.1	305.45	0.152725	25.37	0.199399	0.422332	0	0.621731	D1	LCC-ICCG_DAQI
litPETases	plate1	2023-11-16-litPETases_high_aFilm_60C_24h_rep2_withdilutions_3B.xlsx	3B-D3	0.5	3.5	0.7	2.5	0.71	aFilm	60	5.5	4.13	1.1	0.21	FALSE	1	0.72	134.69	0.06	1.97	286.4	0.1432	23.79	0.283609	0.295713	0.0198343	0.599156	D1	LCC-ICCG_DAQI
litPETases	plate1	2023-11-15-litPETases_high_cryPOW_70C_24h_rep2_2B.xlsx	2B-D11	0.5	3.5	0.7	2.5	0.71	cryPow	70	9.5	3.81	1.07	0.12	FALSE	1	0.7	131.63	0.06	1.92	279.88	0.13994	23.25	0.688119	0.0997773	0	0.787896	D1	LCC-ICCG_DAQI
litPETases	plate1	2023-11-15-litPETases_high_cryPOW_70C_24h_rep1_2A.xlsx	2A-D11	0.5	3.5	0.7	2.5	0.71	cryPow	70	9.5	3.42	0.95	0.07	FALSE	1	0.62	116.29	0.05	1.7	247.28	0.12364	20.54	0.629209	0.0874857	0	0.716695	D1	LCC-ICCG_DAQI
litPETases	plate1	2023-11-15-litPETases_high_cryPOW_60C_24h_rep2_1B.xlsx	1B-D11	0.5	3.5	0.7	2.5	0.71	cryPow	60	9.5	3.29	0.9	0.1	FALSE	1	0.58	109.79	0.05	1.6	233.45	0.116725	19.39	0.461128	0.174542	0	0.63567	D1	LCC-ICCG_DAQI
litPETases	plate1	2023-11-15-litPETases_high_cryPOW_60C_24h_rep1_1A.xlsx	1A-D11	0.5	3.5	0.7	2.5	0.71	cryPow	60	9.5	3.33	0.89	0.09	FALSE	1	0.58	109.05	0.05	1.59	231.89	0.115945	19.26	0.42006	0.1357	0	0.55576	D1	LCC-ICCG_DAQI
litPETases	plate1	2023-11-16-litPETases_high_aFilm_70C_24h_rep2_withdilutions_4B.xlsx	4B-D9	0.5	3.5	0.7	2.5	0.71	aFilm	70	8.5	3.27	0.88	0.14	FALSE	1	0.58	108.56	0.05	1.58	230.84	0.11542	19.18	0.231728	0.246014	0	0.477741	D1	LCC-ICCG_DAQI
litPETases	plate1	2023-11-16-litPETases_high_aFilm_60C_24h_rep1_withdilutions_3A.xlsx	3A-D3	0.5	3.5	0.7	2.5	0.71	aFilm	60	5.5	2.94	0.81	0.14	FALSE	1	0.53	99.61	0.04	1.45	211.8	0.1059	17.59	0.275001	0.237824	0.00661182	0.519437	D1	LCC-ICCG_DAQI
litPETases	plate1	2023-11-16-litPETases_high_aFilm_70C_24h_rep1_withdilutions_4A.xlsx	4A-D3	0.5	3.5	0.7	2.5	0.71	aFilm	70	5.5	2.71	0.72	0.14	FALSE	1	0.47	88.08	0.04	1.29	187.28	0.09364	15.56	0.164806	0.191086	0.0159856	0.371878	D1	LCC-ICCG_DAQI
litPETases	plate1	2023-11-15-litPETases_high_cryPOW_60C_24h_rep1_1A.xlsx	1A-D5	0.5	3.5	0.7	2.5	0.71	cryPow	60	6.5	2.7	0.71	0.13	FALSE	1	0.47	87.59	0.04	1.28	186.24	0.09312	15.47	0.107398	0.256437	0	0.363835	D1	LCC-ICCG_DAQI
litPETases	plate1	2023-11-16-litPETases_high_aFilm_70C_24h_rep2_withdilutions_4B.xlsx	4B-D3	0.5	3.5	0.7	2.5	0.71	aFilm	70	5.5	2.56	0.7	0.14	FALSE	1	0.45	85.5	0.04	1.25	181.81	0.090905	15.1	0.164497	0.18727	0.0138701	0.365637	D1	LCC-ICCG_DAQI
litPETases	plate1	2023-11-15-litPETases_high_cryPOW_60C_24h_rep2_1B.xlsx	1B-D5	0.5	3.5	0.7	2.5	0.71	cryPow	60	6.5	2.49	0.67	0.13	FALSE	1	0.44	82.07	0.04	1.2	174.5	0.08725	14.5	0.0919039	0.251086	0	0.34299	D1	LCC-ICCG_DAQI
litPETases	plate1	2023-11-16-litPETases_high_aFilm_70C_24h_rep1_withdilutions_4A.xlsx	4A-D9	0.5	3.5	0.7	2.5	0.71	aFilm	70	8.5	2.41	0.65	0.11	FALSE	1	0.43	79.98	0.04	1.17	170.07	0.085035	14.13	0.17875	0.17622	0	0.354969	D1	LCC-ICCG_DAQI
litPETases	plate1	2023-11-15-litPETases_high_cryPOW_60C_24h_rep1_1A.xlsx	1A-D9	0.5	3.5	0.7	2.5	0.71	cryPow	60	8.5	2.15	0.58	0.1	FALSE	1	0.38	70.9	0.03	1.03	150.77	0.075385	12.52	0.107571	0.190226	0	0.297797	D1	LCC-ICCG_DAQI
litPETases	plate1	2023-11-15-litPETases_high_cryPOW_70C_24h_rep1_2A.xlsx	2A-D5	0.5	3.5	0.7	2.5	0.71	cryPow	70	6.5	2.1	0.56	0.12	FALSE	1	0.37	69.19	0.03	1.01	147.11	0.073555	12.22	0.0705831	0.179092	0.00577588	0.255451	D1	LCC-ICCG_DAQI
litPETases	plate1	2023-11-15-litPETases_high_cryPOW_60C_24h_rep2_1B.xlsx	1B-D9	0.5	3.5	0.7	2.5	0.71	cryPow	60	8.5	2.05	0.55	0.11	FALSE	1	0.36	67.96	0.03	0.99	144.51	0.072255	12	0.0989567	0.20279	0	0.301747	D1	LCC-ICCG_DAQI
litPETases	plate1	2023-11-15-litPETases_high_cryPOW_60C_24h_rep1_1A.xlsx	1A-D3	0.5	3.5	0.7	2.5	0.71	cryPow	60	5.5	1.9	0.51	0.1	FALSE	1	0.34	64.43	0.03	0.94	136.99	0.068495	11.38	0.0919677	0.196742	0.00576972	0.29448	D1	LCC-ICCG_DAQI
litPETases	plate1	2023-11-15-litPETases_high_cryPOW_70C_24h_rep1_2A.xlsx	2A-D9	0.5	3.5	0.7	2.5	0.71	cryPow	70	8.5	1.88	0.51	0.1	FALSE	1	0.34	63.75	0.03	0.93	135.55	0.067775	11.26	0.0869941	0.161814	0	0.248808	D1	LCC-ICCG_DAQI
litPETases	plate1	2023-11-15-litPETases_high_cryPOW_70C_24h_rep2_2B.xlsx	2B-D9	0.5	3.5	0.7	2.5	0.71	cryPow	70	8.5	1.83	0.5	0.1	FALSE	1	0.33	62.09	0.03	0.91	132.02	0.06601	10.97	0.0962283	0.166494	0	0.262722	D1	LCC-ICCG_DAQI
litPETases	plate1	2023-11-15-litPETases_high_cryPOW_60C_24h_rep2_1B.xlsx	1B-D3	0.5	3.5	0.7	2.5	0.71	cryPow	60	5.5	1.61	0.43	0.09	FALSE	1	0.29	54.4	0.02	0.79	115.67	0.057835	9.61	0.0792506	0.181986	0.00752537	0.268762	D1	LCC-ICCG_DAQI
litPETases	plate1	2023-11-15-litPETases_high_cryPOW_70C_24h_rep2_2B.xlsx	2B-D5	0.5	3.5	0.7	2.5	0.71	cryPow	70	6.5	1.56	0.42	0.08	FALSE	1	0.28	52.74	0.02	0.77	112.15	0.056075	9.32	0.0766975	0.154328	0	0.231026	D1	LCC-ICCG_DAQI
litPETases	plate1	2023-11-15-litPETases_high_cryPOW_70C_24h_rep1_2A.xlsx	2A-D3	0.5	3.5	0.7	2.5	0.71	cryPow	70	5.5	0.74	0.2	0.04	FALSE	1	0.13	24.9	0.01	0.36	52.94	0.02647	4.4	0.0415192	0.0818489	0	0.123368	D1	LCC-ICCG_DAQI
litPETases	plate1	2023-11-15-litPETases_high_cryPOW_70C_24h_rep2_2B.xlsx	2B-D3	0.5	3.5	0.7	2.5	0.71	cryPow	70	5.5	0.62	0	0	FALSE	1	0.11	21	0.01	0.31	44.66	0.02233	3.71	0.0416481	0.0735425	0	0.115191	D1	LCC-ICCG_DAQI
litPETases	plate1	2023-11-16-litPETases_high_aFilm_60C_24h_rep1_withdilutions_3A.xlsx	3A-D1	0.5	3.5	0.7	2.5	0.71	aFilm	60	4.5	0.48	0	0.03	FALSE	1	0.09	16.16	0.01	0.24	34.36	0.01718	2.85	0.0553333	0.0393234	0	0.0946567	D1	LCC-ICCG_DAQI
litPETases	plate1	2023-11-16-litPETases_high_aFilm_60C_24h_rep2_withdilutions_3B.xlsx	3B-D1	0.5	3.5	0.7	2.5	0.71	aFilm	60	4.5	0.44	0	0.03	FALSE	1	0.08	15.01	0.01	0.22	31.91	0.015955	2.65	0.0421881	0.0324053	0	0.0745934	D1	LCC-ICCG_DAQI
litPETases	plate1	2023-11-15-litPETases_high_cryPOW_60C_24h_rep2_1B.xlsx	1B-D1	0.5	3.5	0.7	2.5	0.71	cryPow	60	4.5	0.33	0	0.03	FALSE	1	0.06	11.31	0	0.17	24.06	0.01203	2	0.0218586	0.0379628	0	0.0598214	D1	LCC-ICCG_DAQI
litPETases	plate1	2023-11-15-litPETases_high_cryPOW_60C_24h_rep1_1A.xlsx	1A-D1	0.5	3.5	0.7	2.5	0.71	cryPow	60	4.5	0.3	0	0.02	FALSE	1	0.05	10.03	0	0.15	21.32	0.01066	1.77	0.0208625	0.0280249	0	0.0488875	D1	LCC-ICCG_DAQI
litPETases	plate1	2023-11-15-litPETases_high_cryPOW_70C_24h_rep1_2A.xlsx	2A-D1	0.5	3.5	0.7	2.5	0.71	cryPow	70	4.5	0	0	0	FALSE	1	0	0	0	0	0	0	0	0	0	0	0	D1	LCC-ICCG_DAQI
litPETases	plate1	2023-11-15-litPETases_high_cryPOW_70C_24h_rep2_2B.xlsx	2B-D1	0.5	3.5	0.7	2.5	0.71	cryPow	70	4.5	0	0	0.07	FALSE	1	0	0	0	0	0	0	0	0	0	0	0	D1	LCC-ICCG_DAQI
litPETases	plate1	2023-11-16-litPETases_high_aFilm_70C_24h_rep1_withdilutions_4A.xlsx	4A-D1	0.5	3.5	0.7	2.5	0.71	aFilm	70	4.5	0	0	0	FALSE	1	0	0	0	0	0	0	0	0	0	0	0	D1	LCC-ICCG_DAQI
litPETases	plate1	2023-11-16-litPETases_high_aFilm_70C_24h_rep2_withdilutions_4B.xlsx	4B-D1	0.5	3.5	0.7	2.5	0.71	aFilm	70	4.5	0	0	0	FALSE	1	0	0	0	0	0	0	0	0	0	0	0	D1	LCC-ICCG_DAQI
litPETases	plate1	2023-11-16-litPETases_high_aFilm_60C_24h_rep1_withdilutions_3A.xlsx	3A-E7	0.5	3.5	0.7	2.5	0.71	aFilm	60	7.5	38.64	10.62	1.84	TRUE	5	6.93	1303.37	0.58	19.02	2771.44	1.38572	230.21	2.61598	3.84246	0.074102	6.53255	E1	LCCICCG_I6M
litPETases	plate1	2023-11-16-litPETases_high_aFilm_60C_24h_rep2_withdilutions_3B.xlsx	3B-E7	0.5	3.5	0.7	2.5	0.71	aFilm	60	7.5	35.62	9.64	1.44	TRUE	5	6.28	1181.93	0.52	17.25	2513.21	1.2566	208.76	3.09146	3.36464	0	6.4561	E1	LCCICCG_I6M
litPETases	plate1	2023-11-16-litPETases_high_aFilm_70C_24h_rep2_withdilutions_4B.xlsx	4B-E7	0.5	3.5	0.7	2.5	0.71	aFilm	70	7.5	23.45	6.34	1.13	TRUE	5	4.13	777.73	0.34	11.35	1653.73	0.826865	137.37	1.27791	1.66266	0	2.94057	E1	LCCICCG_I6M
litPETases	plate1	2023-11-16-litPETases_high_aFilm_70C_24h_rep1_withdilutions_4A.xlsx	4A-E7	0.5	3.5	0.7	2.5	0.71	aFilm	70	7.5	21.43	5.75	0.96	TRUE	5	3.75	705.35	0.31	10.3	1499.84	0.74992	124.58	1.45948	1.35927	0	2.81876	E1	LCCICCG_I6M
litPETases	plate1	2023-11-16-litPETases_high_aFilm_60C_24h_rep2_withdilutions_3B.xlsx	3B-E11	0.5	3.5	0.7	2.5	0.71	aFilm	60	9.5	17.44	4.46	0.59	TRUE	5	2.91	547.11	0.24	7.99	1163.35	0.581675	96.63	1.09812	1.14666	0	2.24478	E1	LCCICCG_I6M
litPETases	plate1	2023-11-16-litPETases_high_aFilm_60C_24h_rep1_withdilutions_3A.xlsx	3A-E11	0.5	3.5	0.7	2.5	0.71	aFilm	60	9.5	16.15	4.39	0.61	TRUE	5	2.86	538.52	0.24	7.86	1145.09	0.572545	95.12	1.63764	1.12428	0	2.76192	E1	LCCICCG_I6M
litPETases	plate1	2023-11-16-litPETases_high_aFilm_70C_24h_rep2_withdilutions_4B.xlsx	4B-E11	0.5	3.5	0.7	2.5	0.71	aFilm	70	9.5	12.82	3.43	0.38	TRUE	5	2.24	420.76	0.19	6.14	894.69	0.447345	74.32	1.45321	0.490747	0	1.94396	E1	LCCICCG_I6M
litPETases	plate1	2023-11-16-litPETases_high_aFilm_70C_24h_rep1_withdilutions_4A.xlsx	4A-E11	0.5	3.5	0.7	2.5	0.71	aFilm	70	9.5	10.19	2.74	0.3	TRUE	5	1.78	335.5	0.15	4.9	713.4	0.3567	59.26	1.2167	0.3277	0	1.5444	E1	LCCICCG_I6M
litPETases	plate1	2023-11-16-litPETases_high_aFilm_60C_24h_rep1_withdilutions_3A.xlsx	3A-E5	0.5	3.5	0.7	2.5	0.71	aFilm	60	6.5	6.76	1.88	0.36	TRUE	5	1.23	230.62	0.1	3.37	490.38	0.24519	40.73	0.540881	0.583967	0	1.12485	E1	LCCICCG_I6M
litPETases	plate1	2023-11-16-litPETases_high_aFilm_60C_24h_rep2_withdilutions_3B.xlsx	3B-E3	0.5	3.5	0.7	2.5	0.71	aFilm	60	5.5	6.01	1.57	0.24	TRUE	5	1.02	192.59	0.09	2.81	409.52	0.20476	34.02	0.536504	0.462875	0	0.99938	E1	LCCICCG_I6M
litPETases	plate1	2023-11-16-litPETases_high_aFilm_60C_24h_rep2_withdilutions_3B.xlsx	3B-E5	0.5	3.5	0.7	2.5	0.71	aFilm	60	6.5	5.76	1.54	0.24	TRUE	5	1	188.3	0.08	2.75	400.39	0.200195	33.26	0.457669	0.483748	0	0.941417	E1	LCCICCG_I6M
litPETases	plate1	2023-11-16-litPETases_high_aFilm_60C_24h_rep2_withdilutions_3B.xlsx	3B-E9	0.5	3.5	0.7	2.5	0.71	aFilm	60	8.5	4.87	1.37	0.27	FALSE	1	0.89	167.94	0.07	2.45	357.09	0.178545	29.66	0.573224	0.34122	0.00438022	0.918825	E1	LCCICCG_I6M
litPETases	plate1	2023-11-16-litPETases_high_aFilm_60C_24h_rep1_withdilutions_3A.xlsx	3A-E9	0.5	3.5	0.7	2.5	0.71	aFilm	60	8.5	4.32	1.23	0.23	FALSE	1	0.8	150.88	0.07	2.2	320.83	0.160415	26.65	0.509702	0.324265	0	0.833967	E1	LCCICCG_I6M
litPETases	plate1	2023-11-15-litPETases_high_cryPOW_70C_24h_rep1_2A.xlsx	2A-E7	0.5	3.5	0.7	2.5	0.71	cryPow	70	7.5	3.96	1.08	0.17	FALSE	1	0.71	132.97	0.06	1.94	282.75	0.141375	23.49	0.346198	0.320078	0	0.666276	E1	LCCICCG_I6M
litPETases	plate1	2023-11-16-litPETases_high_aFilm_70C_24h_rep1_withdilutions_4A.xlsx	4A-E5	0.5	3.5	0.7	2.5	0.71	aFilm	70	6.5	3.31	0.91	0.14	FALSE	1	0.59	111.51	0.05	1.63	237.1	0.11855	19.7	0.312421	0.259937	0	0.572358	E1	LCCICCG_I6M
litPETases	plate1	2023-11-16-litPETases_high_aFilm_70C_24h_rep1_withdilutions_4A.xlsx	4A-E3	0.5	3.5	0.7	2.5	0.71	aFilm	70	5.5	3.31	0.9	0.15	FALSE	1	0.59	110.65	0.05	1.62	235.28	0.11764	19.54	0.307371	0.260902	0.00669327	0.574966	E1	LCCICCG_I6M
litPETases	plate1	2023-11-15-litPETases_high_cryPOW_70C_24h_rep2_2B.xlsx	2B-E7	0.5	3.5	0.7	2.5	0.71	cryPow	70	7.5	2.89	0.78	0.13	FALSE	1	0.51	96.17	0.04	1.4	204.5	0.10225	16.99	0.230663	0.229581	0	0.460244	E1	LCCICCG_I6M
litPETases	plate1	2023-11-16-litPETases_high_aFilm_70C_24h_rep2_withdilutions_4B.xlsx	4B-E3	0.5	3.5	0.7	2.5	0.71	aFilm	70	5.5	2.61	0.71	0.12	FALSE	1	0.47	87.59	0.04	1.28	186.24	0.09312	15.47	0.243435	0.210988	0.0056047	0.460028	E1	LCCICCG_I6M
litPETases	plate1	2023-11-15-litPETases_high_cryPOW_60C_24h_rep1_1A.xlsx	1A-E7	0.5	3.5	0.7	2.5	0.71	cryPow	60	7.5	2.63	0.71	0.14	FALSE	1	0.46	87.22	0.04	1.27	185.46	0.09273	15.41	0.126895	0.223056	0	0.349951	E1	LCCICCG_I6M
litPETases	plate1	2023-11-16-litPETases_high_aFilm_60C_24h_rep1_withdilutions_3A.xlsx	3A-E3	0.5	3.5	0.7	2.5	0.71	aFilm	60	5.5	2.43	0.68	0.12	FALSE	1	0.45	83.78	0.04	1.22	178.15	0.089075	14.8	0.242607	0.215067	0.00424329	0.461918	E1	LCCICCG_I6M
litPETases	plate1	2023-11-16-litPETases_high_aFilm_70C_24h_rep2_withdilutions_4B.xlsx	4B-E9	0.5	3.5	0.7	2.5	0.71	aFilm	70	8.5	2.31	0.63	0.09	FALSE	1	0.41	77.77	0.03	1.14	165.37	0.082685	13.74	0.220627	0.175739	0	0.396367	E1	LCCICCG_I6M
litPETases	plate1	2023-11-15-litPETases_high_cryPOW_60C_24h_rep1_1A.xlsx	1A-E5	0.5	3.5	0.7	2.5	0.71	cryPow	60	6.5	2.24	0.6	0.1	FALSE	1	0.39	73.11	0.03	1.07	155.46	0.07773	12.91	0.110264	0.224813	0	0.335077	E1	LCCICCG_I6M
litPETases	plate1	2023-11-16-litPETases_high_aFilm_70C_24h_rep2_withdilutions_4B.xlsx	4B-E5	0.5	3.5	0.7	2.5	0.71	aFilm	70	6.5	2.07	0.57	0.09	FALSE	1	0.37	69.68	0.03	1.02	148.16	0.07408	12.31	0.179742	0.162315	0	0.342057	E1	LCCICCG_I6M
litPETases	plate1	2023-11-15-litPETases_high_cryPOW_60C_24h_rep2_1B.xlsx	1B-E11	0.5	3.5	0.7	2.5	0.71	cryPow	60	9.5	2.09	0.56	0.05	FALSE	1	0.37	69.19	0.03	1.01	147.11	0.073555	12.22	0.346917	0.0819936	0	0.428911	E1	LCCICCG_I6M
litPETases	plate1	2023-11-16-litPETases_high_aFilm_70C_24h_rep1_withdilutions_4A.xlsx	4A-E9	0.5	3.5	0.7	2.5	0.71	aFilm	70	8.5	2.01	0.55	0.08	FALSE	1	0.36	67.96	0.03	0.99	144.51	0.072255	12	0.197588	0.152073	0	0.349661	E1	LCCICCG_I6M
litPETases	plate1	2023-11-15-litPETases_high_cryPOW_60C_24h_rep2_1B.xlsx	1B-E7	0.5	3.5	0.7	2.5	0.71	cryPow	60	7.5	1.91	0.52	0.1	FALSE	1	0.34	64.8	0.03	0.95	137.79	0.068895	11.45	0.10543	0.188508	0	0.293938	E1	LCCICCG_I6M
litPETases	plate1	2023-11-15-litPETases_high_cryPOW_60C_24h_rep2_1B.xlsx	1B-E5	0.5	3.5	0.7	2.5	0.71	cryPow	60	6.5	1.88	0.5	0.09	FALSE	1	0.34	63.51	0.03	0.93	135.05	0.067525	11.22	0.10051	0.214358	0	0.314868	E1	LCCICCG_I6M
litPETases	plate1	2023-11-15-litPETases_high_cryPOW_70C_24h_rep2_2B.xlsx	2B-E9	0.5	3.5	0.7	2.5	0.71	cryPow	70	8.5	1.83	0.51	0.1	FALSE	1	0.33	61.95	0.03	0.9	131.74	0.06587	10.94	0.136378	0.176379	0	0.312757	E1	LCCICCG_I6M
litPETases	plate1	2023-11-15-litPETases_high_cryPOW_60C_24h_rep2_1B.xlsx	1B-E3	0.5	3.5	0.7	2.5	0.71	cryPow	60	5.5	1.71	0.46	0.09	FALSE	1	0.31	58.06	0.03	0.85	123.45	0.061725	10.25	0.112104	0.1998	0	0.311904	E1	LCCICCG_I6M
litPETases	plate1	2023-11-15-litPETases_high_cryPOW_60C_24h_rep1_1A.xlsx	1A-E9	0.5	3.5	0.7	2.5	0.71	cryPow	60	8.5	1.58	0.43	0.07	FALSE	1	0.29	53.69	0.02	0.78	114.16	0.05708	9.48	0.110001	0.125031	0	0.235033	E1	LCCICCG_I6M
litPETases	plate1	2023-11-15-litPETases_high_cryPOW_60C_24h_rep1_1A.xlsx	1A-E3	0.5	3.5	0.7	2.5	0.71	cryPow	60	5.5	1.52	0.41	0.08	FALSE	1	0.27	51.59	0.02	0.75	109.7	0.05485	9.11	0.091442	0.155744	0	0.247186	E1	LCCICCG_I6M
litPETases	plate1	2023-11-15-litPETases_high_cryPOW_70C_24h_rep2_2B.xlsx	2B-E5	0.5	3.5	0.7	2.5	0.71	cryPow	70	6.5	1.42	0.38	0.07	FALSE	1	0.25	47.93	0.02	0.7	101.92	0.05096	8.47	0.0752165	0.142368	0	0.217584	E1	LCCICCG_I6M
litPETases	plate1	2023-11-15-litPETases_high_cryPOW_70C_24h_rep1_2A.xlsx	2A-E11	0.5	3.5	0.7	2.5	0.71	cryPow	70	9.5	1.38	0.38	0.03	FALSE	1	0.25	46.61	0.02	0.68	99.11	0.049555	8.23	0.266556	0.024281	0	0.290837	E1	LCCICCG_I6M
litPETases	plate1	2023-11-15-litPETases_high_cryPOW_70C_24h_rep1_2A.xlsx	2A-E5	0.5	3.5	0.7	2.5	0.71	cryPow	70	6.5	1.36	0.37	0.07	FALSE	1	0.25	46.14	0.02	0.67	98.1	0.04905	8.15	0.0629125	0.129802	0	0.192714	E1	LCCICCG_I6M
litPETases	plate1	2023-11-15-litPETases_high_cryPOW_60C_24h_rep1_1A.xlsx	1A-E11	0.5	3.5	0.7	2.5	0.71	cryPow	60	9.5	1.28	0.34	0.04	FALSE	1	0.23	43.32	0.02	0.63	92.12	0.04606	7.65	0.178259	0.0367487	0	0.215008	E1	LCCICCG_I6M
litPETases	plate1	2023-11-15-litPETases_high_cryPOW_70C_24h_rep2_2B.xlsx	2B-E11	0.5	3.5	0.7	2.5	0.71	cryPow	70	9.5	1.22	0.34	0.04	FALSE	1	0.22	41.43	0.02	0.6	88.09	0.044045	7.32	0.234384	0.0203531	0	0.254737	E1	LCCICCG_I6M
litPETases	plate1	2023-11-15-litPETases_high_cryPOW_60C_24h_rep2_1B.xlsx	1B-E9	0.5	3.5	0.7	2.5	0.71	cryPow	60	8.5	0.98	0.26	0.05	FALSE	1	0.18	33.06	0.01	0.48	70.3	0.03515	5.84	0.0648635	0.100648	0	0.165511	E1	LCCICCG_I6M
litPETases	plate1	2023-11-16-litPETases_high_aFilm_60C_24h_rep1_withdilutions_3A.xlsx	3A-E1	0.5	3.5	0.7	2.5	0.71	aFilm	60	4.5	0.94	0.25	0.06	FALSE	1	0.17	31.98	0.01	0.47	67.99	0.033995	5.65	0.115592	0.0756502	0	0.191242	E1	LCCICCG_I6M
litPETases	plate1	2023-11-15-litPETases_high_cryPOW_70C_24h_rep1_2A.xlsx	2A-E9	0.5	3.5	0.7	2.5	0.71	cryPow	70	8.5	0.92	0.25	0.04	FALSE	1	0.17	31.16	0.01	0.45	66.26	0.03313	5.5	0.0638768	0.0836361	0	0.147513	E1	LCCICCG_I6M
litPETases	plate1	2023-11-15-litPETases_high_cryPOW_70C_24h_rep2_2B.xlsx	2B-E3	0.5	3.5	0.7	2.5	0.71	cryPow	70	5.5	0.87	0.2	0.03	FALSE	1	0.16	29.5	0.01	0.43	62.74	0.03137	5.21	0.0516122	0.0984939	0	0.150106	E1	LCCICCG_I6M
litPETases	plate1	2023-11-16-litPETases_high_aFilm_60C_24h_rep2_withdilutions_3B.xlsx	3B-E1	0.5	3.5	0.7	2.5	0.71	aFilm	60	4.5	0.86	0.24	0.06	FALSE	1	0.16	29.27	0.01	0.43	62.23	0.031115	5.17	0.0928792	0.0584064	0	0.151286	E1	LCCICCG_I6M
litPETases	plate1	2023-11-15-litPETases_high_cryPOW_70C_24h_rep1_2A.xlsx	2A-E3	0.5	3.5	0.7	2.5	0.71	cryPow	70	5.5	0.8	0.22	0.05	FALSE	1	0.14	27.27	0.01	0.4	57.98	0.02899	4.82	0.0448072	0.0876489	0	0.132456	E1	LCCICCG_I6M
litPETases	plate1	2023-11-15-litPETases_high_cryPOW_60C_24h_rep1_1A.xlsx	1A-E1	0.5	3.5	0.7	2.5	0.71	cryPow	60	4.5	0.56	0	0.04	FALSE	1	0.1	18.87	0.01	0.28	40.12	0.02006	3.33	0.0318208	0.0532105	0	0.0850313	E1	LCCICCG_I6M
litPETases	plate1	2023-11-15-litPETases_high_cryPOW_60C_24h_rep2_1B.xlsx	1B-E1	0.5	3.5	0.7	2.5	0.71	cryPow	60	4.5	0.55	0	0.04	FALSE	1	0.1	18.66	0.01	0.27	39.69	0.019845	3.3	0.0336964	0.0649865	0.00822689	0.10691	E1	LCCICCG_I6M
litPETases	plate1	2023-11-15-litPETases_high_cryPOW_70C_24h_rep1_2A.xlsx	2A-E1	0.5	3.5	0.7	2.5	0.71	cryPow	70	4.5	0	0	0	FALSE	1	0	0	0	0	0	0	0	0	0	0	0	E1	LCCICCG_I6M
litPETases	plate1	2023-11-15-litPETases_high_cryPOW_70C_24h_rep2_2B.xlsx	2B-E1	0.5	3.5	0.7	2.5	0.71	cryPow	70	4.5	0	0	0	FALSE	1	0	0	0	0	0	0	0	0	0	0	0	E1	LCCICCG_I6M
litPETases	plate1	2023-11-16-litPETases_high_aFilm_70C_24h_rep1_withdilutions_4A.xlsx	4A-E1	0.5	3.5	0.7	2.5	0.71	aFilm	70	4.5	0	0	0	FALSE	1	0	0	0	0	0	0	0	0	0	0	0	E1	LCCICCG_I6M
litPETases	plate1	2023-11-16-litPETases_high_aFilm_70C_24h_rep2_withdilutions_4B.xlsx	4B-E1	0.5	3.5	0.7	2.5	0.71	aFilm	70	4.5	0	0	0	FALSE	1	0	0	0	0	0	0	0	0	0	0	0	E1	LCCICCG_I6M
litPETases	plate1	2023-11-16-litPETases_high_aFilm_60C_24h_rep1_withdilutions_3A.xlsx	3A-C12	0.5	3.5	0.7	2.5	0.71	aFilm	60	9.5	4.08	1.1	0.15	FALSE	1	0.72	135.55	0.06	1.98	288.23	0.144115	23.94	0.4574	0.154377	0	0.611777	C2	TfCut2
litPETases	plate1	2023-11-16-litPETases_high_aFilm_60C_24h_rep1_withdilutions_3A.xlsx	3A-C8	0.5	3.5	0.7	2.5	0.71	aFilm	60	7.5	3.63	0.98	0.18	FALSE	1	0.64	120.58	0.05	1.76	256.41	0.128205	21.3	0.231676	0.255459	0.00687964	0.494015	C2	TfCut2
litPETases	plate1	2023-11-16-litPETases_high_aFilm_60C_24h_rep2_withdilutions_3B.xlsx	3B-C12	0.5	3.5	0.7	2.5	0.71	aFilm	60	9.5	3.56	0.94	0.08	FALSE	1	0.61	114.94	0.05	1.68	244.41	0.122205	20.3	0.449835	0.131423	0	0.581258	C2	TfCut2
litPETases	plate1	2023-11-16-litPETases_high_aFilm_60C_24h_rep2_withdilutions_3B.xlsx	3B-C8	0.5	3.5	0.7	2.5	0.71	aFilm	60	7.5	2.72	0.71	0.13	FALSE	1	0.47	87.59	0.04	1.28	186.24	0.09312	15.47	0.140332	0.170871	0.0056222	0.316825	C2	TfCut2
litPETases	plate1	2023-11-16-litPETases_high_aFilm_60C_24h_rep2_withdilutions_3B.xlsx	3B-C10	0.5	3.5	0.7	2.5	0.71	aFilm	60	8.5	1.74	0.46	0.08	FALSE	1	0.31	58.77	0.03	0.86	124.97	0.062485	10.38	0.0882025	0.112838	0	0.201041	C2	TfCut2
litPETases	plate1	2023-11-15-litPETases_high_cryPOW_60C_24h_rep2_1B.xlsx	1B-C8	0.5	3.5	0.7	2.5	0.71	cryPow	60	7.5	1.54	0.42	0.09	FALSE	1	0.28	52.16	0.02	0.76	110.92	0.05546	9.21	0.0630443	0.165895	0.0043977	0.233337	C2	TfCut2
litPETases	plate1	2023-11-16-litPETases_high_aFilm_60C_24h_rep1_withdilutions_3A.xlsx	3A-C10	0.5	3.5	0.7	2.5	0.71	aFilm	60	8.5	1.35	0.37	0.07	FALSE	1	0.24	45.8	0.02	0.67	97.38	0.04869	8.09	0.0842648	0.0966562	0	0.180921	C2	TfCut2
litPETases	plate1	2023-11-16-litPETases_high_aFilm_60C_24h_rep1_withdilutions_3A.xlsx	3A-C6	0.5	3.5	0.7	2.5	0.71	aFilm	60	6.5	1.21	0.32	0.06	FALSE	1	0.22	41.09	0.02	0.6	87.37	0.043685	7.26	0.0489532	0.0740578	0.00488646	0.127897	C2	TfCut2
litPETases	plate1	2023-11-15-litPETases_high_cryPOW_60C_24h_rep2_1B.xlsx	1B-C12	0.5	3.5	0.7	2.5	0.71	cryPow	60	9.5	0.98	0.27	0.03	FALSE	1	0.18	33.3	0.01	0.49	70.8	0.0354	5.88	0.154564	0.043404	0	0.197968	C2	TfCut2
litPETases	plate1	2023-11-16-litPETases_high_aFilm_60C_24h_rep1_withdilutions_3A.xlsx	3A-C4	0.5	3.5	0.7	2.5	0.71	aFilm	60	5.5	0.96	0.26	0.05	FALSE	1	0.17	32.59	0.01	0.48	69.29	0.034645	5.76	0.0543965	0.0666509	0.00428986	0.125337	C2	TfCut2
litPETases	plate1	2023-11-16-litPETases_high_aFilm_60C_24h_rep2_withdilutions_3B.xlsx	3B-C6	0.5	3.5	0.7	2.5	0.71	aFilm	60	6.5	0.79	0.21	0.04	FALSE	1	0.14	26.9	0.01	0.39	57.19	0.028595	4.75	0.0525543	0.0576331	0	0.110187	C2	TfCut2
litPETases	plate1	2023-11-16-litPETases_high_aFilm_60C_24h_rep2_withdilutions_3B.xlsx	3B-C4	0.5	3.5	0.7	2.5	0.71	aFilm	60	5.5	0.68	0.18	0.04	FALSE	1	0.12	23	0.01	0.34	48.91	0.024455	4.06	0.0322634	0.0421487	0	0.0744121	C2	TfCut2
litPETases	plate1	2023-11-15-litPETases_high_cryPOW_60C_24h_rep1_1A.xlsx	1A-C10	0.5	3.5	0.7	2.5	0.71	cryPow	60	8.5	0.64	0.17	0.04	FALSE	1	0.12	21.85	0.01	0.32	46.46	0.02323	3.86	0.0187793	0.0547993	0	0.0735786	C2	TfCut2
litPETases	plate1	2023-11-15-litPETases_high_cryPOW_60C_24h_rep1_1A.xlsx	1A-C8	0.5	3.5	0.7	2.5	0.71	cryPow	60	7.5	0.51	0	0.03	FALSE	1	0.09	17.24	0.01	0.25	36.66	0.01833	3.05	0.0186328	0.0429443	0	0.0615771	C2	TfCut2
litPETases	plate1	2023-11-15-litPETases_high_cryPOW_60C_24h_rep2_1B.xlsx	1B-C10	0.5	3.5	0.7	2.5	0.71	cryPow	60	8.5	0.45	0.18	0.09	FALSE	1	0.08	15.34	0.01	0.22	32.63	0.016315	2.71	0.0130897	0.0394569	0	0.0525466	C2	TfCut2
litPETases	plate1	2023-11-15-litPETases_high_cryPOW_60C_24h_rep2_1B.xlsx	1B-C6	0.5	3.5	0.7	2.5	0.71	cryPow	60	6.5	0.39	0	0.03	FALSE	1	0.07	13.35	0.01	0.19	28.38	0.01419	2.36	0.0077171	0.0311165	0	0.0388336	C2	TfCut2
litPETases	plate1	2023-11-16-litPETases_high_aFilm_70C_24h_rep1_withdilutions_4A.xlsx	4A-C10	0.5	3.5	0.7	2.5	0.71	aFilm	70	8.5	0.32	0	0	FALSE	1	0.06	10.74	0	0.16	22.83	0.011415	1.9	0.00970662	0.0146835	0	0.0243901	C2	TfCut2
litPETases	plate1	2023-11-16-litPETases_high_aFilm_70C_24h_rep2_withdilutions_4B.xlsx	4B-C10	0.5	3.5	0.7	2.5	0.71	aFilm	70	8.5	0.29	0	0	FALSE	1	0.05	9.79	0	0.14	20.82	0.01041	1.73	0.00910753	0.014521	0	0.0236285	C2	TfCut2
litPETases	plate1	2023-11-15-litPETases_high_cryPOW_60C_24h_rep1_1A.xlsx	1A-C12	0.5	3.5	0.7	2.5	0.71	cryPow	60	9.5	0.25	0	0	FALSE	1	0.05	8.6	0	0.13	18.29	0.009145	1.52	0.0373114	0.00648388	0	0.0437953	C2	TfCut2
litPETases	plate1	2023-11-16-litPETases_high_aFilm_70C_24h_rep2_withdilutions_4B.xlsx	4B-C12	0.5	3.5	0.7	2.5	0.71	aFilm	70	9.5	0.23	0	0	FALSE	1	0.04	7.66	0	0.11	16.28	0.00814	1.35	0.0347274	0	0	0.0347274	C2	TfCut2
litPETases	plate1	2023-11-16-litPETases_high_aFilm_70C_24h_rep2_withdilutions_4B.xlsx	4B-C6	0.5	3.5	0.7	2.5	0.71	aFilm	70	6.5	0.18	0	0	FALSE	1	0.03	6.03	0	0.09	12.82	0.00641	1.06	0	0.00951492	0	0.00951492	C2	TfCut2
litPETases	plate1	2023-11-16-litPETases_high_aFilm_70C_24h_rep1_withdilutions_4A.xlsx	4A-C12	0.5	3.5	0.7	2.5	0.71	aFilm	70	9.5	0.17	0	0	FALSE	1	0.03	5.89	0	0.09	12.53	0.006265	1.04	0.0346135	0	0	0.0346135	C2	TfCut2
litPETases	plate1	2023-11-15-litPETases_high_cryPOW_60C_24h_rep1_1A.xlsx	1A-C2	0.5	3.5	0.7	2.5	0.71	cryPow	60	4.5	0	0	0	FALSE	1	0	0	0	0	0	0	0	0	0	0	0	C2	TfCut2
litPETases	plate1	2023-11-15-litPETases_high_cryPOW_60C_24h_rep1_1A.xlsx	1A-C4	0.5	3.5	0.7	2.5	0.71	cryPow	60	5.5	0	0	0	FALSE	1	0	0	0	0	0	0	0	0	0.010825	0	0.010825	C2	TfCut2
litPETases	plate1	2023-11-15-litPETases_high_cryPOW_60C_24h_rep1_1A.xlsx	1A-C6	0.5	3.5	0.7	2.5	0.71	cryPow	60	6.5	0	0	0	FALSE	1	0	0	0	0	0	0	0	0	0.0141236	0	0.0141236	C2	TfCut2
litPETases	plate1	2023-11-15-litPETases_high_cryPOW_60C_24h_rep2_1B.xlsx	1B-C2	0.5	3.5	0.7	2.5	0.71	cryPow	60	4.5	0	0	0	FALSE	1	0	0	0	0	0	0	0	0	0	0	0	C2	TfCut2
litPETases	plate1	2023-11-15-litPETases_high_cryPOW_60C_24h_rep2_1B.xlsx	1B-C4	0.5	3.5	0.7	2.5	0.71	cryPow	60	5.5	0	0	0	FALSE	1	0	0	0	0	0	0	0	0.00620904	0.0144197	0	0.0206288	C2	TfCut2
litPETases	plate1	2023-11-15-litPETases_high_cryPOW_70C_24h_rep1_2A.xlsx	2A-C2	0.5	3.5	0.7	2.5	0.71	cryPow	70	4.5	0	0	0	FALSE	1	0	0	0	0	0	0	0	0	0	0	0	C2	TfCut2
litPETases	plate1	2023-11-15-litPETases_high_cryPOW_70C_24h_rep1_2A.xlsx	2A-C4	0.5	3.5	0.7	2.5	0.71	cryPow	70	5.5	0	0	0	FALSE	1	0	0	0	0	0	0	0	0	0	0	0	C2	TfCut2
litPETases	plate1	2023-11-15-litPETases_high_cryPOW_70C_24h_rep1_2A.xlsx	2A-C6	0.5	3.5	0.7	2.5	0.71	cryPow	70	6.5	0	0	0	FALSE	1	0	0	0	0	0	0	0	0	0	0	0	C2	TfCut2
litPETases	plate1	2023-11-15-litPETases_high_cryPOW_70C_24h_rep1_2A.xlsx	2A-C8	0.5	3.5	0.7	2.5	0.71	cryPow	70	7.5	0	0	0	FALSE	1	0	0	0	0	0	0	0	0	0	0	0	C2	TfCut2
litPETases	plate1	2023-11-15-litPETases_high_cryPOW_70C_24h_rep1_2A.xlsx	2A-C10	0.5	3.5	0.7	2.5	0.71	cryPow	70	8.5	0	0	0	FALSE	1	0	0	0	0	0	0	0	0	0.00553201	0	0.00553201	C2	TfCut2
litPETases	plate1	2023-11-15-litPETases_high_cryPOW_70C_24h_rep1_2A.xlsx	2A-C12	0.5	3.5	0.7	2.5	0.71	cryPow	70	9.5	0	0	0	FALSE	1	0	0	0	0	0	0	0	0.0123291	0	0	0.0123291	C2	TfCut2
litPETases	plate1	2023-11-15-litPETases_high_cryPOW_70C_24h_rep2_2B.xlsx	2B-C2	0.5	3.5	0.7	2.5	0.71	cryPow	70	4.5	0	0	0	FALSE	1	0	0	0	0	0	0	0	0	0	0	0	C2	TfCut2
litPETases	plate1	2023-11-15-litPETases_high_cryPOW_70C_24h_rep2_2B.xlsx	2B-C4	0.5	3.5	0.7	2.5	0.71	cryPow	70	5.5	0	0	0	FALSE	1	0	0	0	0	0	0	0	0	0	0	0	C2	TfCut2
litPETases	plate1	2023-11-15-litPETases_high_cryPOW_70C_24h_rep2_2B.xlsx	2B-C6	0.5	3.5	0.7	2.5	0.71	cryPow	70	6.5	0	0	0	FALSE	1	0	0	0	0	0	0	0	0	0	0	0	C2	TfCut2
litPETases	plate1	2023-11-15-litPETases_high_cryPOW_70C_24h_rep2_2B.xlsx	2B-C8	0.5	3.5	0.7	2.5	0.71	cryPow	70	7.5	0	0	0	FALSE	1	0	0	0	0	0	0	0	0	0	0	0	C2	TfCut2
litPETases	plate1	2023-11-15-litPETases_high_cryPOW_70C_24h_rep2_2B.xlsx	2B-C10	0.5	3.5	0.7	2.5	0.71	cryPow	70	8.5	0	0	0	FALSE	1	0	0	0	0	0	0	0	0	0.00500347	0	0.00500347	C2	TfCut2
litPETases	plate1	2023-11-15-litPETases_high_cryPOW_70C_24h_rep2_2B.xlsx	2B-C12	0.5	3.5	0.7	2.5	0.71	cryPow	70	9.5	0	0	0	FALSE	1	0	0	0	0	0	0	0	0.0153848	0	0	0.0153848	C2	TfCut2
litPETases	plate1	2023-11-16-litPETases_high_aFilm_60C_24h_rep1_withdilutions_3A.xlsx	3A-C2	0.5	3.5	0.7	2.5	0.71	aFilm	60	4.5	0	0	0	FALSE	1	0	0	0	0	0	0	0	0	0	0	0	C2	TfCut2
litPETases	plate1	2023-11-16-litPETases_high_aFilm_60C_24h_rep2_withdilutions_3B.xlsx	3B-C2	0.5	3.5	0.7	2.5	0.71	aFilm	60	4.5	0	0	0	FALSE	1	0	0	0	0	0	0	0	0	0	0	0	C2	TfCut2
litPETases	plate1	2023-11-16-litPETases_high_aFilm_70C_24h_rep1_withdilutions_4A.xlsx	4A-C2	0.5	3.5	0.7	2.5	0.71	aFilm	70	4.5	0	0	0	FALSE	1	0	0	0	0	0	0	0	0	0	0	0	C2	TfCut2
litPETases	plate1	2023-11-16-litPETases_high_aFilm_70C_24h_rep1_withdilutions_4A.xlsx	4A-C4	0.5	3.5	0.7	2.5	0.71	aFilm	70	5.5	0	0	0	FALSE	1	0	0	0	0	0	0	0	0	0	0	0	C2	TfCut2
litPETases	plate1	2023-11-16-litPETases_high_aFilm_70C_24h_rep1_withdilutions_4A.xlsx	4A-C6	0.5	3.5	0.7	2.5	0.71	aFilm	70	6.5	0	0	0	FALSE	1	0	0	0	0	0	0	0	0	0.00579924	0	0.00579924	C2	TfCut2
litPETases	plate1	2023-11-16-litPETases_high_aFilm_70C_24h_rep1_withdilutions_4A.xlsx	4A-C8	0.5	3.5	0.7	2.5	0.71	aFilm	70	7.5	0	0	0	FALSE	1	0	0	0	0	0	0	0	0	0	0	0	C2	TfCut2
litPETases	plate1	2023-11-16-litPETases_high_aFilm_70C_24h_rep2_withdilutions_4B.xlsx	4B-C2	0.5	3.5	0.7	2.5	0.71	aFilm	70	4.5	0	0	0	FALSE	1	0	0	0	0	0	0	0	0	0	0	0	C2	TfCut2
litPETases	plate1	2023-11-16-litPETases_high_aFilm_70C_24h_rep2_withdilutions_4B.xlsx	4B-C4	0.5	3.5	0.7	2.5	0.71	aFilm	70	5.5	0	0	0	FALSE	1	0	0	0	0	0	0	0	0	0.0050238	0	0.0050238	C2	TfCut2
litPETases	plate1	2023-11-16-litPETases_high_aFilm_70C_24h_rep2_withdilutions_4B.xlsx	4B-C8	0.5	3.5	0.7	2.5	0.71	aFilm	70	7.5	0	0	0	FALSE	1	0	0	0	0	0	0	0	0.00638866	0	0	0.00638866	C2	TfCut2
litPETases	plate1	2023-11-16-litPETases_high_aFilm_60C_24h_rep1_withdilutions_3A.xlsx	3A-E8	0.5	3.5	0.7	2.5	0.71	aFilm	60	7.5	4.14	1.13	0.19	FALSE	1	0.74	138.49	0.06	2.02	294.49	0.147245	24.46	0.32889	0.319041	0.00414271	0.652074	E2	TfCut2_L32E_S113E_T237Q
litPETases	plate1	2023-11-16-litPETases_high_aFilm_60C_24h_rep2_withdilutions_3B.xlsx	3B-E8	0.5	3.5	0.7	2.5	0.71	aFilm	60	7.5	3.8	1.01	0.18	FALSE	1	0.66	123.53	0.05	1.8	262.67	0.131335	21.82	0.228188	0.262116	0.00607551	0.49638	E2	TfCut2_L32E_S113E_T237Q
litPETases	plate1	2023-11-16-litPETases_high_aFilm_60C_24h_rep1_withdilutions_3A.xlsx	3A-E12	0.5	3.5	0.7	2.5	0.71	aFilm	60	9.5	3.55	0.96	0.12	FALSE	1	0.63	118.01	0.05	1.72	250.93	0.125465	20.84	0.508174	0.139347	0	0.647521	E2	TfCut2_L32E_S113E_T237Q
litPETases	plate1	2023-11-16-litPETases_high_aFilm_60C_24h_rep2_withdilutions_3B.xlsx	3B-E12	0.5	3.5	0.7	2.5	0.71	aFilm	60	9.5	3.19	0.85	0.07	FALSE	1	0.55	103.9	0.05	1.52	220.93	0.110465	18.35	0.501679	0.12605	0	0.62773	E2	TfCut2_L32E_S113E_T237Q
litPETases	plate1	2023-11-16-litPETases_high_aFilm_60C_24h_rep1_withdilutions_3A.xlsx	3A-E10	0.5	3.5	0.7	2.5	0.71	aFilm	60	8.5	2.59	0.71	0.12	FALSE	1	0.46	86.73	0.04	1.27	184.41	0.092205	15.32	0.173347	0.186728	0	0.360075	E2	TfCut2_L32E_S113E_T237Q
litPETases	plate1	2023-11-16-litPETases_high_aFilm_60C_24h_rep2_withdilutions_3B.xlsx	3B-E10	0.5	3.5	0.7	2.5	0.71	aFilm	60	8.5	2.19	0.58	0.1	FALSE	1	0.38	70.9	0.03	1.03	150.77	0.075385	12.52	0.13285	0.154976	0	0.287826	E2	TfCut2_L32E_S113E_T237Q
litPETases	plate1	2023-11-16-litPETases_high_aFilm_60C_24h_rep1_withdilutions_3A.xlsx	3A-E6	0.5	3.5	0.7	2.5	0.71	aFilm	60	6.5	1.57	0.43	0.09	FALSE	1	0.28	53.11	0.02	0.78	112.94	0.05647	9.38	0.0819094	0.11159	0.00507831	0.198577	E2	TfCut2_L32E_S113E_T237Q
litPETases	plate1	2023-11-16-litPETases_high_aFilm_60C_24h_rep2_withdilutions_3B.xlsx	3B-E6	0.5	3.5	0.7	2.5	0.71	aFilm	60	6.5	1.5	0.39	0.08	FALSE	1	0.27	50.64	0.02	0.74	107.68	0.05384	8.94	0.0716058	0.0978409	0	0.169447	E2	TfCut2_L32E_S113E_T237Q
litPETases	plate1	2023-11-16-litPETases_high_aFilm_60C_24h_rep1_withdilutions_3A.xlsx	3A-E4	0.5	3.5	0.7	2.5	0.71	aFilm	60	5.5	0.85	0.23	0.05	FALSE	1	0.15	28.69	0.01	0.42	61.01	0.030505	5.07	0.0539872	0.064069	0	0.118056	E2	TfCut2_L32E_S113E_T237Q
litPETases	plate1	2023-11-16-litPETases_high_aFilm_60C_24h_rep2_withdilutions_3B.xlsx	3B-E4	0.5	3.5	0.7	2.5	0.71	aFilm	60	5.5	0.75	0.2	0.04	FALSE	1	0.14	25.51	0.01	0.37	54.24	0.02712	4.51	0.0462105	0.0526413	0	0.0988519	E2	TfCut2_L32E_S113E_T237Q
litPETases	plate1	2023-11-15-litPETases_high_cryPOW_60C_24h_rep2_1B.xlsx	1B-E10	0.5	3.5	0.7	2.5	0.71	cryPow	60	8.5	0.36	0.21	0.15	FALSE	1	0.06	12.02	0.01	0.18	25.57	0.012785	2.12	0.0289278	0.0311933	0	0.060121	E2	TfCut2_L32E_S113E_T237Q
litPETases	plate1	2023-11-15-litPETases_high_cryPOW_60C_24h_rep2_1B.xlsx	1B-E6	0.5	3.5	0.7	2.5	0.71	cryPow	60	6.5	0.3	0	0	FALSE	1	0.05	10.16	0	0.15	21.61	0.010805	1.79	0.0084396	0.0285273	0	0.0369669	E2	TfCut2_L32E_S113E_T237Q
litPETases	plate1	2023-11-15-litPETases_high_cryPOW_60C_24h_rep2_1B.xlsx	1B-E8	0.5	3.5	0.7	2.5	0.71	cryPow	60	7.5	0.22	0	0	FALSE	1	0.04	7.55	0	0.11	16.06	0.00803	1.33	0.0112327	0.023619	0	0.0348518	E2	TfCut2_L32E_S113E_T237Q
litPETases	plate1	2023-11-15-litPETases_high_cryPOW_60C_24h_rep1_1A.xlsx	1A-E8	0.5	3.5	0.7	2.5	0.71	cryPow	60	7.5	0.21	0	0.07	FALSE	1	0.04	6.98	0	0.1	14.84	0.00742	1.23	0.0103561	0.0194605	0	0.0298166	E2	TfCut2_L32E_S113E_T237Q
litPETases	plate1	2023-11-15-litPETases_high_cryPOW_60C_24h_rep1_1A.xlsx	1A-E10	0.5	3.5	0.7	2.5	0.71	cryPow	60	8.5	0.18	0	0	FALSE	1	0.03	6.03	0	0.09	12.82	0.00641	1.06	0.0103499	0.0177401	0	0.02809	E2	TfCut2_L32E_S113E_T237Q
litPETases	plate1	2023-11-15-litPETases_high_cryPOW_60C_24h_rep1_1A.xlsx	1A-E2	0.5	3.5	0.7	2.5	0.71	cryPow	60	4.5	0	0	0	FALSE	1	0	0	0	0	0	0	0	0	0	0	0	E2	TfCut2_L32E_S113E_T237Q
litPETases	plate1	2023-11-15-litPETases_high_cryPOW_60C_24h_rep1_1A.xlsx	1A-E4	0.5	3.5	0.7	2.5	0.71	cryPow	60	5.5	0	0	0	FALSE	1	0	0	0	0	0	0	0	0	0.00918614	0	0.00918614	E2	TfCut2_L32E_S113E_T237Q
litPETases	plate1	2023-11-15-litPETases_high_cryPOW_60C_24h_rep1_1A.xlsx	1A-E6	0.5	3.5	0.7	2.5	0.71	cryPow	60	6.5	0	0	0	FALSE	1	0	0	0	0	0	0	0	0	0.0151474	0	0.0151474	E2	TfCut2_L32E_S113E_T237Q
litPETases	plate1	2023-11-15-litPETases_high_cryPOW_60C_24h_rep1_1A.xlsx	1A-E12	0.5	3.5	0.7	2.5	0.71	cryPow	60	9.5	0	0	0	FALSE	1	0	0	0	0	0	0	0	0.0201158	0	0	0.0201158	E2	TfCut2_L32E_S113E_T237Q
litPETases	plate1	2023-11-15-litPETases_high_cryPOW_60C_24h_rep2_1B.xlsx	1B-E2	0.5	3.5	0.7	2.5	0.71	cryPow	60	4.5	0	0	0	FALSE	1	0	0	0	0	0	0	0	0	0	0	0	E2	TfCut2_L32E_S113E_T237Q
litPETases	plate1	2023-11-15-litPETases_high_cryPOW_60C_24h_rep2_1B.xlsx	1B-E4	0.5	3.5	0.7	2.5	0.71	cryPow	60	5.5	0	0	0	FALSE	1	0	0	0	0	0	0	0	0.00740313	0.017007	0	0.0244101	E2	TfCut2_L32E_S113E_T237Q
litPETases	plate1	2023-11-15-litPETases_high_cryPOW_60C_24h_rep2_1B.xlsx	1B-E12	0.5	3.5	0.7	2.5	0.71	cryPow	60	9.5	0	0	0	FALSE	1	0	0	0	0	0	0	0	0.0210917	0	0	0.0210917	E2	TfCut2_L32E_S113E_T237Q
litPETases	plate1	2023-11-15-litPETases_high_cryPOW_70C_24h_rep1_2A.xlsx	2A-E2	0.5	3.5	0.7	2.5	0.71	cryPow	70	4.5	0	0	0	FALSE	1	0	0	0	0	0	0	0	0	0	0	0	E2	TfCut2_L32E_S113E_T237Q
litPETases	plate1	2023-11-15-litPETases_high_cryPOW_70C_24h_rep1_2A.xlsx	2A-E4	0.5	3.5	0.7	2.5	0.71	cryPow	70	5.5	0	0	0	FALSE	1	0	0	0	0	0	0	0	0	0	0	0	E2	TfCut2_L32E_S113E_T237Q
litPETases	plate1	2023-11-15-litPETases_high_cryPOW_70C_24h_rep1_2A.xlsx	2A-E6	0.5	3.5	0.7	2.5	0.71	cryPow	70	6.5	0	0	0.02	FALSE	1	0	0	0	0	0	0	0	0	0	0	0	E2	TfCut2_L32E_S113E_T237Q
litPETases	plate1	2023-11-15-litPETases_high_cryPOW_70C_24h_rep1_2A.xlsx	2A-E8	0.5	3.5	0.7	2.5	0.71	cryPow	70	7.5	0	0	0	FALSE	1	0	0	0	0	0	0	0	0	0	0	0	E2	TfCut2_L32E_S113E_T237Q
litPETases	plate1	2023-11-15-litPETases_high_cryPOW_70C_24h_rep1_2A.xlsx	2A-E10	0.5	3.5	0.7	2.5	0.71	cryPow	70	8.5	0	0	0	FALSE	1	0	0	0	0	0	0	0	0	0	0	0	E2	TfCut2_L32E_S113E_T237Q
litPETases	plate1	2023-11-15-litPETases_high_cryPOW_70C_24h_rep1_2A.xlsx	2A-E12	0.5	3.5	0.7	2.5	0.71	cryPow	70	9.5	0	0	0	FALSE	1	0	0	0	0	0	0	0	0	0	0	0	E2	TfCut2_L32E_S113E_T237Q
litPETases	plate1	2023-11-15-litPETases_high_cryPOW_70C_24h_rep2_2B.xlsx	2B-E2	0.5	3.5	0.7	2.5	0.71	cryPow	70	4.5	0	0	0	FALSE	1	0	0	0	0	0	0	0	0	0	0	0	E2	TfCut2_L32E_S113E_T237Q
litPETases	plate1	2023-11-15-litPETases_high_cryPOW_70C_24h_rep2_2B.xlsx	2B-E4	0.5	3.5	0.7	2.5	0.71	cryPow	70	5.5	0	0	0	FALSE	1	0	0	0	0	0	0	0	0	0	0	0	E2	TfCut2_L32E_S113E_T237Q
litPETases	plate1	2023-11-15-litPETases_high_cryPOW_70C_24h_rep2_2B.xlsx	2B-E6	0.5	3.5	0.7	2.5	0.71	cryPow	70	6.5	0	0	0	FALSE	1	0	0	0	0	0	0	0	0	0.00516437	0	0.00516437	E2	TfCut2_L32E_S113E_T237Q
litPETases	plate1	2023-11-15-litPETases_high_cryPOW_70C_24h_rep2_2B.xlsx	2B-E8	0.5	3.5	0.7	2.5	0.71	cryPow	70	7.5	0	0	0	FALSE	1	0	0	0	0	0	0	0	0	0	0	0	E2	TfCut2_L32E_S113E_T237Q
litPETases	plate1	2023-11-15-litPETases_high_cryPOW_70C_24h_rep2_2B.xlsx	2B-E10	0.5	3.5	0.7	2.5	0.71	cryPow	70	8.5	0	0	0	FALSE	1	0	0	0	0	0	0	0	0	0	0	0	E2	TfCut2_L32E_S113E_T237Q
litPETases	plate1	2023-11-15-litPETases_high_cryPOW_70C_24h_rep2_2B.xlsx	2B-E12	0.5	3.5	0.7	2.5	0.71	cryPow	70	9.5	0	0	0.09	FALSE	1	0	0	0	0	0	0	0	0.00669669	0	0	0.00669669	E2	TfCut2_L32E_S113E_T237Q
litPETases	plate1	2023-11-16-litPETases_high_aFilm_60C_24h_rep1_withdilutions_3A.xlsx	3A-E2	0.5	3.5	0.7	2.5	0.71	aFilm	60	4.5	0	0	0	FALSE	1	0	0	0	0	0	0	0	0	0	0	0	E2	TfCut2_L32E_S113E_T237Q
litPETases	plate1	2023-11-16-litPETases_high_aFilm_60C_24h_rep2_withdilutions_3B.xlsx	3B-E2	0.5	3.5	0.7	2.5	0.71	aFilm	60	4.5	0	0	0	FALSE	1	0	0	0	0	0	0	0	0	0	0	0	E2	TfCut2_L32E_S113E_T237Q
litPETases	plate1	2023-11-16-litPETases_high_aFilm_70C_24h_rep1_withdilutions_4A.xlsx	4A-E2	0.5	3.5	0.7	2.5	0.71	aFilm	70	4.5	0	0	0	FALSE	1	0	0	0	0	0	0	0	0	0	0	0	E2	TfCut2_L32E_S113E_T237Q
litPETases	plate1	2023-11-16-litPETases_high_aFilm_70C_24h_rep1_withdilutions_4A.xlsx	4A-E4	0.5	3.5	0.7	2.5	0.71	aFilm	70	5.5	0	0	0	FALSE	1	0	0	0	0	0	0	0	0	0	0	0	E2	TfCut2_L32E_S113E_T237Q
litPETases	plate1	2023-11-16-litPETases_high_aFilm_70C_24h_rep1_withdilutions_4A.xlsx	4A-E6	0.5	3.5	0.7	2.5	0.71	aFilm	70	6.5	0	0	0	FALSE	1	0	0	0	0	0	0	0	0	0.00539434	0	0.00539434	E2	TfCut2_L32E_S113E_T237Q
litPETases	plate1	2023-11-16-litPETases_high_aFilm_70C_24h_rep1_withdilutions_4A.xlsx	4A-E8	0.5	3.5	0.7	2.5	0.71	aFilm	70	7.5	0	0	0	FALSE	1	0	0	0	0	0	0	0	0	0	0	0	E2	TfCut2_L32E_S113E_T237Q
litPETases	plate1	2023-11-16-litPETases_high_aFilm_70C_24h_rep1_withdilutions_4A.xlsx	4A-E10	0.5	3.5	0.7	2.5	0.71	aFilm	70	8.5	0	0	0	FALSE	1	0	0	0	0	0	0	0	0	0	0	0	E2	TfCut2_L32E_S113E_T237Q
litPETases	plate1	2023-11-16-litPETases_high_aFilm_70C_24h_rep1_withdilutions_4A.xlsx	4A-E12	0.5	3.5	0.7	2.5	0.71	aFilm	70	9.5	0	0	0	FALSE	1	0	0	0	0	0	0	0	0.0150147	0	0	0.0150147	E2	TfCut2_L32E_S113E_T237Q
litPETases	plate1	2023-11-16-litPETases_high_aFilm_70C_24h_rep2_withdilutions_4B.xlsx	4B-E2	0.5	3.5	0.7	2.5	0.71	aFilm	70	4.5	0	0	0	FALSE	1	0	0	0	0	0	0	0	0	0	0	0	E2	TfCut2_L32E_S113E_T237Q
litPETases	plate1	2023-11-16-litPETases_high_aFilm_70C_24h_rep2_withdilutions_4B.xlsx	4B-E4	0.5	3.5	0.7	2.5	0.71	aFilm	70	5.5	0	0	0	FALSE	1	0	0	0	0	0	0	0	0	0	0	0	E2	TfCut2_L32E_S113E_T237Q
litPETases	plate1	2023-11-16-litPETases_high_aFilm_70C_24h_rep2_withdilutions_4B.xlsx	4B-E6	0.5	3.5	0.7	2.5	0.71	aFilm	70	6.5	0	0	0	FALSE	1	0	0	0	0	0	0	0	0	0.00589267	0	0.00589267	E2	TfCut2_L32E_S113E_T237Q
litPETases	plate1	2023-11-16-litPETases_high_aFilm_70C_24h_rep2_withdilutions_4B.xlsx	4B-E8	0.5	3.5	0.7	2.5	0.71	aFilm	70	7.5	0	0	0	FALSE	1	0	0	0	0	0	0	0	0	0	0	0	E2	TfCut2_L32E_S113E_T237Q
litPETases	plate1	2023-11-16-litPETases_high_aFilm_70C_24h_rep2_withdilutions_4B.xlsx	4B-E10	0.5	3.5	0.7	2.5	0.71	aFilm	70	8.5	0	0	0	FALSE	1	0	0	0	0	0	0	0	0	0	0	0	E2	TfCut2_L32E_S113E_T237Q
litPETases	plate1	2023-11-16-litPETases_high_aFilm_70C_24h_rep2_withdilutions_4B.xlsx	4B-E12	0.5	3.5	0.7	2.5	0.71	aFilm	70	9.5	0	0	0	FALSE	1	0	0	0	0	0	0	0	0.0142605	0	0	0.0142605	E2	TfCut2_L32E_S113E_T237Q
litPETases	plate1	2023-11-16-litPETases_high_aFilm_70C_24h_rep2_withdilutions_4B.xlsx	4B-D12	0.5	3.5	0.7	2.5	0.71	aFilm	70	9.5	7.77	2.05	0.21	TRUE	5	1.34	252.09	0.11	3.68	536.03	0.268015	44.53	0.853469	0.220748	0	1.07422	D2	TfCut2_S121P_D174S_D204P
litPETases	plate1	2023-11-16-litPETases_high_aFilm_70C_24h_rep2_withdilutions_4B.xlsx	4B-D8	0.5	3.5	0.7	2.5	0.71	aFilm	70	7.5	6.22	1.66	0.3	TRUE	5	1.08	203.02	0.09	2.96	431.69	0.215845	35.86	0.336616	0.350212	0	0.686828	D2	TfCut2_S121P_D174S_D204P
litPETases	plate1	2023-11-16-litPETases_high_aFilm_70C_24h_rep1_withdilutions_4A.xlsx	4A-D8	0.5	3.5	0.7	2.5	0.71	aFilm	70	7.5	5.84	1.48	0.24	TRUE	5	0.97	181.55	0.08	2.65	386.04	0.19302	32.07	0.328518	0.305856	0	0.634374	D2	TfCut2_S121P_D174S_D204P
litPETases	plate1	2023-11-16-litPETases_high_aFilm_70C_24h_rep1_withdilutions_4A.xlsx	4A-D12	0.5	3.5	0.7	2.5	0.71	aFilm	70	9.5	5.23	1.43	0.17	FALSE	1	0.93	175.66	0.08	2.56	373.52	0.18676	31.03	0.664867	0.0978443	0	0.762711	D2	TfCut2_S121P_D174S_D204P
litPETases	plate1	2023-11-16-litPETases_high_aFilm_60C_24h_rep1_withdilutions_3A.xlsx	3A-D8	0.5	3.5	0.7	2.5	0.71	aFilm	60	7.5	3.59	0.97	0.18	FALSE	1	0.63	118.87	0.05	1.73	252.76	0.12638	21	0.192114	0.232013	0.00697995	0.431107	D2	TfCut2_S121P_D174S_D204P
litPETases	plate1	2023-11-16-litPETases_high_aFilm_60C_24h_rep1_withdilutions_3A.xlsx	3A-D12	0.5	3.5	0.7	2.5	0.71	aFilm	60	9.5	3.26	0.88	0.12	FALSE	1	0.57	107.7	0.05	1.57	229.02	0.11451	19.02	0.364622	0.107323	0	0.471945	D2	TfCut2_S121P_D174S_D204P
litPETases	plate1	2023-11-16-litPETases_high_aFilm_60C_24h_rep2_withdilutions_3B.xlsx	3B-D8	0.5	3.5	0.7	2.5	0.71	aFilm	60	7.5	2.74	0.72	0.13	FALSE	1	0.47	88.45	0.04	1.29	188.07	0.094035	15.62	0.137598	0.177311	0.00628415	0.321192	D2	TfCut2_S121P_D174S_D204P
litPETases	plate1	2023-11-16-litPETases_high_aFilm_60C_24h_rep2_withdilutions_3B.xlsx	3B-D12	0.5	3.5	0.7	2.5	0.71	aFilm	60	9.5	2.72	0.71	0.06	FALSE	1	0.47	87.59	0.04	1.28	186.24	0.09312	15.47	0.348966	0.0922833	0	0.441249	D2	TfCut2_S121P_D174S_D204P
litPETases	plate1	2023-11-15-litPETases_high_cryPOW_60C_24h_rep2_1B.xlsx	1B-D8	0.5	3.5	0.7	2.5	0.71	cryPow	60	7.5	2.14	0.57	0.12	FALSE	1	0.37	70.04	0.03	1.02	148.94	0.07447	12.37	0.0892968	0.23789	0.00580188	0.332989	D2	TfCut2_S121P_D174S_D204P
litPETases	plate1	2023-11-16-litPETases_high_aFilm_60C_24h_rep1_withdilutions_3A.xlsx	3A-D10	0.5	3.5	0.7	2.5	0.71	aFilm	60	8.5	1.95	0.53	0.09	FALSE	1	0.35	65.99	0.03	0.96	140.31	0.070155	11.65	0.148606	0.155888	0	0.304493	D2	TfCut2_S121P_D174S_D204P
litPETases	plate1	2023-11-16-litPETases_high_aFilm_70C_24h_rep2_withdilutions_4B.xlsx	4B-D10	0.5	3.5	0.7	2.5	0.71	aFilm	70	8.5	1.8	0.48	0.09	FALSE	1	0.32	60.9	0.03	0.89	129.5	0.06475	10.76	0.0701484	0.106677	0	0.176826	D2	TfCut2_S121P_D174S_D204P
litPETases	plate1	2023-11-16-litPETases_high_aFilm_60C_24h_rep2_withdilutions_3B.xlsx	3B-D10	0.5	3.5	0.7	2.5	0.71	aFilm	60	8.5	1.56	0.42	0.08	FALSE	1	0.28	52.98	0.02	0.77	112.65	0.056325	9.36	0.0873727	0.108855	0	0.196227	D2	TfCut2_S121P_D174S_D204P
litPETases	plate1	2023-11-15-litPETases_high_cryPOW_60C_24h_rep1_1A.xlsx	1A-D8	0.5	3.5	0.7	2.5	0.71	cryPow	60	7.5	1.42	0.37	0.08	FALSE	1	0.26	48.27	0.02	0.7	102.64	0.05132	8.53	0.0378735	0.115154	0.00619066	0.159219	D2	TfCut2_S121P_D174S_D204P
litPETases	plate1	2023-11-16-litPETases_high_aFilm_60C_24h_rep1_withdilutions_3A.xlsx	3A-D6	0.5	3.5	0.7	2.5	0.71	aFilm	60	6.5	1.4	0.37	0.08	FALSE	1	0.25	47.46	0.02	0.69	100.91	0.050455	8.38	0.0492759	0.0834374	0.00603594	0.138749	D2	TfCut2_S121P_D174S_D204P
litPETases	plate1	2023-11-16-litPETases_high_aFilm_70C_24h_rep1_withdilutions_4A.xlsx	4A-D10	0.5	3.5	0.7	2.5	0.71	aFilm	70	8.5	1.27	0.34	0.07	FALSE	1	0.23	43.09	0.02	0.63	91.62	0.04581	7.61	0.0560336	0.0741681	0	0.130202	D2	TfCut2_S121P_D174S_D204P
litPETases	plate1	2023-11-15-litPETases_high_cryPOW_60C_24h_rep2_1B.xlsx	1B-D12	0.5	3.5	0.7	2.5	0.71	cryPow	60	9.5	1.17	0.31	0.03	FALSE	1	0.21	39.53	0.02	0.58	84.06	0.04203	6.98	0.170893	0.0523403	0	0.223234	D2	TfCut2_S121P_D174S_D204P
litPETases	plate1	2023-11-16-litPETases_high_aFilm_60C_24h_rep2_withdilutions_3B.xlsx	3B-D6	0.5	3.5	0.7	2.5	0.71	aFilm	60	6.5	1.12	0.3	0.05	FALSE	1	0.2	38.11	0.02	0.56	81.03	0.040515	6.73	0.0825813	0.0841408	0	0.166722	D2	TfCut2_S121P_D174S_D204P
litPETases	plate1	2023-11-15-litPETases_high_cryPOW_60C_24h_rep2_1B.xlsx	1B-D10	0.5	3.5	0.7	2.5	0.71	cryPow	60	8.5	0.88	0.23	0.05	FALSE	1	0.16	29.88	0.01	0.44	63.53	0.031765	5.28	0.0238473	0.0783883	0	0.102236	D2	TfCut2_S121P_D174S_D204P
litPETases	plate1	2023-11-15-litPETases_high_cryPOW_60C_24h_rep1_1A.xlsx	1A-D10	0.5	3.5	0.7	2.5	0.71	cryPow	60	8.5	0.88	0.23	0.04	FALSE	1	0.16	29.64	0.01	0.43	63.02	0.03151	5.24	0.0255349	0.0763934	0	0.101928	D2	TfCut2_S121P_D174S_D204P
litPETases	plate1	2023-11-15-litPETases_high_cryPOW_60C_24h_rep1_1A.xlsx	1A-D12	0.5	3.5	0.7	2.5	0.71	cryPow	60	9.5	0.87	0.23	0.02	FALSE	1	0.16	29.4	0.01	0.43	62.52	0.03126	5.19	0.110691	0.0293067	0	0.139997	D2	TfCut2_S121P_D174S_D204P
litPETases	plate1	2023-11-16-litPETases_high_aFilm_70C_24h_rep2_withdilutions_4B.xlsx	4B-D6	0.5	3.5	0.7	2.5	0.71	aFilm	70	6.5	0.8	0.22	0.04	FALSE	1	0.14	27.03	0.01	0.39	57.48	0.02874	4.77	0.0385253	0.0545958	0	0.0931211	D2	TfCut2_S121P_D174S_D204P
litPETases	plate1	2023-11-16-litPETases_high_aFilm_60C_24h_rep1_withdilutions_3A.xlsx	3A-D4	0.5	3.5	0.7	2.5	0.71	aFilm	60	5.5	0.78	0.21	0.04	FALSE	1	0.14	26.42	0.01	0.39	56.18	0.02809	4.67	0.0483812	0.0557731	0	0.104154	D2	TfCut2_S121P_D174S_D204P
litPETases	plate1	2023-11-16-litPETases_high_aFilm_70C_24h_rep1_withdilutions_4A.xlsx	4A-D6	0.5	3.5	0.7	2.5	0.71	aFilm	70	6.5	0.75	0.19	0.04	FALSE	1	0.13	25.27	0.01	0.37	53.73	0.026865	4.46	0.0353156	0.0478483	0	0.0831639	D2	TfCut2_S121P_D174S_D204P
litPETases	plate1	2023-11-16-litPETases_high_aFilm_60C_24h_rep2_withdilutions_3B.xlsx	3B-D4	0.5	3.5	0.7	2.5	0.71	aFilm	60	5.5	0.64	0	0.03	FALSE	1	0.12	21.85	0.01	0.32	46.46	0.02323	3.86	0.040231	0.0436702	0	0.0839012	D2	TfCut2_S121P_D174S_D204P
litPETases	plate1	2023-11-15-litPETases_high_cryPOW_60C_24h_rep1_1A.xlsx	1A-D6	0.5	3.5	0.7	2.5	0.71	cryPow	60	6.5	0.58	0	0.02	FALSE	1	0.1	19.58	0.01	0.29	41.63	0.020815	3.46	0.010755	0.0454258	0.00498725	0.0611681	D2	TfCut2_S121P_D174S_D204P
litPETases	plate1	2023-11-15-litPETases_high_cryPOW_60C_24h_rep2_1B.xlsx	1B-D6	0.5	3.5	0.7	2.5	0.71	cryPow	60	6.5	0.46	0	0.03	FALSE	1	0.08	15.45	0.01	0.23	32.84	0.01642	2.73	0.0101909	0.0403927	0.00411017	0.0546937	D2	TfCut2_S121P_D174S_D204P
litPETases	plate1	2023-11-16-litPETases_high_aFilm_70C_24h_rep2_withdilutions_4B.xlsx	4B-D4	0.5	3.5	0.7	2.5	0.71	aFilm	70	5.5	0.35	0	0.02	FALSE	1	0.06	11.79	0.01	0.17	25.07	0.012535	2.08	0.0136219	0.0243541	0	0.037976	D2	TfCut2_S121P_D174S_D204P
litPETases	plate1	2023-11-15-litPETases_high_cryPOW_60C_24h_rep2_1B.xlsx	1B-D4	0.5	3.5	0.7	2.5	0.71	cryPow	60	5.5	0.33	0	0.02	FALSE	1	0.06	11.31	0	0.17	24.06	0.01203	2	0.0120996	0.030889	0	0.0429886	D2	TfCut2_S121P_D174S_D204P
litPETases	plate1	2023-11-15-litPETases_high_cryPOW_70C_24h_rep2_2B.xlsx	2B-D12	0.5	3.5	0.7	2.5	0.71	cryPow	70	9.5	0.25	0	0	FALSE	1	0.05	8.5	0	0.12	18.08	0.00904	1.5	0.0525582	0	0	0.0525582	D2	TfCut2_S121P_D174S_D204P
litPETases	plate1	2023-11-15-litPETases_high_cryPOW_60C_24h_rep1_1A.xlsx	1A-D4	0.5	3.5	0.7	2.5	0.71	cryPow	60	5.5	0.23	0	0	FALSE	1	0.04	7.89	0	0.12	16.78	0.00839	1.39	0.0080492	0.0197779	0	0.0278271	D2	TfCut2_S121P_D174S_D204P
litPETases	plate1	2023-11-15-litPETases_high_cryPOW_70C_24h_rep2_2B.xlsx	2B-D10	0.5	3.5	0.7	2.5	0.71	cryPow	70	8.5	0.19	0	0	FALSE	1	0.03	6.37	0	0.09	13.54	0.00677	1.12	0.0111729	0.0175655	0	0.0287384	D2	TfCut2_S121P_D174S_D204P
litPETases	plate1	2023-11-15-litPETases_high_cryPOW_70C_24h_rep1_2A.xlsx	2A-D8	0.5	3.5	0.7	2.5	0.71	cryPow	70	7.5	0.18	0	0	FALSE	1	0.03	6.27	0	0.09	13.32	0.00666	1.11	0.0151409	0.0140963	0	0.0292372	D2	TfCut2_S121P_D174S_D204P
litPETases	plate1	2023-11-15-litPETases_high_cryPOW_70C_24h_rep1_2A.xlsx	2A-D10	0.5	3.5	0.7	2.5	0.71	cryPow	70	8.5	0.18	0	0	FALSE	1	0.03	6.27	0	0.09	13.32	0.00666	1.11	0.0108807	0.0166289	0	0.0275095	D2	TfCut2_S121P_D174S_D204P
litPETases	plate1	2023-11-15-litPETases_high_cryPOW_60C_24h_rep1_1A.xlsx	1A-D2	0.5	3.5	0.7	2.5	0.71	cryPow	60	4.5	0	0	0	FALSE	1	0	0	0	0	0	0	0	0	0	0	0	D2	TfCut2_S121P_D174S_D204P
litPETases	plate1	2023-11-15-litPETases_high_cryPOW_60C_24h_rep2_1B.xlsx	1B-D2	0.5	3.5	0.7	2.5	0.71	cryPow	60	4.5	0	0	0	FALSE	1	0	0	0	0	0	0	0	0	0	0	0	D2	TfCut2_S121P_D174S_D204P
litPETases	plate1	2023-11-15-litPETases_high_cryPOW_70C_24h_rep1_2A.xlsx	2A-D2	0.5	3.5	0.7	2.5	0.71	cryPow	70	4.5	0	0	0	FALSE	1	0	0	0	0	0	0	0	0	0	0	0	D2	TfCut2_S121P_D174S_D204P
litPETases	plate1	2023-11-15-litPETases_high_cryPOW_70C_24h_rep1_2A.xlsx	2A-D4	0.5	3.5	0.7	2.5	0.71	cryPow	70	5.5	0	0	0	FALSE	1	0	0	0	0	0	0	0	0	0.00857377	0	0.00857377	D2	TfCut2_S121P_D174S_D204P
litPETases	plate1	2023-11-15-litPETases_high_cryPOW_70C_24h_rep1_2A.xlsx	2A-D6	0.5	3.5	0.7	2.5	0.71	cryPow	70	6.5	0	0	0	FALSE	1	0	0	0	0	0	0	0	0	0.011232	0	0.011232	D2	TfCut2_S121P_D174S_D204P
litPETases	plate1	2023-11-15-litPETases_high_cryPOW_70C_24h_rep1_2A.xlsx	2A-D12	0.5	3.5	0.7	2.5	0.71	cryPow	70	9.5	0	0	0	FALSE	1	0	0	0	0	0	0	0	0.0242847	0	0	0.0242847	D2	TfCut2_S121P_D174S_D204P
litPETases	plate1	2023-11-15-litPETases_high_cryPOW_70C_24h_rep2_2B.xlsx	2B-D2	0.5	3.5	0.7	2.5	0.71	cryPow	70	4.5	0	0	0	FALSE	1	0	0	0	0	0	0	0	0	0	0	0	D2	TfCut2_S121P_D174S_D204P
litPETases	plate1	2023-11-15-litPETases_high_cryPOW_70C_24h_rep2_2B.xlsx	2B-D4	0.5	3.5	0.7	2.5	0.71	cryPow	70	5.5	0	0	0	FALSE	1	0	0	0	0	0	0	0	0	0.00732186	0	0.00732186	D2	TfCut2_S121P_D174S_D204P
litPETases	plate1	2023-11-15-litPETases_high_cryPOW_70C_24h_rep2_2B.xlsx	2B-D6	0.5	3.5	0.7	2.5	0.71	cryPow	70	6.5	0	0	0	FALSE	1	0	0	0	0	0	0	0	0.00689675	0.0142597	0	0.0211565	D2	TfCut2_S121P_D174S_D204P
litPETases	plate1	2023-11-15-litPETases_high_cryPOW_70C_24h_rep2_2B.xlsx	2B-D8	0.5	3.5	0.7	2.5	0.71	cryPow	70	7.5	0	0	0	FALSE	1	0	0	0	0	0	0	0	0.0125449	0.0120711	0	0.024616	D2	TfCut2_S121P_D174S_D204P
litPETases	plate1	2023-11-16-litPETases_high_aFilm_60C_24h_rep1_withdilutions_3A.xlsx	3A-D2	0.5	3.5	0.7	2.5	0.71	aFilm	60	4.5	0	0	0	FALSE	1	0	0	0	0	0	0	0	0	0	0	0	D2	TfCut2_S121P_D174S_D204P
litPETases	plate1	2023-11-16-litPETases_high_aFilm_60C_24h_rep2_withdilutions_3B.xlsx	3B-D2	0.5	3.5	0.7	2.5	0.71	aFilm	60	4.5	0	0	0	FALSE	1	0	0	0	0	0	0	0	0	0	0	0	D2	TfCut2_S121P_D174S_D204P
litPETases	plate1	2023-11-16-litPETases_high_aFilm_70C_24h_rep1_withdilutions_4A.xlsx	4A-D2	0.5	3.5	0.7	2.5	0.71	aFilm	70	4.5	0	0	0	FALSE	1	0	0	0	0	0	0	0	0	0	0	0	D2	TfCut2_S121P_D174S_D204P
litPETases	plate1	2023-11-16-litPETases_high_aFilm_70C_24h_rep1_withdilutions_4A.xlsx	4A-D4	0.5	3.5	0.7	2.5	0.71	aFilm	70	5.5	0	0	0	FALSE	1	0	0	0	0	0	0	0	0	0.00952012	0	0.00952012	D2	TfCut2_S121P_D174S_D204P
litPETases	plate1	2023-11-16-litPETases_high_aFilm_70C_24h_rep2_withdilutions_4B.xlsx	4B-D2	0.5	3.5	0.7	2.5	0.71	aFilm	70	4.5	0	0	0	FALSE	1	0	0	0	0	0	0	0	0	0	0	0	D2	TfCut2_S121P_D174S_D204P
litPETases	plate1	2023-11-16-litPETases_high_aFilm_60C_24h_rep2_withdilutions_3B.xlsx	3B-H8	0.5	3.5	0.7	2.5	0.71	aFilm	60	7.5	23.33	6.17	1.2	TRUE	5	4.02	756.26	0.33	11.04	1608.09	0.804045	133.58	0.817904	2.51593	0	3.33384	H2	Z1-PETase
litPETases	plate1	2023-11-16-litPETases_high_aFilm_60C_24h_rep2_withdilutions_3B.xlsx	3B-H12	0.5	3.5	0.7	2.5	0.71	aFilm	60	9.5	17.32	4.46	0.56	TRUE	5	2.91	547.11	0.24	7.99	1163.35	0.581675	96.63	1.19748	1.25819	0	2.45568	H2	Z1-PETase
litPETases	plate1	2023-11-16-litPETases_high_aFilm_60C_24h_rep1_withdilutions_3A.xlsx	3A-H12	0.5	3.5	0.7	2.5	0.71	aFilm	60	9.5	12.98	3.46	0.45	TRUE	5	2.26	425.05	0.19	6.2	903.81	0.451905	75.08	1.23759	0.796086	0	2.03368	H2	Z1-PETase
litPETases	plate1	2023-11-16-litPETases_high_aFilm_60C_24h_rep1_withdilutions_3A.xlsx	3A-H8	0.5	3.5	0.7	2.5	0.71	aFilm	60	7.5	12.3	3.3	0.61	TRUE	5	2.15	404.2	0.18	5.9	859.47	0.429735	71.39	0.552933	1.24272	0	1.79565	H2	Z1-PETase
litPETases	plate1	2023-11-15-litPETases_high_cryPOW_60C_24h_rep1_1A.xlsx	1A-H8	0.5	3.5	0.7	2.5	0.71	cryPow	60	7.5	4.47	1.21	0.21	FALSE	1	0.79	147.94	0.07	2.16	314.57	0.157285	26.13	0.246775	0.498807	0	0.745582	H2	Z1-PETase
litPETases	plate1	2023-11-15-litPETases_high_cryPOW_60C_24h_rep2_1B.xlsx	1B-H8	0.5	3.5	0.7	2.5	0.71	cryPow	60	7.5	4.13	1.12	0.21	FALSE	1	0.73	138	0.06	2.01	293.45	0.146725	24.38	0.224857	0.545121	0	0.769977	H2	Z1-PETase
litPETases	plate1	2023-11-15-litPETases_high_cryPOW_60C_24h_rep1_1A.xlsx	1A-H12	0.5	3.5	0.7	2.5	0.71	cryPow	60	9.5	3.88	1.06	0.07	FALSE	1	0.69	130.4	0.06	1.9	277.27	0.138635	23.03	0.703831	0.086508	0	0.790339	H2	Z1-PETase
litPETases	plate1	2023-11-16-litPETases_high_aFilm_60C_24h_rep2_withdilutions_3B.xlsx	3B-H6	0.5	3.5	0.7	2.5	0.71	aFilm	60	6.5	3.82	1.03	0.19	FALSE	1	0.67	126.11	0.06	1.84	268.14	0.13407	22.27	0.248383	0.396064	0	0.644447	H2	Z1-PETase
litPETases	plate1	2023-11-15-litPETases_high_cryPOW_60C_24h_rep2_1B.xlsx	1B-H10	0.5	3.5	0.7	2.5	0.71	cryPow	60	8.5	3.33	1.02	0.21	FALSE	1	0.67	125.25	0.06	1.83	266.32	0.13316	22.12	0.241574	0.412818	0	0.654392	H2	Z1-PETase
litPETases	plate1	2023-11-15-litPETases_high_cryPOW_60C_24h_rep2_1B.xlsx	1B-H12	0.5	3.5	0.7	2.5	0.71	cryPow	60	9.5	3.42	0.99	0.11	FALSE	1	0.65	121.44	0.05	1.77	258.23	0.129115	21.45	0.736442	0.0554665	0	0.791908	H2	Z1-PETase
litPETases	plate1	2023-11-15-litPETases_high_cryPOW_60C_24h_rep1_1A.xlsx	1A-H6	0.5	3.5	0.7	2.5	0.71	cryPow	60	6.5	3.7	0.98	0.18	FALSE	1	0.64	120.58	0.05	1.76	256.41	0.128205	21.3	0.127096	0.453518	0	0.580614	H2	Z1-PETase
litPETases	plate1	2023-11-15-litPETases_high_cryPOW_60C_24h_rep2_1B.xlsx	1B-H6	0.5	3.5	0.7	2.5	0.71	cryPow	60	6.5	3.53	0.95	0.2	FALSE	1	0.62	116.29	0.05	1.7	247.28	0.12364	20.54	0.101835	0.498276	0.00655088	0.606662	H2	Z1-PETase
litPETases	plate1	2023-11-16-litPETases_high_aFilm_60C_24h_rep2_withdilutions_3B.xlsx	3B-H10	0.5	3.5	0.7	2.5	0.71	aFilm	60	8.5	3.07	0.82	0.15	FALSE	1	0.53	100.47	0.04	1.47	213.63	0.106815	17.75	0.125564	0.267666	0	0.39323	H2	Z1-PETase
litPETases	plate1	2023-11-15-litPETases_high_cryPOW_60C_24h_rep1_1A.xlsx	1A-H10	0.5	3.5	0.7	2.5	0.71	cryPow	60	8.5	2.88	0.78	0.12	FALSE	1	0.51	95.68	0.04	1.4	203.46	0.10173	16.9	0.208789	0.27327	0	0.482058	H2	Z1-PETase
litPETases	plate1	2023-11-16-litPETases_high_aFilm_60C_24h_rep1_withdilutions_3A.xlsx	3A-H10	0.5	3.5	0.7	2.5	0.71	aFilm	60	8.5	2.77	0.76	0.12	FALSE	1	0.49	92.74	0.04	1.35	197.2	0.0986	16.38	0.232579	0.23055	0	0.46313	H2	Z1-PETase
litPETases	plate1	2023-11-16-litPETases_high_aFilm_60C_24h_rep1_withdilutions_3A.xlsx	3A-H6	0.5	3.5	0.7	2.5	0.71	aFilm	60	6.5	2.55	0.7	0.13	FALSE	1	0.46	85.87	0.04	1.25	182.59	0.091295	15.17	0.205803	0.246059	0	0.451861	H2	Z1-PETase
litPETases	plate1	2023-11-15-litPETases_high_cryPOW_70C_24h_rep1_2A.xlsx	2A-H8	0.5	3.5	0.7	2.5	0.71	cryPow	70	7.5	2.19	0.6	0.09	FALSE	1	0.39	73.11	0.03	1.07	155.46	0.07773	12.91	0.19194	0.204305	0	0.396246	H2	Z1-PETase
litPETases	plate1	2023-11-15-litPETases_high_cryPOW_70C_24h_rep2_2B.xlsx	2B-H12	0.5	3.5	0.7	2.5	0.71	cryPow	70	9.5	2.06	0.57	0.03	FALSE	1	0.37	70.04	0.03	1.02	148.94	0.07447	12.37	0.46102	0.0200793	0	0.4811	H2	Z1-PETase
litPETases	plate1	2023-11-15-litPETases_high_cryPOW_70C_24h_rep2_2B.xlsx	2B-H8	0.5	3.5	0.7	2.5	0.71	cryPow	70	7.5	1.68	0.46	0.07	FALSE	1	0.3	56.87	0.03	0.83	120.93	0.060465	10.05	0.148848	0.157501	0	0.306349	H2	Z1-PETase
litPETases	plate1	2023-11-15-litPETases_high_cryPOW_70C_24h_rep1_2A.xlsx	2A-H12	0.5	3.5	0.7	2.5	0.71	cryPow	70	9.5	1.22	0.36	0.04	FALSE	1	0.22	41.33	0.02	0.6	87.87	0.043935	7.3	0.272546	0.00840737	0	0.280954	H2	Z1-PETase
litPETases	plate1	2023-11-15-litPETases_high_cryPOW_70C_24h_rep1_2A.xlsx	2A-H10	0.5	3.5	0.7	2.5	0.71	cryPow	70	8.5	1.12	0.3	0.06	FALSE	1	0.2	37.87	0.02	0.55	80.53	0.040265	6.69	0.0442381	0.116393	0	0.160631	H2	Z1-PETase
litPETases	plate1	2023-11-15-litPETases_high_cryPOW_70C_24h_rep2_2B.xlsx	2B-H10	0.5	3.5	0.7	2.5	0.71	cryPow	70	8.5	1.12	0.31	0.07	FALSE	1	0.2	37.87	0.02	0.55	80.53	0.040265	6.69	0.048622	0.129737	0	0.178359	H2	Z1-PETase
litPETases	plate1	2023-11-15-litPETases_high_cryPOW_70C_24h_rep2_2B.xlsx	2B-H6	0.5	3.5	0.7	2.5	0.71	cryPow	70	6.5	0.96	0.26	0.05	FALSE	1	0.17	32.69	0.01	0.48	69.51	0.034755	5.77	0.0364499	0.132857	0	0.169306	H2	Z1-PETase
litPETases	plate1	2023-11-15-litPETases_high_cryPOW_70C_24h_rep1_2A.xlsx	2A-H6	0.5	3.5	0.7	2.5	0.71	cryPow	70	6.5	0.88	0.24	0.05	FALSE	1	0.16	29.64	0.01	0.43	63.02	0.03151	5.24	0.0310216	0.117201	0	0.148223	H2	Z1-PETase
litPETases	plate1	2023-11-15-litPETases_high_cryPOW_60C_24h_rep2_1B.xlsx	1B-H4	0.5	3.5	0.7	2.5	0.71	cryPow	60	5.5	0.79	0.21	0.04	FALSE	1	0.14	26.66	0.01	0.39	56.68	0.02834	4.71	0.063418	0.0833793	0	0.146797	H2	Z1-PETase
litPETases	plate1	2023-11-16-litPETases_high_aFilm_70C_24h_rep2_withdilutions_4B.xlsx	4B-H12	0.5	3.5	0.7	2.5	0.71	aFilm	70	9.5	0.37	0	0	FALSE	1	0.07	12.63	0.01	0.18	26.87	0.013435	2.23	0.0760065	0	0	0.0760065	H2	Z1-PETase
litPETases	plate1	2023-11-16-litPETases_high_aFilm_60C_24h_rep1_withdilutions_3A.xlsx	3A-H4	0.5	3.5	0.7	2.5	0.71	aFilm	60	5.5	0.27	0	0.07	FALSE	1	0.05	9.08	0	0.13	19.3	0.00965	1.6	0	0	0	0	H2	Z1-PETase
litPETases	plate1	2023-11-16-litPETases_high_aFilm_70C_24h_rep2_withdilutions_4B.xlsx	4B-H8	0.5	3.5	0.7	2.5	0.71	aFilm	70	7.5	0.26	0	0	FALSE	1	0.05	8.74	0	0.13	18.58	0.00929	1.54	0.0217345	0.0238542	0	0.0455887	H2	Z1-PETase
litPETases	plate1	2023-11-15-litPETases_high_cryPOW_60C_24h_rep1_1A.xlsx	1A-H4	0.5	3.5	0.7	2.5	0.71	cryPow	60	5.5	0.23	0	0	FALSE	1	0.04	7.79	0	0.11	16.57	0.008285	1.38	0.018119	0.0226279	0	0.0407469	H2	Z1-PETase
litPETases	plate1	2023-11-15-litPETases_high_cryPOW_60C_24h_rep1_1A.xlsx	1A-H2	0.5	3.5	0.7	2.5	0.71	cryPow	60	4.5	0	0	0	FALSE	1	0	0	0	0	0	0	0	0	0	0	0	H2	Z1-PETase
litPETases	plate1	2023-11-15-litPETases_high_cryPOW_60C_24h_rep2_1B.xlsx	1B-H2	0.5	3.5	0.7	2.5	0.71	cryPow	60	4.5	0	0	0	FALSE	1	0	0	0	0	0	0	0	0	0	0	0	H2	Z1-PETase
litPETases	plate1	2023-11-15-litPETases_high_cryPOW_70C_24h_rep1_2A.xlsx	2A-H2	0.5	3.5	0.7	2.5	0.71	cryPow	70	4.5	0	0	0	FALSE	1	0	0	0	0	0	0	0	0	0	0	0	H2	Z1-PETase
litPETases	plate1	2023-11-15-litPETases_high_cryPOW_70C_24h_rep1_2A.xlsx	2A-H4	0.5	3.5	0.7	2.5	0.71	cryPow	70	5.5	0	0	0	FALSE	1	0	0	0	0	0	0	0	0	0	0	0	H2	Z1-PETase
litPETases	plate1	2023-11-15-litPETases_high_cryPOW_70C_24h_rep2_2B.xlsx	2B-H2	0.5	3.5	0.7	2.5	0.71	cryPow	70	4.5	0	0	0	FALSE	1	0	0	0	0	0	0	0	0	0	0	0	H2	Z1-PETase
litPETases	plate1	2023-11-15-litPETases_high_cryPOW_70C_24h_rep2_2B.xlsx	2B-H4	0.5	3.5	0.7	2.5	0.71	cryPow	70	5.5	0	0	0	FALSE	1	0	0	0	0	0	0	0	0	0	0	0	H2	Z1-PETase
litPETases	plate1	2023-11-16-litPETases_high_aFilm_60C_24h_rep1_withdilutions_3A.xlsx	3A-H2	0.5	3.5	0.7	2.5	0.71	aFilm	60	4.5	0	0	0	FALSE	1	0	0	0	0	0	0	0	0	0	0	0	H2	Z1-PETase
litPETases	plate1	2023-11-16-litPETases_high_aFilm_60C_24h_rep2_withdilutions_3B.xlsx	3B-H2	0.5	3.5	0.7	2.5	0.71	aFilm	60	4.5	0	0	0	FALSE	1	0	0	0	0	0	0	0	0	0	0	0	H2	Z1-PETase
litPETases	plate1	2023-11-16-litPETases_high_aFilm_60C_24h_rep2_withdilutions_3B.xlsx	3B-H4	0.5	3.5	0.7	2.5	0.71	aFilm	60	5.5	0	0	0	FALSE	1	0	0	0	0	0	0	0	0	0	0	0	H2	Z1-PETase
litPETases	plate1	2023-11-16-litPETases_high_aFilm_70C_24h_rep1_withdilutions_4A.xlsx	4A-H2	0.5	3.5	0.7	2.5	0.71	aFilm	70	4.5	0	0	0	FALSE	1	0	0	0	0	0	0	0	0	0	0	0	H2	Z1-PETase
litPETases	plate1	2023-11-16-litPETases_high_aFilm_70C_24h_rep1_withdilutions_4A.xlsx	4A-H4	0.5	3.5	0.7	2.5	0.71	aFilm	70	5.5	0	0	0	FALSE	1	0	0	0	0	0	0	0	0	0	0	0	H2	Z1-PETase
litPETases	plate1	2023-11-16-litPETases_high_aFilm_70C_24h_rep1_withdilutions_4A.xlsx	4A-H6	0.5	3.5	0.7	2.5	0.71	aFilm	70	6.5	0	0	0	FALSE	1	0	0	0	0	0	0	0	0	0	0	0	H2	Z1-PETase
litPETases	plate1	2023-11-16-litPETases_high_aFilm_70C_24h_rep1_withdilutions_4A.xlsx	4A-H8	0.5	3.5	0.7	2.5	0.71	aFilm	70	7.5	0	0	0	FALSE	1	0	0	0	0	0	0	0	0	0	0	0	H2	Z1-PETase
litPETases	plate1	2023-11-16-litPETases_high_aFilm_70C_24h_rep1_withdilutions_4A.xlsx	4A-H10	0.5	3.5	0.7	2.5	0.71	aFilm	70	8.5	0	0	0	FALSE	1	0	0	0	0	0	0	0	0	0	0	0	H2	Z1-PETase
litPETases	plate1	2023-11-16-litPETases_high_aFilm_70C_24h_rep1_withdilutions_4A.xlsx	4A-H12	0.5	3.5	0.7	2.5	0.71	aFilm	70	9.5	0	0	0	FALSE	1	0	0	0	0	0	0	0	0.0230815	0	0	0.0230815	H2	Z1-PETase
litPETases	plate1	2023-11-16-litPETases_high_aFilm_70C_24h_rep2_withdilutions_4B.xlsx	4B-H2	0.5	3.5	0.7	2.5	0.71	aFilm	70	4.5	0	0	0	FALSE	1	0	0	0	0	0	0	0	0	0	0	0	H2	Z1-PETase
litPETases	plate1	2023-11-16-litPETases_high_aFilm_70C_24h_rep2_withdilutions_4B.xlsx	4B-H4	0.5	3.5	0.7	2.5	0.71	aFilm	70	5.5	0	0	0	FALSE	1	0	0	0	0	0	0	0	0	0	0	0	H2	Z1-PETase
litPETases	plate1	2023-11-16-litPETases_high_aFilm_70C_24h_rep2_withdilutions_4B.xlsx	4B-H6	0.5	3.5	0.7	2.5	0.71	aFilm	70	6.5	0	0	0	FALSE	1	0	0	0	0	0	0	0	0	0	0	0	H2	Z1-PETase
litPETases	plate1	2023-11-16-litPETases_high_aFilm_70C_24h_rep2_withdilutions_4B.xlsx	4B-H10	0.5	3.5	0.7	2.5	0.71	aFilm	70	8.5	0	0	0	FALSE	1	0	0	0	0	0	0	0	0.00614342	0.0113055	0	0.0174489	H2	Z1-PETase
