# Supplementary material for: Enabling high-throughput enzyme discovery and engineering with a low-cost, robot-assisted pipeline
Source: Sci Rep. 2024 Jun 24;14:14449. doi: 10.1038/s41598-024-64938-0 (PMC11196671; doi:10.1038/s41598-024-64938-0)
Supplement: Supplementary file 3 — Supplementary File 1. [file 41598_2024_64938_MOESM3_ESM.xlsx]

## Sheet: Sheet1
Supplementary File 1. Enzyme name, amino acid sequence, codon optimized insert sequence, and full construct sequence.
Sequence Identity	Amino Acid Sequence	Insert Sequence (codon optimized)	Full Construct Sequence
1. LCC	SNPYQRGPNPTRSALTADGPFSVATYTVSRLSVSGFGGGVIYYPTGTSLTFGGIAMSPGYTADASSLAWLGRRLASHGFVVLVINTNSRFDYPDSRASQLSAALNYLRTSSPSAVRARLDANRLAVAGHSMGGGGTLRIAEQNPSLKAAVPLTPWHTDKTFNTSVPVLIVGAEADTVAPVSQHAIPFYQNLPSTTPKVYVELDNASHFAPNSNNAAISVYTISWMKLWVDNDTRYRQFLCNVNDPALSDFRTNNRHCQ	TCTAACCCGTACCAGCGCGGACCGAACCCGACCCGTTCTGCGTTAACCGCTGATGGTCCGTTTTCCGTGGCTACCTACACCGTTTCTCGTCTGTCCGTTTCCGGTTTTGGTGGTGGTGTTATCTACTATCCGACTGGTACCTCTCTGACCTTCGGCGGTATCGCGATGTCCCCGGGTTACACCGCTGATGCTTCCTCTCTGGCGTGGCTGGGTCGTCGCCTGGCGAGCCACGGTTTTGTTGTTCTGGTTATCAACACGAACTCTCGTTTCGACTATCCGGACTCCCGTGCCTCGCAACTGTCTGCTGCGCTGAACTACCTGCGTACGTCGTCACCTTCAGCGGTCCGTGCACGCCTGGATGCCAATCGTCTGGCTGTGGCGGGTCACAGCATGGGCGGT…	TAATGATCGAGGATCCGGCTGCTAACAAAGCCCGAAAGGAAGCTGAGTTGGCTGCTGCCACCGCTGAGCAATAACTAGCATAACCCCTTGGGGCCTCTAAACGGGTCTTGAGGGGTTTTTTGCTGAAAGGAGGAACTATATCCGGATTGGCGAATGGGACGCGCCCTGTAGCGGCGCATTAAGCGCGGCGGGTGTGGTGGTTACGCGCAGCGTGACCGCTACACTTGCCAGCGCCCTAGCGCCCGCTCCTTTCGCTTTCTTCCCTTCCTTTCTCGCCACGTTCGCCGGCTTTCCCCGTCAAGCTCTAAATCGGGGGCTCCCTTTAGGGTTCCGATTTAGTGCTTTACGGCACCTCGACCCCAAAAAACTTGATTAGGGTGATGGTTCACGTAGTGGGCC…
2. LCC-ICCG	SNPYQRGPNPTRSALTADGPFSVATYTVSRLSVSGFGGGVIYYPTGTSLTFGGIAMSPGYTADASSLAWLGRRLASHGFVVLVINTNSRFDGPDSRASQLSAALNYLRTSSPSAVRARLDANRLAVAGHSMGGGGTLRIAEQNPSLKAAVPLTPWHTDKTFNTSVPVLIVGAEADTVAPVSQHAIPFYQNLPSTTPKVYVELCNASHIAPNSNNAAISVYTISWMKLWVDNDTRYRQFLCNVNDPALCDFRTNNRHCQ	TCTAACCCGTACCAGCGCGGACCGAACCCGACCCGTTCTGCGTTAACCGCTGATGGTCCGTTTTCCGTGGCTACCTACACCGTTTCTCGTCTGTCCGTTTCCGGTTTTGGTGGTGGTGTTATCTACTATCCGACTGGTACCTCTCTGACCTTCGGCGGTATCGCGATGTCCCCGGGTTACACCGCTGATGCTTCCTCTCTGGCGTGGCTGGGTCGTCGCCTGGCGAGCCACGGTTTTGTTGTTCTGGTTATCAACACGAACTCTCGTTTCGACGGCCCGGACTCCCGTGCCTCGCAACTGTCTGCTGCGCTGAACTACCTGCGTACGTCGTCACCTTCAGCGGTCCGTGCACGCCTGGATGCCAATCGTCTGGCTGTGGCGGGTCACAGCATGGGCGGT…	TAATGATCGAGGATCCGGCTGCTAACAAAGCCCGAAAGGAAGCTGAGTTGGCTGCTGCCACCGCTGAGCAATAACTAGCATAACCCCTTGGGGCCTCTAAACGGGTCTTGAGGGGTTTTTTGCTGAAAGGAGGAACTATATCCGGATTGGCGAATGGGACGCGCCCTGTAGCGGCGCATTAAGCGCGGCGGGTGTGGTGGTTACGCGCAGCGTGACCGCTACACTTGCCAGCGCCCTAGCGCCCGCTCCTTTCGCTTTCTTCCCTTCCTTTCTCGCCACGTTCGCCGGCTTTCCCCGTCAAGCTCTAAATCGGGGGCTCCCTTTAGGGTTCCGATTTAGTGCTTTACGGCACCTCGACCCCAAAAAACTTGATTAGGGTGATGGTTCACGTAGTGGGCC…
3. LCC-ICCG RIP	SNPYQRGPNPTRSALTADGPFSVRTYTISRLSVSGFGGGVIYYPTGTSLTFGGIAMSPGYTADASSLAWLGRRLASHGFVVLVINTNSRFDGPDSRASQLSAALNYLRTSSPSAVRARLDANRLAVAGHSMGGGGTLRIAEQNPSLKAAVPLTPWHTDKTFNTSVPVLIVGAEADTVAPVSQHAIPFYQNLPSTTPKVYVELCNASHIAPNSPNAAISVYTISWMKLWVDNDTRYRQFLCNVNDPALCDFRTNNRHCQ	TCTAACCCGTACCAGCGCGGACCGAACCCGACCCGTTCTGCGTTAACCGCTGATGGTCCGTTTTCCGTGCGTACCTACACCATTTCTCGTCTGTCCGTTTCCGGTTTTGGTGGTGGTGTTATCTACTATCCGACTGGTACCTCTCTGACCTTCGGCGGTATCGCGATGTCCCCGGGTTACACCGCTGATGCTTCCTCTCTGGCGTGGCTGGGTCGTCGCCTGGCGAGCCACGGTTTTGTTGTTCTGGTTATCAACACGAACTCTCGTTTCGACGGCCCGGACTCCCGTGCCTCGCAACTGTCTGCTGCGCTGAACTACCTGCGTACGTCGTCACCTTCAGCGGTCCGTGCACGCCTGGATGCCAATCGTCTGGCTGTGGCGGGTCACAGCATGGGCGGT…	TAATGATCGAGGATCCGGCTGCTAACAAAGCCCGAAAGGAAGCTGAGTTGGCTGCTGCCACCGCTGAGCAATAACTAGCATAACCCCTTGGGGCCTCTAAACGGGTCTTGAGGGGTTTTTTGCTGAAAGGAGGAACTATATCCGGATTGGCGAATGGGACGCGCCCTGTAGCGGCGCATTAAGCGCGGCGGGTGTGGTGGTTACGCGCAGCGTGACCGCTACACTTGCCAGCGCCCTAGCGCCCGCTCCTTTCGCTTTCTTCCCTTCCTTTCTCGCCACGTTCGCCGGCTTTCCCCGTCAAGCTCTAAATCGGGGGCTCCCTTTAGGGTTCCGATTTAGTGCTTTACGGCACCTCGACCCCAAAAAACTTGATTAGGGTGATGGTTCACGTAGTGGGCC…
4. LCC-ICCG DAQI	SNPYQRGPNPTRSALTADGPFSVATYTVSRLSVSGFGGGVIYYPTGTSLTFGGIAMSPGYTADASSLAWLGRRLASHGFVVLVINTNSRFDGPDSRASQLSAALNYLRTSDPSAVRARLDANRLAVAGHSMGGGATLRIAEQNPSLKAAIPLTPWHTQKTFNTSVPVLIVGAEADTVAPVSQHAIPFYQNLPSTTPKVYVELCNASHIAPNSNNAAISVYTISWMKLWVDNDTRYRQFLCNVNDPALCDFRTNNRHCQ	TCTAACCCGTACCAGCGCGGACCGAACCCGACCCGTTCTGCGTTAACCGCTGATGGTCCGTTTTCCGTGGCTACCTACACCGTTTCTCGTCTGTCCGTTTCCGGTTTTGGTGGTGGTGTTATCTACTATCCGACTGGTACCTCTCTGACCTTCGGCGGTATCGCGATGTCCCCGGGTTACACCGCTGATGCTTCCTCTCTGGCGTGGCTGGGTCGTCGCCTGGCGAGCCACGGTTTTGTTGTTCTGGTTATCAACACGAACTCTCGTTTCGACGGCCCGGACTCCCGTGCCTCGCAACTGTCTGCTGCGCTGAACTACCTGCGTACGTCGGATCCTTCAGCGGTCCGTGCACGCCTGGATGCCAATCGTCTGGCTGTGGCGGGTCACAGCATGGGCGGT…	TAATGATCGAGGATCCGGCTGCTAACAAAGCCCGAAAGGAAGCTGAGTTGGCTGCTGCCACCGCTGAGCAATAACTAGCATAACCCCTTGGGGCCTCTAAACGGGTCTTGAGGGGTTTTTTGCTGAAAGGAGGAACTATATCCGGATTGGCGAATGGGACGCGCCCTGTAGCGGCGCATTAAGCGCGGCGGGTGTGGTGGTTACGCGCAGCGTGACCGCTACACTTGCCAGCGCCCTAGCGCCCGCTCCTTTCGCTTTCTTCCCTTCCTTTCTCGCCACGTTCGCCGGCTTTCCCCGTCAAGCTCTAAATCGGGGGCTCCCTTTAGGGTTCCGATTTAGTGCTTTACGGCACCTCGACCCCAAAAAACTTGATTAGGGTGATGGTTCACGTAGTGGGCC…
5. LCC-ICCG I6M	SNPYQRGPNPTRSALTATGPFSVATYTVSRLLVSGFGGGVIYYPTGTSLTFGGIAMSPGYTADASSLAWLGRRLASHGFVVLVINTNSRFDGPDSRARQLSAALNYLRTSSPSAVRARLDANRLAVAGHSMGGGGTLRIAEQNPSLKAAVPLTPWHPDKTFNTSVPVLIVGAQADTVAPVSQHAIPFYQNLPSTTPKVYVELCNASHIAPNSPNAAISVYTISWMKLWVDNDTRYRQFLCNVNDPALCDFRTNNRHCQ	TCTAACCCGTACCAGCGCGGACCGAACCCGACCCGTTCTGCGTTAACCGCTACCGGTCCGTTTTCCGTGGCTACCTACACCGTTTCTCGTCTGCTGGTTTCCGGTTTTGGTGGTGGTGTTATCTACTATCCGACTGGTACCTCTCTGACCTTCGGCGGTATCGCGATGTCCCCGGGTTACACCGCTGATGCTTCCTCTCTGGCGTGGCTGGGTCGTCGCCTGGCGAGCCACGGTTTTGTTGTTCTGGTTATCAACACGAACTCTCGTTTCGACGGCCCGGACTCCCGTGCCCGTCAACTGTCTGCTGCGCTGAACTACCTGCGTACGTCGTCACCTTCAGCGGTCCGTGCACGCCTGGATGCCAATCGTCTGGCTGTGGCGGGTCACAGCATGGGCGGT…	TAATGATCGAGGATCCGGCTGCTAACAAAGCCCGAAAGGAAGCTGAGTTGGCTGCTGCCACCGCTGAGCAATAACTAGCATAACCCCTTGGGGCCTCTAAACGGGTCTTGAGGGGTTTTTTGCTGAAAGGAGGAACTATATCCGGATTGGCGAATGGGACGCGCCCTGTAGCGGCGCATTAAGCGCGGCGGGTGTGGTGGTTACGCGCAGCGTGACCGCTACACTTGCCAGCGCCCTAGCGCCCGCTCCTTTCGCTTTCTTCCCTTCCTTTCTCGCCACGTTCGCCGGCTTTCCCCGTCAAGCTCTAAATCGGGGGCTCCCTTTAGGGTTCCGATTTAGTGCTTTACGGCACCTCGACCCCAAAAAACTTGATTAGGGTGATGGTTCACGTAGTGGGCC…
6. LCC-A2	SNPYQRGPNPTRSALTADGPFSVATYTVSRLSVSGFGGGVIYYPTGTSLTFGGIAMSPGYTADASSLAWLGRRLASHGFVVLVINTNSRFDGPDSRASQLSAALNYLRTSSPSAVRARLDANRLAVAGHSMGGGGTLRIAEQNPSLKAAVPLTPWHTDKTFNTSVPVLIVGAEADTVAPVSQYAIPFYQNLPSTTPKVYVELCNASHIAPNSDNAAISVYTISWMKLWVDNDTRYRQFLCNVNDPALCDFRTNNRHCQ	TCTAACCCGTACCAGCGCGGACCGAACCCGACCCGTTCTGCGTTAACCGCTGATGGTCCGTTTTCCGTGGCTACCTACACCGTTTCTCGTCTGTCCGTTTCCGGTTTTGGTGGTGGTGTTATCTACTATCCGACTGGTACCTCTCTGACCTTCGGCGGTATCGCGATGTCCCCGGGTTACACCGCTGATGCTTCCTCTCTGGCGTGGCTGGGTCGTCGCCTGGCGAGCCACGGTTTTGTTGTTCTGGTTATCAACACGAACTCTCGTTTCGACGGCCCGGACTCCCGTGCCTCGCAACTGTCTGCTGCGCTGAACTACCTGCGTACGTCGTCACCTTCAGCGGTCCGTGCACGCCTGGATGCCAATCGTCTGGCTGTGGCGGGTCACAGCATGGGCGGT…	TAATGATCGAGGATCCGGCTGCTAACAAAGCCCGAAAGGAAGCTGAGTTGGCTGCTGCCACCGCTGAGCAATAACTAGCATAACCCCTTGGGGCCTCTAAACGGGTCTTGAGGGGTTTTTTGCTGAAAGGAGGAACTATATCCGGATTGGCGAATGGGACGCGCCCTGTAGCGGCGCATTAAGCGCGGCGGGTGTGGTGGTTACGCGCAGCGTGACCGCTACACTTGCCAGCGCCCTAGCGCCCGCTCCTTTCGCTTTCTTCCCTTCCTTTCTCGCCACGTTCGCCGGCTTTCCCCGTCAAGCTCTAAATCGGGGGCTCCCTTTAGGGTTCCGATTTAGTGCTTTACGGCACCTCGACCCCAAAAAACTTGATTAGGGTGATGGTTCACGTAGTGGGCC…
7. BhrPETase	SNPYQRGPNPTRSALTTDGPFSVATYSVSRLSVSGFGGGVIYYPTGTTLTFGGIAMSPGYTADASSLAWLGRRLASHGFVVIVINTNSRLDFPDSRASQLSAALNYLRTSSPSAVRARLDANRLAVAGHSMGGGATLRISEQIPTLKAGVPLTPWHTDKTFNTPVPQLIVGAEADTVAPVSQHAIPFYQNLPSTTPKVYVELDNATHFAPNSPNAAISVYTISWMKLWVDNDTRYRQFLCNVNDPALSDFRSNNRHCQ	TCTAACCCGTACCAGCGCGGACCGAACCCGACCCGTTCTGCGTTAACCACCGATGGTCCGTTTTCCGTGGCTACCTACAGCGTTTCTCGTCTGTCCGTTTCCGGTTTTGGTGGTGGTGTTATCTACTATCCGACTGGTACCACCCTGACCTTCGGCGGTATCGCGATGTCCCCGGGTTACACCGCTGATGCTTCCTCTCTGGCGTGGCTGGGTCGTCGCCTGGCGAGCCACGGTTTTGTTGTTATTGTTATCAACACGAACTCTCGTCTGGACTTTCCGGACTCCCGTGCCTCGCAACTGTCTGCTGCGCTGAACTACCTGCGTACGTCGTCACCTTCAGCGGTCCGTGCACGCCTGGATGCCAATCGTCTGGCTGTGGCGGGTCACAGCATGGGCGGT…	TAATGATCGAGGATCCGGCTGCTAACAAAGCCCGAAAGGAAGCTGAGTTGGCTGCTGCCACCGCTGAGCAATAACTAGCATAACCCCTTGGGGCCTCTAAACGGGTCTTGAGGGGTTTTTTGCTGAAAGGAGGAACTATATCCGGATTGGCGAATGGGACGCGCCCTGTAGCGGCGCATTAAGCGCGGCGGGTGTGGTGGTTACGCGCAGCGTGACCGCTACACTTGCCAGCGCCCTAGCGCCCGCTCCTTTCGCTTTCTTCCCTTCCTTTCTCGCCACGTTCGCCGGCTTTCCCCGTCAAGCTCTAAATCGGGGGCTCCCTTTAGGGTTCCGATTTAGTGCTTTACGGCACCTCGACCCCAAAAAACTTGATTAGGGTGATGGTTCACGTAGTGGGCC…
8. TurboPETase	SNPYQRGPNPTRSALTTDGPFSVATYSVSRLSVSGFGGGVIYYPTGTTLTFGGIAMSPGYTADASSLALLGRRLASHGFVVIVINTNSRLDFPDSRASQLSAALNYLRTSSPSAVRARLDANRLAVAGHSMGGGATLRISEQIPTLKAGVPLTPWHTDKTFNTPVPQLIVGAERDTVAPVSQSAIPIYQNLPSTTPKVYVELKNATHTAPNSPNACISVYTISWMKLWVDNDTRYRQFLCNVNDPCLSDFRSNNRHCQ	TCTAACCCGTACCAGCGCGGACCGAACCCGACCCGTTCTGCGTTAACCACCGATGGTCCGTTTTCCGTGGCTACCTACAGCGTTTCTCGTCTGTCCGTTTCCGGTTTTGGTGGTGGTGTTATCTACTATCCGACTGGTACCACCCTGACCTTCGGCGGTATCGCGATGTCCCCGGGTTACACCGCTGATGCTTCCTCTCTGGCGCTGCTGGGTCGTCGCCTGGCGAGCCACGGTTTTGTTGTTATTGTTATCAACACGAACTCTCGTCTGGACTTTCCGGACTCCCGTGCCTCGCAACTGTCTGCTGCGCTGAACTACCTGCGTACGTCGTCACCTTCAGCGGTCCGTGCACGCCTGGATGCCAATCGTCTGGCTGTGGCGGGTCACAGCATGGGCGGT…	TAATGATCGAGGATCCGGCTGCTAACAAAGCCCGAAAGGAAGCTGAGTTGGCTGCTGCCACCGCTGAGCAATAACTAGCATAACCCCTTGGGGCCTCTAAACGGGTCTTGAGGGGTTTTTTGCTGAAAGGAGGAACTATATCCGGATTGGCGAATGGGACGCGCCCTGTAGCGGCGCATTAAGCGCGGCGGGTGTGGTGGTTACGCGCAGCGTGACCGCTACACTTGCCAGCGCCCTAGCGCCCGCTCCTTTCGCTTTCTTCCCTTCCTTTCTCGCCACGTTCGCCGGCTTTCCCCGTCAAGCTCTAAATCGGGGGCTCCCTTTAGGGTTCCGATTTAGTGCTTTACGGCACCTCGACCCCAAAAAACTTGATTAGGGTGATGGTTCACGTAGTGGGCC…
9. TfCut2	ANPYERGPNPTDALLEARSGPFSVSEENVSRLSASGFGGGTIYYPRENNTYGAVAISPGYTGTEASIAWLGERIASHGFVVITIDTITTLDQPDSRAEQLNAALNHMINRASSTVRSRIDSSRLAVMGHSMGGGGSLRLASQRPDLKAAIPLTPWHLNKNWSSVTVPTLIIGADLDTIAPVATHAKPFYNSLPSSISKAYLELDGATHFAPNIPNKIIGKYSVAWLKRFVDNDTRYTQFLCPGPRDGLFGEVEEYRSTCPF	GCGAACCCTTACGAACGCGGTCCGAACCCGACCGATGCCCTGCTCGAAGCTCGCTCGGGCCCGTTCTCTGTCTCCGAAGAAAACGTGAGCCGTCTGTCGGCTTCCGGCTTTGGCGGTGGCACAATTTACTATCCTCGCGAGAACAACACCTACGGTGCTGTTGCGATCTCTCCGGGCTATACTGGTACAGAGGCTTCCATCGCCTGGCTGGGCGAGCGCATCGCTTCTCACGGTTTCGTTGTCATTACCATCGATACTATTACCACCCTGGACCAGCCGGACTCGCGTGCTGAACAGCTTAATGCAGCGCTTAACCATATGATCAATCGTGCTTCGTCAACCGTTCGCAGCCGTATCGATTCTTCTCGTCTGGCGGTGATGGGTCATTCTATGGGTGGC…	TAATGATCGAGGATCCGGCTGCTAACAAAGCCCGAAAGGAAGCTGAGTTGGCTGCTGCCACCGCTGAGCAATAACTAGCATAACCCCTTGGGGCCTCTAAACGGGTCTTGAGGGGTTTTTTGCTGAAAGGAGGAACTATATCCGGATTGGCGAATGGGACGCGCCCTGTAGCGGCGCATTAAGCGCGGCGGGTGTGGTGGTTACGCGCAGCGTGACCGCTACACTTGCCAGCGCCCTAGCGCCCGCTCCTTTCGCTTTCTTCCCTTCCTTTCTCGCCACGTTCGCCGGCTTTCCCCGTCAAGCTCTAAATCGGGGGCTCCCTTTAGGGTTCCGATTTAGTGCTTTACGGCACCTCGACCCCAAAAAACTTGATTAGGGTGATGGTTCACGTAGTGGGCC…
10. TfCut2S121P/D174S/D204P	ANPYERGPNPTDALLEARSGPFSVSEENVSRLSASGFGGGTIYYPRENNTYGAVAISPGYTGTEASIAWLGERIASHGFVVITIDTITTLDQPDSRAEQLNAALNHMINRASSTVRSRIDPSRLAVMGHSMGGGGSLRLASQRPDLKAAIPLTPWHLNKNWSSVTVPTLIIGASLDTIAPVATHAKPFYNSLPSSISKAYLELPGATHFAPNIPNKIIGKYSVAWLKRFVDNDTRYTQFLCPGPRDGLFGEVEEYRSTCPF	GCGAACCCTTACGAACGCGGTCCGAACCCGACCGATGCCCTGCTCGAAGCTCGCTCGGGCCCGTTCTCTGTCTCCGAAGAAAACGTGAGCCGTCTGTCGGCTTCCGGCTTTGGCGGTGGCACAATTTACTATCCTCGCGAGAACAACACCTACGGTGCTGTTGCGATCTCTCCGGGCTATACTGGTACAGAGGCTTCCATCGCCTGGCTGGGCGAGCGCATCGCTTCTCACGGTTTCGTTGTCATTACCATCGATACTATTACCACCCTGGACCAGCCGGACTCGCGTGCTGAACAGCTTAATGCAGCGCTTAACCATATGATCAATCGTGCTTCGTCAACCGTTCGCAGCCGTATCGATCCGTCTCGTCTGGCGGTGATGGGTCATTCTATGGGTGGC…	TAATGATCGAGGATCCGGCTGCTAACAAAGCCCGAAAGGAAGCTGAGTTGGCTGCTGCCACCGCTGAGCAATAACTAGCATAACCCCTTGGGGCCTCTAAACGGGTCTTGAGGGGTTTTTTGCTGAAAGGAGGAACTATATCCGGATTGGCGAATGGGACGCGCCCTGTAGCGGCGCATTAAGCGCGGCGGGTGTGGTGGTTACGCGCAGCGTGACCGCTACACTTGCCAGCGCCCTAGCGCCCGCTCCTTTCGCTTTCTTCCCTTCCTTTCTCGCCACGTTCGCCGGCTTTCCCCGTCAAGCTCTAAATCGGGGGCTCCCTTTAGGGTTCCGATTTAGTGCTTTACGGCACCTCGACCCCAAAAAACTTGATTAGGGTGATGGTTCACGTAGTGGGCC…
11. TfCut2L32E/S113E/T237Q	ANPYERGPNPTDALLEARSGPFSVSEENVSRESASGFGGGTIYYPRENNTYGAVAISPGYTGTEASIAWLGERIASHGFVVITIDTITTLDQPDSRAEQLNAALNHMINRASETVRSRIDSSRLAVMGHSMGGGGSLRLASQRPDLKAAIPLTPWHLNKNWSSVTVPTLIIGADLDTIAPVATHAKPFYNSLPSSISKAYLELDGATHFAPNIPNKIIGKYSVAWLKRFVDNDTRYQQFLCPGPRDGLFGEVEEYRSTCPF	GCGAACCCTTACGAACGCGGTCCGAACCCGACCGATGCCCTGCTCGAAGCTCGCTCGGGCCCGTTCTCTGTCTCCGAAGAAAACGTGAGCCGTGAATCGGCTTCCGGCTTTGGCGGTGGCACAATTTACTATCCTCGCGAGAACAACACCTACGGTGCTGTTGCGATCTCTCCGGGCTATACTGGTACAGAGGCTTCCATCGCCTGGCTGGGCGAGCGCATCGCTTCTCACGGTTTCGTTGTCATTACCATCGATACTATTACCACCCTGGACCAGCCGGACTCGCGTGCTGAACAGCTTAATGCAGCGCTTAACCATATGATCAATCGTGCTTCGGAAACCGTTCGCAGCCGTATCGATTCTTCTCGTCTGGCGGTGATGGGTCATTCTATGGGTGGC…	TAATGATCGAGGATCCGGCTGCTAACAAAGCCCGAAAGGAAGCTGAGTTGGCTGCTGCCACCGCTGAGCAATAACTAGCATAACCCCTTGGGGCCTCTAAACGGGTCTTGAGGGGTTTTTTGCTGAAAGGAGGAACTATATCCGGATTGGCGAATGGGACGCGCCCTGTAGCGGCGCATTAAGCGCGGCGGGTGTGGTGGTTACGCGCAGCGTGACCGCTACACTTGCCAGCGCCCTAGCGCCCGCTCCTTTCGCTTTCTTCCCTTCCTTTCTCGCCACGTTCGCCGGCTTTCCCCGTCAAGCTCTAAATCGGGGGCTCCCTTTAGGGTTCCGATTTAGTGCTTTACGGCACCTCGACCCCAAAAAACTTGATTAGGGTGATGGTTCACGTAGTGGGCC…
12. IsPETase	QTNPYARGPNPTAASLEASAGPFTVRSFTVSRPSGYGAGTVYYPTNAGGTVGAIAIVPGYTARQSSIKWWGPRLASHGFVVITIDTNSTLDQPSSRSSQQMAALRQVASLNGTSSSPIYGKVDTARMGVMGWSMGGGGSLISAANNPSLKAAAPQAPWDSSTNFSSVTVPTLIFACENDSIAPVNSSALPIYDSMSRNAKQFLEINGGSHSCANSGNSNQALIGKKGVAWMKRFMDNDTRYSTFACENPNSTRVSDFRTANCS	CAGACCAATCCGTATGCGCGCGGCCCCAACCCTACCGCCGCCTCGTTGGAAGCCAGCGCGGGACCCTTTACCGTTCGTAGCTTTACCGTTAGCCGTCCGTCCGGATATGGTGCAGGGACCGTCTATTACCCAACCAATGCAGGCGGCACCGTTGGCGCGATTGCAATCGTCCCCGGGTACACCGCGCGTCAAAGCAGCATTAAGTGGTGGGGTCCGCGCTTAGCTAGCCATGGCTTTGTGGTTATTACCATCGATACGAACAGCACTCTAGACCAGCCCAGCAGCCGTAGCTCGCAACAGATGGCCGCGCTTCGTCAAGTTGCGAGCTTGAACGGGACCAGCAGTAGCCCGATTTACGGAAAGGTCGATACTGCCCGCATGGGTGTGATGGGCTGGTCA…	TAATGATCGAGGATCCGGCTGCTAACAAAGCCCGAAAGGAAGCTGAGTTGGCTGCTGCCACCGCTGAGCAATAACTAGCATAACCCCTTGGGGCCTCTAAACGGGTCTTGAGGGGTTTTTTGCTGAAAGGAGGAACTATATCCGGATTGGCGAATGGGACGCGCCCTGTAGCGGCGCATTAAGCGCGGCGGGTGTGGTGGTTACGCGCAGCGTGACCGCTACACTTGCCAGCGCCCTAGCGCCCGCTCCTTTCGCTTTCTTCCCTTCCTTTCTCGCCACGTTCGCCGGCTTTCCCCGTCAAGCTCTAAATCGGGGGCTCCCTTTAGGGTTCCGATTTAGTGCTTTACGGCACCTCGACCCCAAAAAACTTGATTAGGGTGATGGTTCACGTAGTGGGCC…
13. ThermoPETase	QTNPYARGPNPTAASLEASAGPFTVRSFTVSRPSGYGAGTVYYPTNAGGTVGAIAIVPGYTARQSSIKWWGPRLASHGFVVITIDTNSTLDQPESRSSQQMAALRQVASLNGTSSSPIYGKVDTARMGVMGWSMGGGGSLISAANNPSLKAAAPQAPWHSSTNFSSVTVPTLIFACENDSIAPVNSSALPIYDSMSRNAKQFLEINGGSHSCANSGNSNQALIGKKGVAWMKRFMDNDTRYSTFACENPNSTAVSDFRTANCS	CAGACCAATCCGTATGCGCGCGGCCCCAACCCTACCGCCGCCTCGTTGGAAGCCAGCGCGGGACCCTTTACCGTTCGTAGCTTTACCGTTAGCCGTCCGTCCGGATATGGTGCAGGGACCGTCTATTACCCAACCAATGCAGGCGGCACCGTTGGCGCGATTGCAATCGTCCCCGGGTACACCGCGCGTCAAAGCAGCATTAAGTGGTGGGGTCCGCGCTTAGCTAGCCATGGCTTTGTGGTTATTACCATCGATACGAACAGCACTCTAGACCAGCCCGAGAGCCGTAGCTCGCAACAGATGGCCGCGCTTCGTCAAGTTGCGAGCTTGAACGGGACCAGCAGTAGCCCGATTTACGGAAAGGTCGATACTGCCCGCATGGGTGTGATGGGCTGGTCA…	TAATGATCGAGGATCCGGCTGCTAACAAAGCCCGAAAGGAAGCTGAGTTGGCTGCTGCCACCGCTGAGCAATAACTAGCATAACCCCTTGGGGCCTCTAAACGGGTCTTGAGGGGTTTTTTGCTGAAAGGAGGAACTATATCCGGATTGGCGAATGGGACGCGCCCTGTAGCGGCGCATTAAGCGCGGCGGGTGTGGTGGTTACGCGCAGCGTGACCGCTACACTTGCCAGCGCCCTAGCGCCCGCTCCTTTCGCTTTCTTCCCTTCCTTTCTCGCCACGTTCGCCGGCTTTCCCCGTCAAGCTCTAAATCGGGGGCTCCCTTTAGGGTTCCGATTTAGTGCTTTACGGCACCTCGACCCCAAAAAACTTGATTAGGGTGATGGTTCACGTAGTGGGCC…
14. DuraPETase	QTNPYARGPNPTAASLEASAGPFTVRSFTVSRPSGYGAGTVYYPTNAGGTVGAIAIVPGYTARQSSIKWWGPRLASHGFVVITIDTNSTFDYPSSRSSQQMAALRQVASLNGDSSSPIYGKVDTARMGVMGHSMGGGASLRSAANNPSLKAAIPQAPWDSQTNFSSVTVPTLIFACENDSIAPVNSHALPIYDSMSRNAKQFLEINGGSHSCANSGNSNQALIGKKGVAWMKRFMDNDTRYSTFACENPNSTAVSDFRTANCS	CAGACCAATCCGTATGCGCGCGGCCCCAACCCTACCGCCGCCTCGTTGGAAGCCAGCGCGGGACCCTTTACCGTTCGTAGCTTTACCGTTAGCCGTCCGTCCGGATATGGTGCAGGGACCGTCTATTACCCAACCAATGCAGGCGGCACCGTTGGCGCGATTGCAATCGTCCCCGGGTACACCGCGCGTCAAAGCAGCATTAAGTGGTGGGGTCCGCGCTTAGCTAGCCATGGCTTTGTGGTTATTACCATCGATACGAACAGCACTTTCGACTATCCCAGCAGCCGTAGCTCGCAACAGATGGCCGCGCTTCGTCAAGTTGCGAGCTTGAACGGGGATAGCAGTAGCCCGATTTACGGAAAGGTCGATACTGCCCGCATGGGTGTGATGGGCCACTCA…	TAATGATCGAGGATCCGGCTGCTAACAAAGCCCGAAAGGAAGCTGAGTTGGCTGCTGCCACCGCTGAGCAATAACTAGCATAACCCCTTGGGGCCTCTAAACGGGTCTTGAGGGGTTTTTTGCTGAAAGGAGGAACTATATCCGGATTGGCGAATGGGACGCGCCCTGTAGCGGCGCATTAAGCGCGGCGGGTGTGGTGGTTACGCGCAGCGTGACCGCTACACTTGCCAGCGCCCTAGCGCCCGCTCCTTTCGCTTTCTTCCCTTCCTTTCTCGCCACGTTCGCCGGCTTTCCCCGTCAAGCTCTAAATCGGGGGCTCCCTTTAGGGTTCCGATTTAGTGCTTTACGGCACCTCGACCCCAAAAAACTTGATTAGGGTGATGGTTCACGTAGTGGGCC…
15. FAST-PETase	QTNPYARGPNPTAASLEASAGPFTVRSFTVSRPSGYGAGTVYYPTNAGGTVGAIAIVPGYTARQSSIKWWGPRLASHGFVVITIDTNSTLDQPESRSSQQMAALRQVASLNGTSSSPIYGKVDTARMGVMGWSMGGGGSLISAANNPSLKAAAPQAPWHSSTNFSSVTVPTLIFACENDSIAPVNSSALPIYDSMSQNAKQFLEIKGGSHSCANSGNSNQALIGKKGVAWMKRFMDNDTRYSTFACENPNSTRVSDFRTANCS	CAGACCAATCCGTATGCGCGCGGCCCCAACCCTACCGCCGCCTCGTTGGAAGCCAGCGCGGGACCCTTTACCGTTCGTAGCTTTACCGTTAGCCGTCCGTCCGGATATGGTGCAGGGACCGTCTATTACCCAACCAATGCAGGCGGCACCGTTGGCGCGATTGCAATCGTCCCCGGGTACACCGCGCGTCAAAGCAGCATTAAGTGGTGGGGTCCGCGCTTAGCTAGCCATGGCTTTGTGGTTATTACCATCGATACGAACAGCACTCTAGACCAGCCCGAAAGCCGTAGCTCGCAACAGATGGCCGCGCTTCGTCAAGTTGCGAGCTTGAACGGGACCAGCAGTAGCCCGATTTACGGAAAGGTCGATACTGCCCGCATGGGTGTGATGGGCTGGTCA…	TAATGATCGAGGATCCGGCTGCTAACAAAGCCCGAAAGGAAGCTGAGTTGGCTGCTGCCACCGCTGAGCAATAACTAGCATAACCCCTTGGGGCCTCTAAACGGGTCTTGAGGGGTTTTTTGCTGAAAGGAGGAACTATATCCGGATTGGCGAATGGGACGCGCCCTGTAGCGGCGCATTAAGCGCGGCGGGTGTGGTGGTTACGCGCAGCGTGACCGCTACACTTGCCAGCGCCCTAGCGCCCGCTCCTTTCGCTTTCTTCCCTTCCTTTCTCGCCACGTTCGCCGGCTTTCCCCGTCAAGCTCTAAATCGGGGGCTCCCTTTAGGGTTCCGATTTAGTGCTTTACGGCACCTCGACCCCAAAAAACTTGATTAGGGTGATGGTTCACGTAGTGGGCC…
16. HotPETase	QTNPYARGPNPTAASLEASAGPFTVRSFTVARPVGYGAGTVYYPTNAGGTVGAIAIVPGYTATQSSINWWGPRLASHGFVVITIDTNSTLDKPESRSSQQMAALRQVASLNGTSSSPIYGKVDTARGGVMGWSMGGGGSLISAANNPSLKAAAVMAPWHSSTNFSSVTVPTLIFACENDRIAPVKEYALPIYDSMSLNAKQFLEICGGSHSCACSGNSNQALIGMKGVAWMKRFMDNDTRYSQFACENPNSTAVCDFRTANCS	CAGACCAATCCGTATGCGCGCGGCCCCAACCCTACCGCCGCCTCGTTGGAAGCCAGCGCGGGACCCTTTACCGTTCGTAGCTTTACCGTTGCCCGTCCGGTTGGATATGGTGCAGGGACCGTCTATTACCCAACCAATGCAGGCGGCACCGTTGGCGCGATTGCAATCGTCCCCGGGTACACCGCGACACAAAGCAGCATTAACTGGTGGGGTCCGCGCTTAGCTAGCCATGGCTTTGTGGTTATTACCATCGATACGAACAGCACTCTAGACAAACCCGAGAGCCGTAGCTCGCAACAGATGGCCGCGCTTCGTCAAGTTGCGAGCTTGAACGGGACCAGCAGTAGCCCGATTTACGGAAAGGTCGATACTGCCCGCGGGGGTGTGATGGGCTGGTCA…	TAATGATCGAGGATCCGGCTGCTAACAAAGCCCGAAAGGAAGCTGAGTTGGCTGCTGCCACCGCTGAGCAATAACTAGCATAACCCCTTGGGGCCTCTAAACGGGTCTTGAGGGGTTTTTTGCTGAAAGGAGGAACTATATCCGGATTGGCGAATGGGACGCGCCCTGTAGCGGCGCATTAAGCGCGGCGGGTGTGGTGGTTACGCGCAGCGTGACCGCTACACTTGCCAGCGCCCTAGCGCCCGCTCCTTTCGCTTTCTTCCCTTCCTTTCTCGCCACGTTCGCCGGCTTTCCCCGTCAAGCTCTAAATCGGGGGCTCCCTTTAGGGTTCCGATTTAGTGCTTTACGGCACCTCGACCCCAAAAAACTTGATTAGGGTGATGGTTCACGTAGTGGGCC…
17. DepoPETase	QTNPYARGPNPTAASLEASAGPFTVRSFTVSRPSGYGAGTVYYPTNAGGTVGAIAIVPGYIARQSSIKWWGPRLASHGFVVITIDTNSTLDQPSSRSSQQMAALRQVASLNGTSSSPIYGKVDTARMGVMGWSMGGGGSLISAANNPSLKAAAPQAPWHSSTNFSSVTVPTLIFACENDSIAPVNSSALPIYNSMSRNAKQFLEIKGGSHSCANSGNSDQALIGKKGVAWMKYFMDNDTRYSTFACENPNSTRVSDFRTANCP	CAGACCAATCCGTATGCGCGCGGCCCCAACCCTACCGCCGCCTCGTTGGAAGCCAGCGCGGGACCCTTTACCGTTCGTAGCTTTACCGTTAGCCGTCCGTCCGGATATGGTGCAGGGACCGTCTATTACCCAACCAATGCAGGCGGCACCGTTGGCGCGATTGCAATCGTCCCCGGGTACATTGCGCGTCAAAGCAGCATTAAGTGGTGGGGTCCGCGCTTAGCTAGCCATGGCTTTGTGGTTATTACCATCGATACGAACAGCACTCTAGACCAGCCCAGCAGCCGTAGCTCGCAACAGATGGCCGCGCTTCGTCAAGTTGCGAGCTTGAACGGGACCAGCAGTAGCCCGATTTACGGAAAGGTCGATACTGCCCGCATGGGTGTGATGGGCTGGTCA…	TAATGATCGAGGATCCGGCTGCTAACAAAGCCCGAAAGGAAGCTGAGTTGGCTGCTGCCACCGCTGAGCAATAACTAGCATAACCCCTTGGGGCCTCTAAACGGGTCTTGAGGGGTTTTTTGCTGAAAGGAGGAACTATATCCGGATTGGCGAATGGGACGCGCCCTGTAGCGGCGCATTAAGCGCGGCGGGTGTGGTGGTTACGCGCAGCGTGACCGCTACACTTGCCAGCGCCCTAGCGCCCGCTCCTTTCGCTTTCTTCCCTTCCTTTCTCGCCACGTTCGCCGGCTTTCCCCGTCAAGCTCTAAATCGGGGGCTCCCTTTAGGGTTCCGATTTAGTGCTTTACGGCACCTCGACCCCAAAAAACTTGATTAGGGTGATGGTTCACGTAGTGGGCC…
18. Z1-PETase	QTNPYARGPDPTAASLEASAGPFTVRSFTVSRPSGYGAGTVYYPTNAGGTVGAIAIVPGYTARQSSIKWWGPRLASHGFVVITIDTNSTLDQPESRSSQQMAALEQVASLNGTSSSPIYGKVDTARMGVMGWSMGGGGSLISACNNPSLKAAVVQAPWHSSTNFSCVTVPTLIFACENDSIAPVNSSALPIYDSMSENAKQFLEICGGSHSCANTGNSDQALIGKKGVAWMKRFMDNDTRYSTFACENPNSTRVCDFRTANCS	CAGACCAATCCGTATGCGCGCGGCCCCGATCCTACCGCCGCCTCGTTGGAAGCCAGCGCGGGACCCTTTACCGTTCGTAGCTTTACCGTTAGCCGTCCGTCCGGATATGGTGCAGGGACCGTCTATTACCCAACCAATGCAGGCGGCACCGTTGGCGCGATTGCAATCGTCCCCGGGTACACCGCGCGTCAAAGCAGCATTAAGTGGTGGGGTCCGCGCTTAGCTAGCCATGGCTTTGTGGTTATTACCATCGATACGAACAGCACTCTAGACCAGCCCGAAAGCCGTAGCTCGCAACAGATGGCCGCGCTTGAACAAGTTGCGAGCTTGAACGGGACCAGCAGTAGCCCGATTTACGGAAAGGTCGATACTGCCCGCATGGGTGTGATGGGCTGGTCA…	TAATGATCGAGGATCCGGCTGCTAACAAAGCCCGAAAGGAAGCTGAGTTGGCTGCTGCCACCGCTGAGCAATAACTAGCATAACCCCTTGGGGCCTCTAAACGGGTCTTGAGGGGTTTTTTGCTGAAAGGAGGAACTATATCCGGATTGGCGAATGGGACGCGCCCTGTAGCGGCGCATTAAGCGCGGCGGGTGTGGTGGTTACGCGCAGCGTGACCGCTACACTTGCCAGCGCCCTAGCGCCCGCTCCTTTCGCTTTCTTCCCTTCCTTTCTCGCCACGTTCGCCGGCTTTCCCCGTCAAGCTCTAAATCGGGGGCTCCCTTTAGGGTTCCGATTTAGTGCTTTACGGCACCTCGACCCCAAAAAACTTGATTAGGGTGATGGTTCACGTAGTGGGCC…
19. PES-H1	MANPYERGPDPTESSIEAVRGPFAVAQTTVSRLQADGFGGGTIYYPTDTSQGTFGAVAISPGFTAGQESIAWLGPRIASQGFVVITIDTITRLDQPDSRGRQLQAALDHLRTNSVVRNRIDPNRMAVMGHSMGGGGALSAAANNTSLEAAIPLQGWHTRKNWSSVRTPTLVVGAQLDTIAPVSSHSEAFYNSLPSDLDKAYMELRGASHLVSNTPDTTTAKYSIAWLKRFVDDDLRYEQFLCPAPDDFAISEYRSTCPF	GCGAATCCGTATGAGCGTGGCCCGGACCCGACCGAGAGCAGCATTGAAGCGGTTCGTGGCCCGTTTGCGGTTGCGCAGACCACCGTTAGCCGTCTGCAGGCGGATGGCTTCGGTGGTGGCACCATCTACTATCCGACCGACACCAGCCAAGGCACCTTCGGTGCGGTGGCGATTAGCCCGGGCTTTACCGCGGGTCAGGAGAGCATTGCGTGGCTGGGTCCGCGTATTGCGAGCCAAGGTTTTGTGGTTATCACCATTGATACCATCACCCGTCTGGATCAGCCGGACAGCCGTGGCCGTCAGCTGCAAGCGGCGCTGGATCACCTGCGTACCAACAGCGTGGTTCGTAACCGTATTGACCCGAACCGTATGGCGGTTATGGGTCACAGCATGGGCGGT…	TAATGATCGAGGATCCGGCTGCTAACAAAGCCCGAAAGGAAGCTGAGTTGGCTGCTGCCACCGCTGAGCAATAACTAGCATAACCCCTTGGGGCCTCTAAACGGGTCTTGAGGGGTTTTTTGCTGAAAGGAGGAACTATATCCGGATTGGCGAATGGGACGCGCCCTGTAGCGGCGCATTAAGCGCGGCGGGTGTGGTGGTTACGCGCAGCGTGACCGCTACACTTGCCAGCGCCCTAGCGCCCGCTCCTTTCGCTTTCTTCCCTTCCTTTCTCGCCACGTTCGCCGGCTTTCCCCGTCAAGCTCTAAATCGGGGGCTCCCTTTAGGGTTCCGATTTAGTGCTTTACGGCACCTCGACCCCAAAAAACTTGATTAGGGTGATGGTTCACGTAGTGGGCC…
20. PES-H1L92F/Q94Y	MANPYERGPDPTESSIEAVRGPFAVAQTTVSRLQADGFGGGTIYYPTDTSQGTFGAVAISPGFTAGQESIAWLGPRIASQGFVVITIDTITRFDYPDSRGRQLQAALDHLRTNSVVRNRIDPNRMAVMGHSMGGGGALSAAANNTSLEAAIPLQGWHTRKNWSSVRTPTLVVGAQLDTIAPVSSHSEAFYNSLPSDLDKAYMELRGASHLVSNTPDTTTAKYSIAWLKRFVDDDLRYEQFLCPAPDDFAISEYRSTCPF	GCGAATCCGTATGAGCGTGGCCCGGACCCGACCGAGAGCAGCATTGAAGCGGTTCGTGGCCCGTTTGCGGTTGCGCAGACCACCGTTAGCCGTCTGCAGGCGGATGGCTTCGGTGGTGGCACCATCTACTATCCGACCGACACCAGCCAAGGCACCTTCGGTGCGGTGGCGATTAGCCCGGGCTTTACCGCGGGTCAGGAGAGCATTGCGTGGCTGGGTCCGCGTATTGCGAGCCAAGGTTTTGTGGTTATCACCATTGATACCATCACCCGTTTTGATTACCCGGACAGCCGTGGCCGTCAGCTGCAAGCGGCGCTGGATCACCTGCGTACCAACAGCGTGGTTCGTAACCGTATTGACCCGAACCGTATGGCGGTTATGGGTCACAGCATGGGCGGT…	TAATGATCGAGGATCCGGCTGCTAACAAAGCCCGAAAGGAAGCTGAGTTGGCTGCTGCCACCGCTGAGCAATAACTAGCATAACCCCTTGGGGCCTCTAAACGGGTCTTGAGGGGTTTTTTGCTGAAAGGAGGAACTATATCCGGATTGGCGAATGGGACGCGCCCTGTAGCGGCGCATTAAGCGCGGCGGGTGTGGTGGTTACGCGCAGCGTGACCGCTACACTTGCCAGCGCCCTAGCGCCCGCTCCTTTCGCTTTCTTCCCTTCCTTTCTCGCCACGTTCGCCGGCTTTCCCCGTCAAGCTCTAAATCGGGGGCTCCCTTTAGGGTTCCGATTTAGTGCTTTACGGCACCTCGACCCCAAAAAACTTGATTAGGGTGATGGTTCACGTAGTGGGCC…
21. Cut190*SS	QDNPYERGPDPTEDSIEAIRGPFSVATERVSSFASGFGGGTIYYPRETDEGTFGAVAVAPGFTASQGSMSWYGERVASHGFIVFTIDTNTRLDAPGQRGRQLLAALDYLVERSDRKVRERLDPNRLAVMGHSMGGGGSLEATVMRPSLKASIPLTPWHLDKTWGQVQVPTFIIGAELDTIAPVSTHAKPFYESLPSSLPKAYMELCGATHFAPNIPNTTIAKYVISWLKRFVDEDTRYSQFLCPNPTDRAICEYRSTCPY	CAGGACAATCCATATGAACGTGGACCTGATCCTACCGAGGACAGCATCGAGGCTATCCGCGGCCCATTCAGTGTGGCTACAGAGCGCGTTAGCTCCTTCGCTTCTGGTTTCGGCGGCGGTACCATCTATTATCCCCGTGAAACCGACGAGGGAACTTTTGGAGCTGTCGCCGTGGCACCTGGATTTACGGCGAGCCAGGGCTCTATGTCTTGGTACGGGGAACGCGTTGCGTCGCATGGTTTCATCGTTTTCACAATTGACACCAACACCCGTCTTGACGCACCCGGCCAACGCGGTCGTCAATTATTAGCTGCTCTGGACTACTTGGTCGAGCGCTCAGATCGTAAGGTACGTGAACGTTTAGACCCAAATCGTCTGGCTGTGATGGGCCACAGTATG…	TAATGATCGAGGATCCGGCTGCTAACAAAGCCCGAAAGGAAGCTGAGTTGGCTGCTGCCACCGCTGAGCAATAACTAGCATAACCCCTTGGGGCCTCTAAACGGGTCTTGAGGGGTTTTTTGCTGAAAGGAGGAACTATATCCGGATTGGCGAATGGGACGCGCCCTGTAGCGGCGCATTAAGCGCGGCGGGTGTGGTGGTTACGCGCAGCGTGACCGCTACACTTGCCAGCGCCCTAGCGCCCGCTCCTTTCGCTTTCTTCCCTTCCTTTCTCGCCACGTTCGCCGGCTTTCCCCGTCAAGCTCTAAATCGGGGGCTCCCTTTAGGGTTCCGATTTAGTGCTTTACGGCACCTCGACCCCAAAAAACTTGATTAGGGTGATGGTTCACGTAGTGGGCC…
22. CaPETaseM9	ADNPYQRGPDPTNASIEAATGPFAVGTQPIVGASGFGGGQIYYPTDTSQTYGAVVIVPGFISVWAQLAWLGPRLASQGFVVIGIETSTITDLPDPRGDQALAALDWATTRSPVRSRIDRTRLAAAGWSMGGGGLRRAACQRPSLKAIVGMAPWNTEKNWSCVTVPTLFFGGSSDAVASPNDHAKPFYNSITRAEKDYIELCNADHFFPTSANTTMAKYFISWLKRWVDNDTRYTQFLCPGPSTGLFAPVCASMNTCPF	GCGGATAATCCTTACCAGCGTGGGCCTGATCCGACCAACGCAAGCATCGAAGCTGCAACTGGCCCTTTCGCGGTTGGCACTCAACCAATTGTGGGCGCTAGTGGCTTTGGTGGCGGGCAAATCTATTATCCGACAGATACCAGTCAGACTTACGGCGCTGTGGTTATAGTTCCGGGTTTTATTTCCGTCTGGGCCCAGCTGGCGTGGCTTGGACCCCGCCTGGCATCACAGGGGTTTGTGGTCATCGGAATTGAAACCTCTACAATAACAGATCTTCCCGATCCGCGAGGAGACCAAGCATTGGCAGCCCTTGATTGGGCAACAACCCGTTCTCCGGTCAGAAGCCGGATAGACAGAACCCGGCTGGCGGCCGCCGGATGGAGTATGGGTGGCGGTGGT…	TAATGATCGAGGATCCGGCTGCTAACAAAGCCCGAAAGGAAGCTGAGTTGGCTGCTGCCACCGCTGAGCAATAACTAGCATAACCCCTTGGGGCCTCTAAACGGGTCTTGAGGGGTTTTTTGCTGAAAGGAGGAACTATATCCGGATTGGCGAATGGGACGCGCCCTGTAGCGGCGCATTAAGCGCGGCGGGTGTGGTGGTTACGCGCAGCGTGACCGCTACACTTGCCAGCGCCCTAGCGCCCGCTCCTTTCGCTTTCTTCCCTTCCTTTCTCGCCACGTTCGCCGGCTTTCCCCGTCAAGCTCTAAATCGGGGGCTCCCTTTAGGGTTCCGATTTAGTGCTTTACGGCACCTCGACCCCAAAAAACTTGATTAGGGTGATGGTTCACGTAGTGGGCC…
23. SfCut	AEPADVHGPDPTEESITAPRGPFEVDEESVSRLSVSGFGGGTIYYPTDTTDGLFSAVSISPGFTGTQETMAWYGPRLASQGFVVFTIDTITTTDQPDSRARQLQASLDYLVNDSDVKDIIDPARLGVMGHSMGGGGSLKAALDNPALKAAIPLTPWHTTKDFSGVQTPTLIIGAQNDTVAPVSQHAKPFYESLPDDPGKAYLELAGASHLAPNTDNTTIAKFSIAWLKRFLDDDTRYDQFLCPPPENDDSISDYQSTCPY	GCCGAACCCGCTGACGTACACGGCCCGGACCCAACCGAAGAATCCATCACCGCGCCGCGCGGCCCGTTCGAGGTCGACGAAGAATCCGTTAGCCGCCTGAGCGTGTCCGGTTTTGGTGGCGGCACTATCTACTACCCCACGGATACGACCGATGGTCTGTTCTCCGCGGTGTCTATTTCTCCCGGGTTCACCGGCACACAGGAAACTATGGCTTGGTACGGCCCGCGTCTGGCATCTCAGGGTTTCGTTGTCTTCACCATTGATACCATTACCACCACCGATCAGCCAGATAGCCGTGCCCGTCAGCTGCAGGCAAGCCTGGACTATCTGGTTAACGACTCAGACGTGAAAGATATCATCGATCCGGCACGTCTGGGTGTGATGGGTCACTCTATGGGT…	TAATGATCGAGGATCCGGCTGCTAACAAAGCCCGAAAGGAAGCTGAGTTGGCTGCTGCCACCGCTGAGCAATAACTAGCATAACCCCTTGGGGCCTCTAAACGGGTCTTGAGGGGTTTTTTGCTGAAAGGAGGAACTATATCCGGATTGGCGAATGGGACGCGCCCTGTAGCGGCGCATTAAGCGCGGCGGGTGTGGTGGTTACGCGCAGCGTGACCGCTACACTTGCCAGCGCCCTAGCGCCCGCTCCTTTCGCTTTCTTCCCTTCCTTTCTCGCCACGTTCGCCGGCTTTCCCCGTCAAGCTCTAAATCGGGGGCTCCCTTTAGGGTTCCGATTTAGTGCTTTACGGCACCTCGACCCCAAAAAACTTGATTAGGGTGATGGTTCACGTAGTGGGCC…
RFP	MASSEDVIKEFMRFKVRMEGSVNGHEFEIEGEGEGRPYEGTQTAKLKVTKGGPLPFAWDILSPQFQYGSKAYVKHPADIPDYLKLSFPEGFKWERVMNFEDGGVVTVTQDSSLQDGEFIYKVKLRGTNFPSDGPVMQKKTMGWEASTERMYPEDGALKGEIKMRLKLKDGGHYDAEVKTTYMAKKPVQLPGAYKTDIKLDITSHNEDYTIVEQYERAEGRHSTGA	ATGGCCTCATCAGAGGACGTCATCAAGGAGTTTATGAGATTCAAGGTCCGTATGGAAGGGAGCGTCAATGGACACGAATTCGAGATTGAAGGCGAGGGAGAGGGGCGTCCCTACGAGGGGACCCAAACTGCAAAATTAAAAGTCACCAAGGGTGGTCCTTTACCGTTTGCATGGGACATTCTGTCGCCGCAATTTCAATACGGTTCTAAGGCCTACGTGAAGCACCCTGCTGACATTCCCGACTACCTTAAATTATCGTTTCCGGAAGGATTTAAGTGGGAGCGCGTGATGAATTTTGAGGATGGCGGTGTAGTAACGGTTACGCAAGACTCATCATTACAAGACGGCGAATTTATTTACAAAGTCAAGCTGCGTGGAACAAATTTCCCATCCGATGGC…	TAATGATCGAGGATCCGGCTGCTAACAAAGCCCGAAAGGAAGCTGAGTTGGCTGCTGCCACCGCTGAGCAATAACTAGCATAACCCCTTGGGGCCTCTAAACGGGTCTTGAGGGGTTTTTTGCTGAAAGGAGGAACTATATCCGGATTGGCGAATGGGACGCGCCCTGTAGCGGCGCATTAAGCGCGGCGGGTGTGGTGGTTACGCGCAGCGTGACCGCTACACTTGCCAGCGCCCTAGCGCCCGCTCCTTTCGCTTTCTTCCCTTCCTTTCTCGCCACGTTCGCCGGCTTTCCCCGTCAAGCTCTAAATCGGGGGCTCCCTTTAGGGTTCCGATTTAGTGCTTTACGGCACCTCGACCCCAAAAAACTTGATTAGGGTGATGGTTCACGTAGTGGGCC…
